# Supplementary material for: Crystal structure and Hirshfeld surface analysis of ethyl 2-{[4-ethyl-5-(quinolin-8-yloxymeth­yl)-4H-1,2,4-triazol-3-yl]sulfan­yl}acetate
Source: Acta Crystallogr E Crystallogr Commun. 2017 Jan 13;73(Pt 2):173–6. doi: 10.1107/S205698901700041X (PMC5290559; doi:10.1107/S205698901700041X)
Supplement: Supplementary file 1 [file e-73-00173-sup1.cif]

##############################################################################
#                                                                            #
# This CIF contains the data in a paper accepted for publication in          #
# Acta Crystallographica Section E. It conforms to the requirements of       #
# Notes for Authors for Acta Crystallographica Section E, and has been       #
# peer reviewed under the auspices of the IUCr Commission on Journals.       #
#                                                                            #
# Full details of the Crystallographic Information File format               #
# are given in the paper "The Crystallographic Information File (CIF):       #
# a New Standard Archive File for Crystallography" by S. R. Hall, F. H.      #
# Allen and I. D. Brown [Acta Cryst. (1991), A47, 655-685].                  #
#                                                                            #
# The current version of the core CIF dictionary is obtainable from          #
# ftp://ftp.iucr.org/pub/cif_core.dic.                                       #
#                                                                            #
# Software is freely available for graphical display of the structure(s)     #
# in this CIF. For information consult the CIF software page                 #
# http://www.iucr.org/resources/cif/software.                                #
#                                                                            #
# This file may be used for bona fide research purposes within the           #
# scientific community so long as proper attribution is given to the journal # 
# article from which it was obtained.                                        #
#                                                                            #
##############################################################################
data_I
_audit_creation_method     'SHELXL-2014/7'
_database_code_depnum_ccdc_archive     'CCDC 1477670'
_chemical_name_systematic
;\
Ethyl 2-{[4-ethyl-5-(quinolin-8-yloxymethyl)-4<i>H</i>-\
1,2,4-triazol-3-yl]sulfanyl}acetate
;
_chemical_name_common     ?
_chemical_formula_moiety     'C18 H20 N4 O3 S'
_chemical_formula_sum     'C18 H20 N4 O3 S'
_chemical_formula_iupac     'C18 H20 N4 O3 S'
_chemical_formula_weight     372.44
_chemical_melting_point     ?
_shelx_space_group_comment
;
The symmetry employed for this shelxl refinement is uniquely defined
by the following loop, which should always be used as a source of
symmetry information in preference to the above space-group names.
They are only intended as comments.
;
_space_group_crystal_system     monoclinic
_space_group_name_H-M_alt     'P 21'
_space_group_name_Hall     'P 2yb'
loop_
    _symmetry_equiv_pos_as_xyz
    'x, y, z'
    '-x, y+1/2, -z'
_cell_length_a     4.0880(3)
_cell_length_b     21.2246(15)
_cell_length_c     10.2037(7)
_cell_angle_alpha     90
_cell_angle_beta     99.407(3)
_cell_angle_gamma     90
_cell_volume     873.43(11)
_cell_formula_units_Z     2
_cell_measurement_reflns_used     100
_cell_measurement_theta_min     2
_cell_measurement_theta_max     29
_cell_measurement_temperature     100(2)
_exptl_crystal_description     prism
_exptl_crystal_colour     yellow
_exptl_crystal_size_max     0.548
_exptl_crystal_size_mid     0.104
_exptl_crystal_size_min     0.090
_exptl_crystal_density_diffrn     1.416
_exptl_crystal_density_meas     ?
_exptl_crystal_density_method     ?
_exptl_crystal_F_000     392
_exptl_absorpt_coefficient_mu     0.212
_exptl_absorpt_correction_type     psi-scan
_exptl_absorpt_process_details
;
(North <i>et al.</i>,  1968)
;
_shelx_estimated_absorpt_T_min     0.893
_shelx_estimated_absorpt_T_max     0.981
_exptl_absorpt_correction_T_min     0.973
_exptl_absorpt_correction_T_max     0.981
_diffrn_ambient_temperature     100(2)
_diffrn_radiation_type     MoK\a
_diffrn_radiation_wavelength     0.71073
_diffrn_measurement_device_type     'Nonius KappaCCD'
_diffrn_measurement_method     '\q/2\q'
_diffrn_detector_area_resol_mean     ?
_diffrn_reflns_number     75160
_diffrn_reflns_av_R_equivalents     0.0450
_diffrn_reflns_theta_min     1.919
_diffrn_reflns_theta_max     45.393
_diffrn_reflns_theta_full     25.000
_diffrn_measured_fraction_theta_max     0.971
_diffrn_measured_fraction_theta_full     1.000
_diffrn_reflns_limit_h_min     -7
_diffrn_reflns_limit_h_max     7
_diffrn_reflns_limit_k_min     -42
_diffrn_reflns_limit_k_max     42
_diffrn_reflns_limit_l_min     -20
_diffrn_reflns_limit_l_max     20
_refine_special_details     ?
_reflns_number_total     14165
_reflns_number_gt     12491
_reflns_threshold_expression     'I > 2\s(I)'
_refine_ls_structure_factor_coef     Fsqd
_refine_ls_matrix_type     full
_refine_ls_R_factor_all     0.0440
_refine_ls_R_factor_gt     0.0360
_refine_ls_wR_factor_gt     0.0903
_refine_ls_wR_factor_ref     0.0943
_refine_ls_goodness_of_fit_ref     1.061
_refine_ls_restrained_S_all     1.061
_refine_ls_number_reflns     14165
_refine_ls_number_parameters     237
_refine_ls_number_restraints     1
_refine_ls_hydrogen_treatment     constr
_refine_ls_weighting_scheme     calc
_refine_ls_weighting_details
              'w=1/[\s^2^(Fo^2^)+(0.0538P)^2^+0.0281P] where P=(Fo^2^+2Fc^2^)/3'
_atom_sites_solution_hydrogens     geom
_atom_sites_solution_primary     ?
_atom_sites_solution_secondary     ?
_refine_ls_shift/su_max     0.000
_refine_ls_shift/su_mean     0.000
_refine_diff_density_max     0.410
_refine_diff_density_min     -0.254
_refine_ls_extinction_method     none
_refine_ls_extinction_coef     .
_refine_ls_abs_structure_details
;
Flack <i>x</i> determined using 5451 quotients
[(<i>I</i>^+^)-(<i>I</i>^-^)]/[(<i>I</i>^+^)+(<i>I</i>^-^)]
(Parsons <i>et al.</i>,  2013)
;
_refine_ls_abs_structure_Flack     0.253(3)
loop_
    _atom_type_symbol
    _atom_type_description
    _atom_type_scat_dispersion_real
    _atom_type_scat_dispersion_imag
    _atom_type_scat_source
    'C' 'C' 0.0033 0.0016
                         'International Tables Vol C Tables 4.2.6.8 and 6.1.1.4'
    'H' 'H' 0.0000 0.0000
                         'International Tables Vol C Tables 4.2.6.8 and 6.1.1.4'
    'N' 'N' 0.0061 0.0033
                         'International Tables Vol C Tables 4.2.6.8 and 6.1.1.4'
    'O' 'O' 0.0106 0.0060
                         'International Tables Vol C Tables 4.2.6.8 and 6.1.1.4'
    'S' 'S' 0.1246 0.1234
                         'International Tables Vol C Tables 4.2.6.8 and 6.1.1.4'
_computing_data_collection
;
KappaCCD Nonius (Nonius, 1998)
;
_computing_cell_refinement
;
DENZO and SCALEPACK (Otwinowski & Minor, 1997)
;
_computing_data_reduction
;
DENZO and SCALEPACK (Otwinowski & Minor, 1997)
;
_computing_structure_solution
;
SHELXS97 (Sheldrick, 2008)
;
_computing_structure_refinement
;
SHELXL2014 (Sheldrick, 2015)
;
_computing_molecular_graphics
;
ORTEP-3 for Windows (Farrugia, 2012) and
Mercury (Macrae <i>et al.</i>,  2006)
;
_computing_publication_material
;
SHELXL2014 (Sheldrick, 2015)
;
loop_
    _atom_site_type_symbol
    _atom_site_label
    _atom_site_fract_x
    _atom_site_fract_y
    _atom_site_fract_z
    _atom_site_U_iso_or_equiv
    _atom_site_adp_type
    _atom_site_calc_flag
    _atom_site_occupancy
    _atom_site_disorder_assembly
    _atom_site_disorder_group
    N N1 0.9172(2) 0.02368(4) 0.62203(8) 0.01693(13) Uani d 1 . .
    C C1 1.0744(3) -0.03017(5) 0.61284(11) 0.02013(16) Uani d 1 . .
    H H1 1.1114 -0.0430 0.5272 0.024 Uiso calc 1 . .
    C C2 1.1915(3) -0.07009(5) 0.72130(12) 0.02139(17) Uani d 1 . .
    H H2 1.3007 -0.1086 0.7084 0.026 Uiso calc 1 . .
    C C3 1.1431(3) -0.05183(5) 0.84577(11) 0.01943(16) Uani d 1 . .
    H H3 1.2234 -0.0772 0.9209 0.023 Uiso calc 1 . .
    C C4 0.9726(2) 0.00508(4) 0.86158(9) 0.01551(13) Uani d 1 . .
    C C5 0.9089(3) 0.02636(5) 0.98684(10) 0.01889(15) Uani d 1 . .
    H H5 0.9840 0.0024 1.0646 0.023 Uiso calc 1 . .
    C C6 0.7390(3) 0.08139(5) 0.99544(9) 0.01881(15) Uani d 1 . .
    H H6 0.6948 0.0950 1.0795 0.023 Uiso calc 1 . .
    C C7 0.6280(3) 0.11840(5) 0.88129(9) 0.01619(13) Uani d 1 . .
    H H7 0.5097 0.1564 0.8890 0.019 Uiso calc 1 . .
    C C8 0.6921(2) 0.09907(4) 0.75895(9) 0.01349(12) Uani d 1 . .
    C C9 0.8639(2) 0.04117(4) 0.74566(9) 0.01360(12) Uani d 1 . .
    O O1 0.6071(2) 0.13178(3) 0.64335(7) 0.01586(11) Uani d 1 . .
    C C10 0.4482(2) 0.19139(4) 0.65147(9) 0.01451(12) Uani d 1 . .
    H H10A 0.5765 0.2178 0.7217 0.017 Uiso calc 1 . .
    H H10B 0.2217 0.1856 0.6720 0.017 Uiso calc 1 . .
    C C11 0.4356(2) 0.22133(4) 0.51895(8) 0.01328(12) Uani d 1 . .
    N N4 0.26324(19) 0.19754(3) 0.40309(7) 0.01236(10) Uani d 1 . .
    C C12 0.3301(2) 0.23854(4) 0.30789(8) 0.01341(12) Uani d 1 . .
    N N3 0.5287(2) 0.28427(4) 0.36011(8) 0.01678(13) Uani d 1 . .
    N N2 0.5964(2) 0.27277(4) 0.49637(8) 0.01664(12) Uani d 1 . .
    S S1 0.17236(6) 0.22776(2) 0.13959(2) 0.01548(4) Uani d 1 . .
    C C13 0.3319(2) 0.30058(4) 0.08308(9) 0.01582(13) Uani d 1 . .
    H H13A 0.2351 0.3369 0.1241 0.019 Uiso calc 1 . .
    H H13B 0.5758 0.3021 0.1094 0.019 Uiso calc 1 . .
    C C14 0.2422(2) 0.30408(4) -0.06611(9) 0.01528(13) Uani d 1 . .
    O O2 0.0756(3) 0.26564(5) -0.13459(9) 0.02499(16) Uani d 1 . .
    O O3 0.3753(2) 0.35520(4) -0.11198(8) 0.02008(13) Uani d 1 . .
    C C15 0.3339(3) 0.36198(5) -0.25619(10) 0.01947(16) Uani d 1 . .
    H H15A 0.0978 0.3570 -0.2961 0.023 Uiso calc 1 . .
    H H15B 0.4652 0.3296 -0.2945 0.023 Uiso calc 1 . .
    C C16 0.4544(3) 0.42708(6) -0.28335(12) 0.02388(19) Uani d 1 . .
    H H16A 0.4462 0.4326 -0.3792 0.036 Uiso calc 1 . .
    H H16B 0.6831 0.4324 -0.2379 0.036 Uiso calc 1 . .
    H H16C 0.3122 0.4586 -0.2506 0.036 Uiso calc 1 . .
    C C17 0.0521(2) 0.14137(4) 0.38461(9) 0.01435(12) Uani d 1 . .
    H H17A -0.1426 0.1503 0.3158 0.017 Uiso calc 1 . .
    H H17B -0.0302 0.1322 0.4687 0.017 Uiso calc 1 . .
    C C18 0.2296(3) 0.08330(4) 0.34364(10) 0.01737(14) Uani d 1 . .
    H H18A 0.0760 0.0475 0.3327 0.026 Uiso calc 1 . .
    H H18B 0.4194 0.0734 0.4124 0.026 Uiso calc 1 . .
    H H18C 0.3076 0.0916 0.2594 0.026 Uiso calc 1 . .
loop_
    _atom_site_aniso_label
    _atom_site_aniso_U_11
    _atom_site_aniso_U_22
    _atom_site_aniso_U_33
    _atom_site_aniso_U_12
    _atom_site_aniso_U_13
    _atom_site_aniso_U_23
    N1 0.0207(3) 0.0149(3) 0.0152(3) 0.0034(2) 0.0031(2) 0.0000(2)
    C1 0.0242(4) 0.0164(4) 0.0196(4) 0.0053(3) 0.0030(3) -0.0012(3)
    C2 0.0238(4) 0.0144(4) 0.0248(4) 0.0045(3) 0.0007(3) 0.0004(3)
    C3 0.0217(4) 0.0139(3) 0.0215(4) 0.0020(3) 0.0000(3) 0.0033(3)
    C4 0.0176(3) 0.0123(3) 0.0157(3) -0.0008(2) 0.0000(2) 0.0022(2)
    C5 0.0236(4) 0.0184(4) 0.0140(3) -0.0005(3) 0.0011(3) 0.0033(3)
    C6 0.0238(4) 0.0196(4) 0.0131(3) -0.0006(3) 0.0032(3) 0.0011(3)
    C7 0.0203(4) 0.0156(3) 0.0129(3) 0.0003(3) 0.0035(2) -0.0001(2)
    C8 0.0161(3) 0.0118(3) 0.0125(3) 0.0002(2) 0.0022(2) 0.0009(2)
    C9 0.0157(3) 0.0113(3) 0.0136(3) -0.0002(2) 0.0015(2) 0.0008(2)
    O1 0.0231(3) 0.0119(2) 0.0129(2) 0.0043(2) 0.0036(2) 0.00195(19)
    C10 0.0182(3) 0.0113(3) 0.0142(3) 0.0022(2) 0.0029(2) 0.0004(2)
    C11 0.0160(3) 0.0102(3) 0.0134(3) 0.0002(2) 0.0018(2) 0.0003(2)
    N4 0.0143(3) 0.0096(2) 0.0132(2) -0.00051(18) 0.00228(19) 0.00067(19)
    C12 0.0161(3) 0.0104(3) 0.0136(3) -0.0003(2) 0.0020(2) 0.0013(2)
    N3 0.0229(4) 0.0119(3) 0.0148(3) -0.0035(2) 0.0009(2) 0.0014(2)
    N2 0.0221(3) 0.0121(3) 0.0150(3) -0.0029(2) 0.0010(2) 0.0005(2)
    S1 0.01887(9) 0.01298(8) 0.01402(8) -0.00283(6) 0.00099(6) 0.00105(7)
    C13 0.0207(4) 0.0117(3) 0.0144(3) -0.0014(2) 0.0011(2) 0.0015(2)
    C14 0.0183(3) 0.0127(3) 0.0147(3) -0.0004(2) 0.0022(2) 0.0008(2)
    O2 0.0335(4) 0.0221(4) 0.0177(3) -0.0115(3) -0.0007(3) -0.0001(3)
    O3 0.0313(4) 0.0147(3) 0.0141(2) -0.0057(2) 0.0032(2) 0.0012(2)
    C15 0.0256(4) 0.0186(4) 0.0142(3) -0.0015(3) 0.0034(3) 0.0018(3)
    C16 0.0293(5) 0.0200(4) 0.0235(4) 0.0006(3) 0.0078(4) 0.0068(4)
    C17 0.0139(3) 0.0121(3) 0.0173(3) -0.0022(2) 0.0032(2) -0.0002(2)
    C18 0.0204(4) 0.0112(3) 0.0206(4) -0.0017(2) 0.0038(3) -0.0023(3)
_geom_special_details
;
 All esds (except the esd in the dihedral angle between two l.s. planes)
 are estimated using the full covariance matrix.  The cell esds are taken
 into account individually in the estimation of esds in distances, angles
 and torsion angles; correlations between esds in cell parameters are only
 used when they are defined by crystal symmetry.  An approximate (isotropic)
 treatment of cell esds is used for estimating esds involving l.s. planes.
;
loop_
    _geom_bond_atom_site_label_1
    _geom_bond_atom_site_label_2
    _geom_bond_site_symmetry_2
    _geom_bond_distance
    _geom_bond_publ_flag
    N1 C1 . 1.3222(13) ?
    N1 C9 . 1.3662(12) ?
    C1 C2 . 1.4137(15) ?
    C1 H1 . 0.9500 ?
    C2 C3 . 1.3728(17) ?
    C2 H2 . 0.9500 ?
    C3 C4 . 1.4168(14) ?
    C3 H3 . 0.9500 ?
    C4 C9 . 1.4183(12) ?
    C4 C5 . 1.4192(14) ?
    C5 C6 . 1.3691(16) ?
    C5 H5 . 0.9500 ?
    C6 C7 . 1.4166(14) ?
    C6 H6 . 0.9500 ?
    C7 C8 . 1.3792(12) ?
    C7 H7 . 0.9500 ?
    C8 O1 . 1.3638(11) ?
    C8 C9 . 1.4328(12) ?
    O1 C10 . 1.4309(11) ?
    C10 C11 . 1.4872(12) ?
    C10 H10A . 0.9900 ?
    C10 H10B . 0.9900 ?
    C11 N2 . 1.3142(12) ?
    C11 N4 . 1.3699(11) ?
    N4 C12 . 1.3647(11) ?
    N4 C17 . 1.4660(11) ?
    C12 N3 . 1.3205(12) ?
    C12 S1 . 1.7480(9) ?
    N3 N2 . 1.3941(12) ?
    S1 C13 . 1.8082(10) ?
    C13 C14 . 1.5083(13) ?
    C13 H13A . 0.9900 ?
    C13 H13B . 0.9900 ?
    C14 O2 . 1.2092(13) ?
    C14 O3 . 1.3326(12) ?
    O3 C15 . 1.4605(12) ?
    C15 C16 . 1.5078(16) ?
    C15 H15A . 0.9900 ?
    C15 H15B . 0.9900 ?
    C16 H16A . 0.9800 ?
    C16 H16B . 0.9800 ?
    C16 H16C . 0.9800 ?
    C17 C18 . 1.5232(13) ?
    C17 H17A . 0.9900 ?
    C17 H17B . 0.9900 ?
    C18 H18A . 0.9800 ?
    C18 H18B . 0.9800 ?
    C18 H18C . 0.9800 ?
loop_
    _geom_angle_atom_site_label_1
    _geom_angle_atom_site_label_2
    _geom_angle_atom_site_label_3
    _geom_angle_site_symmetry_1
    _geom_angle_site_symmetry_3
    _geom_angle
    _geom_angle_publ_flag
    C1 N1 C9 . . 116.95(9) ?
    N1 C1 C2 . . 124.67(10) ?
    N1 C1 H1 . . 117.7 ?
    C2 C1 H1 . . 117.7 ?
    C3 C2 C1 . . 118.26(9) ?
    C3 C2 H2 . . 120.9 ?
    C1 C2 H2 . . 120.9 ?
    C2 C3 C4 . . 119.60(9) ?
    C2 C3 H3 . . 120.2 ?
    C4 C3 H3 . . 120.2 ?
    C3 C4 C9 . . 117.29(9) ?
    C3 C4 C5 . . 122.68(9) ?
    C9 C4 C5 . . 120.03(9) ?
    C6 C5 C4 . . 119.93(9) ?
    C6 C5 H5 . . 120.0 ?
    C4 C5 H5 . . 120.0 ?
    C5 C6 C7 . . 121.20(9) ?
    C5 C6 H6 . . 119.4 ?
    C7 C6 H6 . . 119.4 ?
    C8 C7 C6 . . 119.76(9) ?
    C8 C7 H7 . . 120.1 ?
    C6 C7 H7 . . 120.1 ?
    O1 C8 C7 . . 124.90(8) ?
    O1 C8 C9 . . 114.47(7) ?
    C7 C8 C9 . . 120.63(8) ?
    N1 C9 C4 . . 123.21(8) ?
    N1 C9 C8 . . 118.36(8) ?
    C4 C9 C8 . . 118.42(8) ?
    C8 O1 C10 . . 117.00(7) ?
    O1 C10 C11 . . 105.89(7) ?
    O1 C10 H10A . . 110.6 ?
    C11 C10 H10A . . 110.6 ?
    O1 C10 H10B . . 110.6 ?
    C11 C10 H10B . . 110.6 ?
    H10A C10 H10B . . 108.7 ?
    N2 C11 N4 . . 110.87(8) ?
    N2 C11 C10 . . 124.77(8) ?
    N4 C11 C10 . . 124.31(8) ?
    C12 N4 C11 . . 104.16(7) ?
    C12 N4 C17 . . 127.54(8) ?
    C11 N4 C17 . . 128.29(7) ?
    N3 C12 N4 . . 111.28(8) ?
    N3 C12 S1 . . 126.62(7) ?
    N4 C12 S1 . . 122.08(7) ?
    C12 N3 N2 . . 106.41(7) ?
    C11 N2 N3 . . 107.27(8) ?
    C12 S1 C13 . . 96.14(4) ?
    C14 C13 S1 . . 108.85(6) ?
    C14 C13 H13A . . 109.9 ?
    S1 C13 H13A . . 109.9 ?
    C14 C13 H13B . . 109.9 ?
    S1 C13 H13B . . 109.9 ?
    H13A C13 H13B . . 108.3 ?
    O2 C14 O3 . . 124.76(9) ?
    O2 C14 C13 . . 124.82(9) ?
    O3 C14 C13 . . 110.41(8) ?
    C14 O3 C15 . . 116.57(8) ?
    O3 C15 C16 . . 106.73(9) ?
    O3 C15 H15A . . 110.4 ?
    C16 C15 H15A . . 110.4 ?
    O3 C15 H15B . . 110.4 ?
    C16 C15 H15B . . 110.4 ?
    H15A C15 H15B . . 108.6 ?
    C15 C16 H16A . . 109.5 ?
    C15 C16 H16B . . 109.5 ?
    H16A C16 H16B . . 109.5 ?
    C15 C16 H16C . . 109.5 ?
    H16A C16 H16C . . 109.5 ?
    H16B C16 H16C . . 109.5 ?
    N4 C17 C18 . . 113.36(7) ?
    N4 C17 H17A . . 108.9 ?
    C18 C17 H17A . . 108.9 ?
    N4 C17 H17B . . 108.9 ?
    C18 C17 H17B . . 108.9 ?
    H17A C17 H17B . . 107.7 ?
    C17 C18 H18A . . 109.5 ?
    C17 C18 H18B . . 109.5 ?
    H18A C18 H18B . . 109.5 ?
    C17 C18 H18C . . 109.5 ?
    H18A C18 H18C . . 109.5 ?
    H18B C18 H18C . . 109.5 ?
loop_
    _geom_torsion_atom_site_label_1
    _geom_torsion_atom_site_label_2
    _geom_torsion_atom_site_label_3
    _geom_torsion_atom_site_label_4
    _geom_torsion_site_symmetry_1
    _geom_torsion_site_symmetry_2
    _geom_torsion_site_symmetry_3
    _geom_torsion_site_symmetry_4
    _geom_torsion
    _geom_torsion_publ_flag
    C9 N1 C1 C2 . . . . -0.45(17) ?
    N1 C1 C2 C3 . . . . -0.74(19) ?
    C1 C2 C3 C4 . . . . 1.42(17) ?
    C2 C3 C4 C9 . . . . -0.95(15) ?
    C2 C3 C4 C5 . . . . 178.93(11) ?
    C3 C4 C5 C6 . . . . -179.14(10) ?
    C9 C4 C5 C6 . . . . 0.74(15) ?
    C4 C5 C6 C7 . . . . -0.84(16) ?
    C5 C6 C7 C8 . . . . -0.22(16) ?
    C6 C7 C8 O1 . . . . -177.76(9) ?
    C6 C7 C8 C9 . . . . 1.37(14) ?
    C1 N1 C9 C4 . . . . 0.96(15) ?
    C1 N1 C9 C8 . . . . -179.58(9) ?
    C3 C4 C9 N1 . . . . -0.28(14) ?
    C5 C4 C9 N1 . . . . 179.84(9) ?
    C3 C4 C9 C8 . . . . -179.73(9) ?
    C5 C4 C9 C8 . . . . 0.38(14) ?
    O1 C8 C9 N1 . . . . -1.71(12) ?
    C7 C8 C9 N1 . . . . 179.08(9) ?
    O1 C8 C9 C4 . . . . 177.77(8) ?
    C7 C8 C9 C4 . . . . -1.44(13) ?
    C7 C8 O1 C10 . . . . 1.90(14) ?
    C9 C8 O1 C10 . . . . -177.28(8) ?
    C8 O1 C10 C11 . . . . 170.64(8) ?
    O1 C10 C11 N2 . . . . -114.16(10) ?
    O1 C10 C11 N4 . . . . 63.40(11) ?
    N2 C11 N4 C12 . . . . -0.21(10) ?
    C10 C11 N4 C12 . . . . -178.06(8) ?
    N2 C11 N4 C17 . . . . -179.65(8) ?
    C10 C11 N4 C17 . . . . 2.50(14) ?
    C11 N4 C12 N3 . . . . 0.06(10) ?
    C17 N4 C12 N3 . . . . 179.50(9) ?
    C11 N4 C12 S1 . . . . 178.60(7) ?
    C17 N4 C12 S1 . . . . -1.95(13) ?
    N4 C12 N3 N2 . . . . 0.10(11) ?
    S1 C12 N3 N2 . . . . -178.36(7) ?
    N4 C11 N2 N3 . . . . 0.27(11) ?
    C10 C11 N2 N3 . . . . 178.12(8) ?
    C12 N3 N2 C11 . . . . -0.22(11) ?
    N3 C12 S1 C13 . . . . -6.16(10) ?
    N4 C12 S1 C13 . . . . 175.53(8) ?
    C12 S1 C13 C14 . . . . 178.01(7) ?
    S1 C13 C14 O2 . . . . 3.55(14) ?
    S1 C13 C14 O3 . . . . -175.82(7) ?
    O2 C14 O3 C15 . . . . -4.60(16) ?
    C13 C14 O3 C15 . . . . 174.77(9) ?
    C14 O3 C15 C16 . . . . 171.18(10) ?
    C12 N4 C17 C18 . . . . 83.62(11) ?
    C11 N4 C17 C18 . . . . -97.06(11) ?
loop_
    _geom_hbond_atom_site_label_D
    _geom_hbond_atom_site_label_H
    _geom_hbond_atom_site_label_A
    _geom_hbond_site_symmetry_A
    _geom_hbond_distance_DH
    _geom_hbond_distance_HA
    _geom_hbond_distance_DA
    _geom_hbond_angle_DHA
    C2 H2 N3 2_746 0.95 2.51 3.4444(14) 167.2
    C10 H10A O2 1_656 0.99 2.52 3.4637(13) 158.6
    C15 H15B N2 1_554 0.99 2.58 3.4636(14) 148.1
    C17 H17B O1 1_455 0.99 2.50 3.4481(12) 160.7
_shelx_hkl_file
;
   1   0   0 65.5485 2.66378   3
   1   0   0 64.3993 2.79757   4
   1   0   0 68.6031 4.58690  21
   1   0   0 65.6899 2.86129  24
   1   0   0 62.9177 2.64814   2
   2   0   0 22.2350 2.87730  21
   2   0   0 20.4647 1.75311   4
   2   0   0 17.6435 1.44192   2
  -2   0   0 15.4992 1.30623  18
   2   0   0 21.1453 1.58193  24
   2   0   0 21.5249 1.56263   3
   2   0   0 20.2474 1.36248  18
   3   0   0 4.78896 0.97036  18
   3   0   0 5.87019 2.26547  21
   3   0   0 5.74853 1.19395   3
  -3   0   0 6.28383 1.05941  18
   3   0   0 3.61324 1.41131   4
   3   0   0 5.04049 1.06763   7
  -4   0   0 73.0643 3.77010  20
   4   0   0 74.0545 3.73060  20
   4   0   0 80.3907 7.96983  21
   4   0   0 63.7829 3.93499   7
   4   0   0 69.1090 3.86436  18
  -4   0   0 76.1485 4.02720  18
   5   0   0 3.78898 1.75350  22
   5   0   0 4.03827 1.82195  11
   5   0   0 2.44385 1.82014   7
   0  -1   0 -2.9088 0.23638   1
   0  -1   0 -2.8960 0.04174  21
   0   1   0 -2.9536 0.04252  24
   0   1   0 -2.8051 0.22378   1
   1  -1   0 2622.26 98.1698  24
   1  -1   0 2531.30 91.1201   4
   1  -1   0 2880.61 146.286  21
   1  -1   0 2710.14 92.9388   1
   1  -1   0 2622.53 88.9265   3
   1   1   0 2624.85 89.0691   3
   1   1   0 2574.99 91.4088   2
   1   1   0 2772.48 146.356  21
   1   1   0 2555.11 91.1264   4
  -1   1   0 2582.63 91.5160   2
   1   1   0 2503.47 98.2630  24
  -1   1   0 2582.32 98.2750  24
  -1   1   0 2571.50 92.7667   1
   2  -1   0 431.861 17.4130  24
  -2  -1   0 428.650 15.9839  18
   2  -1   0 429.781 16.5046   4
   2  -1   0 482.462 26.7359  21
   2  -1   0 437.922 15.8877   3
   2  -1   0 451.840 15.9747  18
  -2   1   0 433.246 16.4255   2
   2   1   0 437.919 17.5433  24
   2   1   0 449.219 16.0641   3
  -2   1   0 433.062 17.6362  24
   2   1   0 489.551 26.8967  21
   2   1   0 461.699 15.9058  18
  -2   1   0 426.995 16.0660  18
   2   1   0 456.371 16.5905   4
   2   1   0 454.581 16.2851   2
  -3  -1   0 136.543 5.86512  18
   3  -1   0 136.157 6.64271   4
   3  -1   0 140.010 6.05175   3
   3  -1   0 137.204 6.00379   7
   3  -1   0 150.642 10.7360  21
   3  -1   0 143.644 5.87904  18
  -3   1   0 141.205 6.00914  18
   3   1   0 137.075 6.01801   7
   3   1   0 142.402 6.66844   4
   3   1   0 143.338 6.23081   3
   3   1   0 137.268 6.53761  24
   3   1   0 143.828 10.7278  21
   3   1   0 142.044 5.80944  18
   4  -1   0 75.3433 8.10033  21
   4  -1   0 74.4736 4.23941  18
   4  -1   0 81.4830 5.58315   4
   4  -1   0 84.9392 4.47700   7
   4  -1   0 87.9902 4.16037  20
  -4  -1   0 82.6183 4.29815  18
  -4  -1   0 84.3633 9.13762  21
   4   1   0 79.5087 4.24700  18
   4   1   0 96.6889 8.94231  21
   4   1   0 85.4566 5.65854   4
   4   1   0 85.1789 4.47481   7
  -4   1   0 85.7345 4.44217  18
   5  -1   0 1.59417 1.76437  22
   5  -1   0 6.47304 1.95853  11
   5  -1   0 5.39627 1.88058   7
   5  -1   0 5.36321 1.63870  13
   5   1   0 4.55916 2.08333  16
   5   1   0 5.50490 2.07966  22
   5   1   0 5.74565 1.86994   7
   5   1   0 5.66614 1.73516  11
   6  -1   0 1.39380 2.10727  11
   6  -1   0 0.21246 2.23608  22
   0  -2   0 1916.75 66.8684   4
   0  -2   0 1997.75 68.7381   1
   0   2   0 1999.41 65.2860   3
   0   2   0 1794.93 67.1747   2
   0   2   0 1941.51 72.1445  24
   1  -2   0 3216.54 113.122   1
   1  -2   0 3133.16 110.654   4
   1  -2   0 3196.11 119.164  24
  -1  -2   0 3031.12 112.615   1
   1  -2   0 3192.17 107.896   3
   1  -2   0 3460.70 177.485  21
   1   2   0 3279.23 111.043   2
   1   2   0 3175.67 112.634   1
   1   2   0 3295.59 110.695   4
  -1   2   0 3065.21 112.958   1
   1   2   0 3302.99 177.639  21
   1   2   0 3088.18 119.381  24
  -1   2   0 2993.14 111.089   2
  -1   2   0 3206.35 119.246  24
   1   2   0 3207.70 108.182   3
  -2  -2   0 88.5902 3.85453  18
   2  -2   0 89.5653 4.29967   4
   2  -2   0 90.3431 4.16959  24
   2  -2   0 94.0750 3.88232   3
   2  -2   0 97.9014 6.93864  21
   2  -2   0 93.8136 3.89667  18
   2   2   0 94.4773 4.44138  24
  -2   2   0 92.8717 4.34980  24
   2   2   0 97.8743 4.19692   3
  -2   2   0 87.4564 3.97228  18
   2   2   0 95.9288 7.13821  21
   2   2   0 94.0818 3.99944   2
   2   2   0 91.3682 4.28999   4
  -2   2   0 89.6028 5.32701   1
  -2   2   0 86.0794 4.06920   2
   3  -2   0 31.4329 4.01765  21
   3  -2   0 29.0372 2.08436   7
  -3  -2   0 28.8192 1.93432  18
   3  -2   0 29.8644 2.04420  18
   3  -2   0 30.1966 2.17086   3
   3  -2   0 27.7168 2.55121   4
   3   2   0 28.5296 4.15421  21
   3   2   0 22.3755 2.28792  24
   3   2   0 29.8647 1.93975  18
   3   2   0 26.5099 2.66125   4
   3   2   0 26.7040 2.28498   3
   3   2   0 28.1253 2.08666   7
  -3   2   0 26.8218 2.05911  18
   4  -2   0 1.74872 1.06991  20
  -4  -2   0 1.94917 2.74548  21
   4  -2   0 3.32648 1.30308   7
   4  -2   0 5.15145 2.82927  21
   4  -2   0 0.44393 1.84962   4
   4  -2   0 2.49085 1.11398  18
   4   2   0 1.58856 2.59853  21
  -4   2   0 1.93808 1.06823  18
   4   2   0 2.52087 1.26296   7
   5  -2   0 32.2562 2.78649  13
   5  -2   0 38.1017 3.75308   7
   5  -2   0 37.7369 3.25801  11
   5  -2   0 35.5847 2.96584  20
   5  -2   0 25.2903 2.87636  18
   5  -2   0 32.2322 3.12276  22
  -5   2   0 33.3004 3.27149  18
  -5   2   0 35.1497 2.84975  20
   5   2   0 34.3500 3.27523   7
   5   2   0 37.5520 3.82456  16
   6  -2   0 18.3196 3.03051  22
   6  -2   0 25.6047 3.15945  11
   0  -3   0 -1.3612 0.28461  21
   0  -3   0 -0.3112 0.31359   4
   0  -3   0 -1.6518 0.78880   1
   0   3   0 -0.9675 0.23662   2
   0   3   0 -0.6293 0.27970  24
  -1  -3   0 5046.93 176.066   1
  -1  -3   0 4935.39 277.571  21
   1  -3   0 5040.04 168.520   3
   1  -3   0 5073.78 172.841   4
   1  -3   0 5071.50 176.529   1
   1  -3   0 5423.88 277.097  21
  -1  -3   0 4925.97 172.913   4
  -1   3   0 4898.21 176.376   1
   1   3   0 4884.37 186.508  24
  -1   3   0 4673.80 173.524   2
   1   3   0 5396.13 277.412  21
  -1   3   0 4648.36 186.185  24
   1   3   0 5004.95 173.470   2
   1   3   0 4828.76 168.923   3
   2  -3   0 1127.49 44.8919  24
   2  -3   0 1173.29 42.1824   4
   2  -3   0 1269.44 67.7129  21
   2  -3   0 1165.11 44.6091   1
   2  -3   0 1188.67 40.7665   3
   2  -3   0 1207.26 41.4431  18
  -2   3   0 1169.94 45.0562  24
   2   3   0 1204.91 41.2474   3
  -2   3   0 1100.01 42.1148   2
   2   3   0 1231.84 42.0721   2
   2   3   0 1186.65 45.3476  24
   2   3   0 1234.91 68.0291  21
   2   3   0 1202.31 42.2249   4
  -2   3   0 1167.66 44.2203   1
   3  -3   0 25.8326 1.97762   7
   3  -3   0 24.2824 3.79022  21
   3  -3   0 26.3225 2.64286   4
   3  -3   0 27.3004 1.97403  18
  -3  -3   0 24.8514 1.79266  18
  -3  -3   0 28.1032 4.80768  21
   3   3   0 24.6157 2.27916   3
   3   3   0 26.9112 2.03614   7
   3   3   0 27.7559 1.84384  18
  -3   3   0 25.6603 2.07087  18
   3   3   0 23.1659 2.28159  24
   3   3   0 26.2159 2.14242   6
   3   3   0 27.1286 4.11947  21
   4  -3   0 15.2476 2.75504   4
   4  -3   0 22.1594 2.06499  20
   4  -3   0 17.1148 2.04691  18
   4  -3   0 20.6029 2.16280   7
  -4  -3   0 16.2913 4.59716  21
   4   3   0 25.0176 4.80132  21
  -4   3   0 21.2969 2.28750  18
   4   3   0 20.1033 2.29102   6
   4   3   0 19.0772 2.11970   7
   4   3   0 18.8400 2.59881   3
   5  -3   0 117.638 5.30487  13
   5  -3   0 107.429 5.78392  11
   5  -3   0 106.366 6.08900   7
   5  -3   0 110.060 5.71810  22
   5  -3   0 111.293 5.55003  20
   5  -3   0 119.127 6.54928  17
  -5   3   0 116.220 6.08372  18
   5   3   0 102.432 6.04470   7
  -5   3   0 100.890 5.34627  20
   5   3   0 126.235 6.87229  16
   6  -3   0 13.0054 2.71681  22
   6  -3   0 13.6733 2.34271  13
   6  -3   0 15.7742 2.75570  11
   0  -4   0 1495.03 52.4259   4
   0  -4   0 1503.69 84.0058  21
   0  -4   0 1526.99 55.2725   1
   0   4   0 1491.17 52.6799   2
   0   4   0 1520.38 51.1043   3
   0   4   0 1503.89 56.5380  24
   1  -4   0 2149.19 109.506  21
   1  -4   0 1966.60 68.3597   4
  -1  -4   0 1972.59 110.103  21
  -1  -4   0 1960.76 68.4395   4
  -1  -4   0 1977.81 71.0327   1
   1  -4   0 1972.26 71.5894   1
  -1   4   0 1838.03 73.3386  24
   1   4   0 1908.28 73.7559  24
   1   4   0 1936.72 66.8550   3
  -1   4   0 1830.92 68.5862   2
   1   4   0 1969.19 71.0042   1
   1   4   0 2027.56 109.825  21
  -1   4   0 1958.05 71.4364   1
   1   4   0 1961.94 68.5378   2
   2  -4   0 204.725 7.83573  18
   2  -4   0 212.283 7.58177   3
   2  -4   0 209.363 8.33009   4
  -2  -4   0 200.601 13.8846  21
  -2  -4   0 202.814 8.52405   4
   2  -4   0 211.423 13.1877  21
  -2  -4   0 215.174 9.93890   1
   2  -4   0 183.967 10.6175   1
  -2   4   0 193.188 8.31624  24
   2   4   0 210.539 8.17841   3
  -2   4   0 211.067 10.3652   1
   2   4   0 213.454 13.5970  21
   2   4   0 199.981 8.79402  24
  -2   4   0 191.471 8.10579   2
   2   4   0 215.418 8.07613   2
   3  -4   0 546.165 20.8598   4
   3  -4   0 530.392 20.7664   7
  -3  -4   0 559.674 34.4238  21
  -3  -4   0 570.266 21.3249   4
   3  -4   0 554.828 20.0637  18
  -3  -4   0 548.390 19.8268  18
   3   4   0 542.457 22.1815  24
  -3   4   0 565.741 20.3098  18
   3   4   0 552.078 24.9480   6
   3   4   0 539.463 20.8225   7
   3   4   0 564.096 20.4219   3
   3   4   0 547.606 33.7768  21
   4  -4   0 3.65783 1.12809  20
   4  -4   0 3.10750 1.22031  18
  -4  -4   0 4.17685 2.18227   4
   4  -4   0 1.21829 1.25780   7
   4  -4   0 3.23500 1.71594   4
  -4  -4   0 0.64397 2.69204  21
   4   4   0 0.91238 2.68207  21
   4   4   0 3.90689 1.67219   3
   4   4   0 3.54290 1.27884   6
   4   4   0 2.16247 1.24797   7
  -4   4   0 4.59946 1.30585  18
   5  -4   0 32.8219 2.71257  13
   5  -4   0 32.8189 3.19061  11
   5  -4   0 23.7723 3.06054  17
   5  -4   0 24.0822 2.70994  22
   5  -4   0 18.6919 2.60249  18
   5  -4   0 31.5904 2.86138  20
  -5   4   0 31.4444 3.26174  18
  -5   4   0 30.5499 2.76810  20
   5   4   0 32.0373 3.56467  16
   5   4   0 26.9977 2.40124  23
   6  -4   0 6.84173 2.46562  11
   6  -4   0 7.92336 2.13615  13
   6  -4   0 10.4193 2.59729  22
   0  -5   0 -0.8342 0.47744  21
   0  -5   0 1.30732 1.39225   1
   0  -5   0 -1.3637 0.37729   4
   0  -5   0 -0.5166 1.02273   1
   0   5   0 -1.0660 0.29195   3
   0   5   0 -1.1678 0.31774   2
   0   5   0 -0.6430 0.38590  24
  -1  -5   0 658.747 24.2611   4
   1  -5   0 750.230 38.7489  21
   1  -5   0 669.876 24.2194   4
   1  -5   0 674.451 27.5035   1
  -1  -5   0 669.251 39.2844  21
  -1  -5   0 678.210 26.8042   1
  -1   5   0 625.420 25.6424  24
   1   5   0 679.668 24.2212   2
   1   5   0 684.255 23.7264   3
   1   5   0 682.935 26.1576  24
   1   5   0 701.443 26.9944   1
  -1   5   0 650.591 24.2826   2
   1   5   0 713.601 39.0614  21
   2  -5   0 959.430 33.8339   4
   2  -5   0 926.238 32.3103   3
  -2  -5   0 938.816 54.9713  21
  -2  -5   0 921.676 33.9246   4
  -2  -5   0 937.494 36.1288   1
   2  -5   0 1021.83 54.0829  21
   2  -5   0 960.967 33.1006  18
   2   5   0 959.519 54.5343  21
   2   5   0 969.031 33.6737   2
  -2   5   0 891.518 33.7129   2
   2   5   0 924.738 36.3747  24
  -2   5   0 891.849 35.7059  24
   2   5   0 942.711 33.1212   3
   3  -5   0 65.5324 3.22009  20
   3  -5   0 59.9648 3.99622   4
   3  -5   0 68.1362 6.15739  21
   3  -5   0 67.1327 3.44498  18
   3  -5   0 65.8364 3.40135   7
  -3  -5   0 68.9455 7.23975  21
  -3  -5   0 60.4845 4.13841   4
   3   5   0 61.9138 6.54322  21
   3   5   0 63.2353 3.84397   3
   3   5   0 64.2331 4.06702  24
   3   5   0 66.0541 3.93173   6
  -3   5   0 61.8162 3.47244  18
   3   5   0 64.6324 3.41261   7
   4  -5   0 210.100 8.39758  20
  -4  -5   0 213.894 16.7912  21
   4  -5   0 209.200 8.95060   7
  -4  -5   0 222.446 10.2671   4
   4  -5   0 207.877 9.76654   4
   4  -5   0 198.166 8.75447  18
   4   5   0 198.895 8.87517   7
  -4   5   0 209.037 8.98343  18
   4   5   0 215.632 10.5882   6
   4   5   0 203.250 9.43775   3
   4   5   0 207.244 15.8077  21
   5  -5   0 9.47312 2.13468  18
   5  -5   0 17.6660 2.36769  11
   5  -5   0 16.5152 2.09605  13
   5  -5   0 14.7340 2.43482   7
   5  -5   0 17.8545 2.67648  17
   5  -5   0 15.9956 2.11349  20
   5  -5   0 17.1874 2.47056  22
  -5   5   0 16.4023 2.25629  20
   5   5   0 12.2996 2.38927   7
   5   5   0 11.7173 1.78794  23
  -5   5   0 13.0906 2.32332  18
   5   5   0 18.5448 2.79729  16
   6  -5   0 18.1395 3.04330  22
   6  -5   0 22.5904 3.16722  11
   6  -5   0 16.7458 3.00664  20
   6  -5   0 20.1549 2.74620  13
  -6   5   0 27.0143 3.06076  20
   6   5   0 25.7081 3.62952  16
   7  -5   0 8.22740 3.03488  22
   0  -6   0 1048.05 59.0744  21
   0  -6   0 1030.88 36.9017   4
   0  -6   0 1056.56 40.6213   1
   0  -6   0 1076.95 40.7290   1
   0   6   0 1071.33 35.8871   3
   0   6   0 1029.77 39.7403  24
   0   6   0 1039.57 37.1128   2
  -1  -6   0 398.520 17.5646   1
  -1  -6   0 402.188 14.7148   4
  -1  -6   0 384.141 23.8594  21
   1  -6   0 399.003 14.6726   4
   1  -6   0 404.411 18.2036   1
   1  -6   0 427.987 23.2913  21
   1   6   0 408.852 14.6252   2
   1   6   0 408.025 17.7291   1
  -1   6   0 366.621 15.2727  24
   1   6   0 395.843 14.3466   3
   1   6   0 420.288 23.7222  21
   1   6   0 387.793 15.7929  24
  -1   6   0 391.296 14.6614   2
  -2  -6   0 522.441 19.8401   4
  -2  -6   0 529.110 32.3889  21
   2  -6   0 540.675 19.7424   4
   2  -6   0 533.108 19.1280  18
   2  -6   0 585.764 31.5128  21
   2   6   0 535.722 21.2542  24
   2   6   0 560.727 19.5918   2
  -2   6   0 476.098 20.3872  24
  -2   6   0 510.541 19.6067   2
   2   6   0 536.351 31.9236  21
   2   6   0 541.483 19.4047   3
  -3  -6   0 299.216 20.1544  21
   3  -6   0 288.042 11.1701  18
   3  -6   0 299.495 10.8369  20
   3  -6   0 308.099 18.8656  21
   3  -6   0 279.466 11.3758   7
  -3  -6   0 290.255 12.1156   4
   3  -6   0 285.230 11.8734   4
   3   6   0 293.834 12.6425  24
  -3   6   0 280.141 11.2764  18
   3   6   0 289.669 11.6778   3
   3   6   0 285.560 11.4378   7
   3   6   0 283.105 19.2804  21
  -3   6   0 278.812 11.6854   2
   3   6   0 282.995 13.6528   6
  -4  -6   0 6.75304 2.28241   4
  -4  -6   0 9.04022 3.64655  21
   4  -6   0 3.76613 1.36283   7
   4  -6   0 5.34363 2.05756   4
   4  -6   0 5.77833 1.26693  20
   4  -6   0 4.16356 1.31411  18
   4   6   0 3.50672 1.75232   3
  -4   6   0 8.81733 1.68893  18
   4   6   0 6.50874 1.56293   6
   4   6   0 4.59488 3.24555  21
   4   6   0 2.02157 1.33655   7
   5  -6   0 8.13133 1.79409  13
   5  -6   0 3.43640 1.74286  18
   5  -6   0 9.25061 1.94265  22
   5  -6   0 9.26713 1.85445  20
   5  -6   0 6.11676 1.98333  11
   5  -6   0 9.64409 2.31886  17
   5   6   0 7.76302 2.28442  16
   5   6   0 3.35321 1.96904   7
  -5   6   0 6.48571 1.89088  18
  -5   6   0 9.45340 1.89584  20
   5   6   0 6.35610 1.53112  23
   6  -6   0 22.5018 3.17918  11
   6  -6   0 19.1569 2.79158  13
   6  -6   0 14.7003 2.77263  20
   6  -6   0 20.4959 3.39198  17
   6  -6   0 23.1155 3.03881  22
   6   6   0 20.9683 3.44494  16
  -6   6   0 21.8454 2.81830  20
   7  -6   0 7.55693 2.80500  11
   7  -6   0 9.41197 3.24999  22
   0  -7   0 -0.9006 0.60784  21
   0  -7   0 -0.4011 1.53713   1
   0  -7   0 -1.5549 1.53759   1
   0  -7   0 -1.2863 0.46552   4
   0   7   0 0.26711 0.42232   3
   0   7   0 -1.1719 0.44409  24
   0   7   0 -1.5313 0.41204   2
   1  -7   0 2438.38 90.1769   1
   1  -7   0 2643.04 136.039  21
  -1  -7   0 2518.23 85.0446   4
  -1  -7   0 2383.26 136.645  21
   1  -7   0 2367.16 84.9382   4
  -1  -7   0 2358.80 89.3461   1
   1   7   0 2507.36 85.2915   2
   1   7   0 2526.49 89.7456   1
  -1   7   0 2319.87 91.1725  24
   1   7   0 2525.04 136.435  21
   1   7   0 2481.26 83.1045   3
  -1   7   0 2168.67 85.2360   2
   1   7   0 2411.88 91.7348  24
   2  -7   0 1935.57 66.2337  18
   2  -7   0 2077.82 107.609  21
  -2  -7   0 1910.78 108.625  21
   2  -7   0 1940.99 67.2752   4
  -2  -7   0 1917.99 67.3496   4
  -2   7   0 1711.03 67.2676   2
   2   7   0 1820.36 72.5147  24
   2   7   0 1910.21 108.203  21
   2   7   0 1947.71 65.8735   3
   2   7   0 1909.71 67.2708   2
   3  -7   0 244.013 10.2787   7
  -3  -7   0 262.261 18.2784  21
  -3  -7   0 267.279 11.0828   4
   3  -7   0 256.262 9.80288  20
   3  -7   0 252.070 10.7850   4
   3  -7   0 289.182 17.3450  21
   3  -7   0 270.326 10.2224  18
  -3   7   0 254.479 10.2951  18
  -3   7   0 249.749 10.4962   2
   3   7   0 265.403 17.9908  21
   3   7   0 250.177 12.3784   6
   3   7   0 244.740 10.3141   7
   3   7   0 256.345 10.7261   3
  -4  -7   0 224.205 17.1417  21
   4  -7   0 218.385 8.65876  20
  -4  -7   0 226.300 10.3792   4
   4  -7   0 196.156 9.94538   4
   4  -7   0 200.532 8.96912  18
   4  -7   0 197.640 8.99423   7
   4   7   0 215.462 10.8452   6
   4   7   0 212.778 16.3650  21
  -4   7   0 231.042 9.35570  18
   4   7   0 211.744 9.16644   7
   4   7   0 204.841 9.71792   3
   5  -7   0 36.0435 3.57785  18
   5  -7   0 42.3665 3.57547  22
   5  -7   0 48.5296 3.71098  11
   5  -7   0 39.9478 4.04495   7
   5  -7   0 49.3639 4.26130  17
   5  -7   0 47.9003 3.02335  14
   5  -7   0 49.8944 3.34135  13
   5  -7   0 44.5138 3.51871  20
   5   7   0 38.8256 3.74879   7
   5   7   0 51.2262 3.14968  23
  -5   7   0 51.9144 4.00231  18
  -5   7   0 49.8989 3.68010  20
   5   7   0 56.7284 4.21699  16
   6  -7   0 1.23078 1.99270  20
   6  -7   0 5.75340 2.45471  22
   6  -7   0 4.37528 2.06131  13
   6  -7   0 1.07934 2.41125  17
   6  -7   0 5.00597 2.30240  11
   6   7   0 5.37863 2.58763  16
  -6   7   0 4.00517 1.88250  20
   7  -7   0 6.46364 2.40772  13
   7  -7   0 4.49725 3.06978  22
   7  -7   0 9.70014 2.79880  11
   0  -8   0 296.455 14.7766   1
   0  -8   0 270.011 16.5215  21
   0  -8   0 278.194 14.3895   1
   0  -8   0 267.702 10.4009   4
   0   8   0 282.054 10.5311   2
   0   8   0 280.181 9.91943   3
   0   8   0 272.354 11.0974  24
   1  -8   0 261.108 14.3036   1
  -1  -8   0 263.561 16.8174  21
  -1  -8   0 271.700 10.3399   4
   1  -8   0 260.973 10.2697   4
  -1  -8   0 268.705 13.9939   1
   1  -8   0 275.777 14.5793   1
   1  -8   0 291.631 16.2430  21
   1  -8   0 271.379 9.74712  18
  -1   8   0 250.932 10.2240   2
   1   8   0 260.337 11.1017  24
   1   8   0 276.194 10.2618   2
  -1   8   0 246.009 10.5302  24
   1   8   0 267.187 10.0524   3
   1   8   0 277.509 16.6475  21
  -2  -8   0 1155.28 41.5346   4
   2  -8   0 1151.07 40.6241  18
   2  -8   0 1211.05 66.0814  21
  -2  -8   0 1133.27 67.2971  21
   2  -8   0 1131.12 41.4700   4
  -2   8   0 1138.84 41.4743   2
   2   8   0 1173.07 44.8159  24
   2   8   0 1199.50 41.4522   2
   2   8   0 1137.89 66.7843  21
   2   8   0 1158.44 40.6936   3
  -3  -8   0 240.127 16.8542  21
   3  -8   0 222.826 9.14752  18
   3  -8   0 212.137 9.20659   7
   3  -8   0 213.838 9.83564   4
  -3  -8   0 235.995 10.0636   4
   3  -8   0 228.728 8.82631  20
   3   8   0 211.822 15.9622  21
  -3   8   0 239.436 9.58944   2
  -3   8   0 237.129 9.37805  18
   3   8   0 231.637 11.1870   6
   3   8   0 236.705 9.85456   3
   3   8   0 230.355 9.32758   7
   3   8   0 221.528 10.4963  24
  -4  -8   0 161.866 8.34916   4
  -4  -8   0 165.813 14.0708  21
   4  -8   0 158.781 6.78027  20
   4  -8   0 151.494 7.11045  18
   4  -8   0 160.121 7.11278   7
   4   8   0 152.342 7.14725   7
  -4   8   0 158.346 7.31893  18
   4   8   0 138.960 12.7238  21
   4   8   0 152.043 7.91427   3
   4   8   0 153.702 8.40713   6
   5  -8   0 31.9006 3.09681  10
   5  -8   0 23.2409 2.78542  20
   5  -8   0 30.8844 3.04383  11
   5  -8   0 26.3112 2.54853  13
   5  -8   0 20.4937 2.80756  18
   5  -8   0 30.6207 3.41345  17
   5  -8   0 26.4500 2.77723  22
   5  -8   0 27.2677 2.43060  14
   5   8   0 29.6007 2.54119  23
  -5   8   0 29.7889 3.06883  20
   5   8   0 27.8264 2.82927  10
   5   8   0 27.5795 3.41830   6
  -5   8   0 31.9110 3.29500  18
   5   8   0 33.2529 3.43486  16
   5   8   0 23.7512 3.04560   7
   6  -8   0 22.7996 3.11212  22
   6  -8   0 17.0783 2.86499  20
   6  -8   0 25.0905 2.98222  13
   6  -8   0 29.2282 3.47292  11
   6  -8   0 23.6793 3.72169  17
   6   8   0 24.6318 2.70885  23
  -6   8   0 29.9871 3.37483  20
   7  -8   0 6.13030 2.46240  13
   7  -8   0 7.28114 3.10406  22
   0  -9   0 -0.0399 0.62832   4
   0  -9   0 -0.3526 0.64321  21
   0  -9   0 0.09985 2.41740   1
   0  -9   0 1.09935 2.08433   1
   0   9   0 0.27908 0.58915  24
   0   9   0 -0.4595 0.48825   2
   0   9   0 0.75463 0.48380   3
  -1  -9   0 144.507 6.39653   4
  -1  -9   0 142.438 10.3363  21
  -1  -9   0 152.070 10.1391   1
   1  -9   0 138.550 10.2127   1
   1  -9   0 147.932 5.78500  18
   1  -9   0 156.736 10.6267   1
   1  -9   0 149.768 9.79374  21
   1  -9   0 150.816 6.35010   4
  -1   9   0 149.070 6.35556   2
   1   9   0 160.767 6.33342   2
  -1   9   0 149.164 6.33588  24
   1   9   0 154.812 6.21744   3
   1   9   0 159.703 6.92471  24
  -2  -9   0 11.8070 3.00533  21
  -2  -9   0 15.2459 1.92386   4
   2  -9   0 12.4680 1.69296   4
   2  -9   0 16.8659 2.56239  21
   2  -9   0 14.1301 1.42133  18
   2   9   0 13.1774 2.86336  21
   2   9   0 13.9087 1.81976  24
   2   9   0 11.5945 1.61495   3
   2   9   0 17.0956 1.81049   2
  -2   9   0 16.1527 1.79104   2
  -3  -9   0 51.5254 6.36814  21
   3  -9   0 50.5097 2.80255  20
   3  -9   0 47.0533 3.53032   4
   3  -9   0 48.0684 2.98308  18
  -3  -9   0 54.3661 3.75886   4
   3  -9   0 46.4017 2.82219   7
  -3   9   0 49.7146 3.24364   2
   3   9   0 40.5874 3.32609   3
   3   9   0 40.7499 2.79839   7
  -3   9   0 46.4821 3.02469  18
   3   9   0 45.6329 3.32421   6
   3   9   0 40.1528 5.49168  21
   4  -9   0 220.693 9.78914  18
   4  -9   0 235.779 9.42330  20
  -4  -9   0 249.586 11.0828   4
   4  -9   0 232.843 10.8331   4
  -4  -9   0 249.513 18.6222  21
   4  -9   0 223.302 9.83154   7
   4   9   0 228.377 9.90646   7
  -4   9   0 240.473 10.0914  18
   4   9   0 226.170 10.6530   3
   4   9   0 244.745 11.9110   6
   4   9   0 209.882 17.3059  21
   5  -9   0 47.1683 4.33237   7
   5  -9   0 44.6623 3.75305  20
   5  -9   0 57.4018 3.31580  14
   5  -9   0 44.5635 3.98549  18
   5  -9   0 52.2382 3.86602  22
   5  -9   0 52.9731 4.08406  10
   5  -9   0 55.4555 3.58886  13
   5  -9   0 53.5369 3.91525  11
   5  -9   0 52.8807 4.40010  17
   5   9   0 50.7545 4.53807   6
   5   9   0 50.7863 3.09131   9
  -5   9   0 61.9138 4.38467  18
   5   9   0 49.4194 3.37371  23
   5   9   0 47.6112 4.22043   7
   5   9   0 54.4283 3.80037  10
   5   9   0 64.1410 4.54726  16
  -5   9   0 57.4071 4.01107  20
   6  -9   0 3.32593 2.19947  20
   6  -9   0 11.3278 2.74106  22
   6  -9   0 11.3658 2.47338  13
   6  -9   0 13.8574 2.63460  11
   6  -9   0 9.08960 2.99040  17
  -6   9   0 11.5316 2.45636  20
   6   9   0 9.26481 2.08498  23
   7  -9   0 21.9134 3.11274  13
   7  -9   0 11.6250 3.70367  17
  -7   9   0 29.5142 3.84502  17
   0 -10   0 783.656 28.9204   4
   0 -10   0 788.984 46.1362  21
   0 -10   0 787.088 34.3745   1
   0 -10   0 840.267 35.0570   1
   0  10   0 823.393 27.9268   3
   0  10   0 803.533 31.0768  24
   0  10   0 819.441 29.1468   2
   1 -10   0 355.180 13.6270   4
  -1 -10   0 356.854 22.1210  21
  -1 -10   0 366.168 13.6962   4
  -1 -10   0 360.139 18.3038   1
   1 -10   0 382.129 21.5090  21
   1 -10   0 355.004 12.9345  18
  -1 -10   0 359.262 18.5093   1
   1 -10   0 359.430 19.0118   1
   1 -10   0 350.123 18.6313   1
  -1  10   0 352.071 13.6612   2
   1  10   0 368.220 13.6307   2
   1  10   0 355.196 14.7200  24
   1  10   0 359.212 13.3068   3
  -1  10   0 340.303 14.1143  24
   2 -10   0 54.2311 3.53283   4
  -2 -10   0 59.6693 3.02489   7
  -2 -10   0 57.7532 6.00248  21
   2 -10   0 58.4672 3.02672  18
   2 -10   0 61.5117 5.20256  21
  -2 -10   0 62.3618 3.60758   4
   2 -10   0 53.3142 3.02815   7
   2  10   0 63.9403 5.99687  21
   2  10   0 62.1608 3.57366   3
   2  10   0 59.2077 3.81856  24
   2  10   0 63.7391 3.43150   2
  -2  10   0 55.5649 3.35642   2
   2  10   0 62.1671 3.60486   6
   3 -10   0 133.201 7.15156   4
   3 -10   0 152.742 6.27387  20
   3 -10   0 155.314 6.62278  18
   3 -10   0 141.515 6.48527   7
  -3 -10   0 149.588 12.5044  21
  -3 -10   0 158.138 7.42621   4
   3  10   0 145.089 7.84879   6
  -3  10   0 165.487 7.12082   2
   3  10   0 144.921 11.9091  21
   3  10   0 151.095 7.29457   3
  -3  10   0 155.256 6.77673  18
   3  10   0 153.833 7.82500  24
   3  10   0 143.202 6.52952   7
   4 -10   0 314.063 13.7407   4
  -4 -10   0 325.929 13.9714   4
   4 -10   0 309.937 12.8797   7
  -4 -10   0 315.740 23.2164  21
   4 -10   0 328.512 12.3648  20
   4 -10   0 311.197 12.7838  18
  -4  10   0 318.391 12.9975  18
   4  10   0 318.594 15.5791   6
   4  10   0 292.952 22.2612  21
   4  10   0 312.830 13.6575   3
   4  10   0 327.423 14.7429  24
   4  10   0 319.842 12.9486   7
   5 -10   0 22.1476 2.95004  18
   5 -10   0 26.0548 2.42153  14
   5 -10   0 25.4659 2.88688  20
   5 -10   0 30.0266 3.06940  10
   5 -10   0 28.5062 2.93199  11
   5 -10   0 26.2402 2.56765  13
   5 -10   0 28.5906 3.30271  17
   5 -10   0 28.8546 2.98712  22
   5 -10   0 20.6861 2.80612   7
   5  10   0 29.8916 2.41293   9
   5  10   0 26.1832 3.13297   7
  -5  10   0 22.5188 2.86622  20
   5  10   0 22.7100 2.62282  10
   5  10   0 24.2352 2.41959  23
  -5  10   0 25.2519 3.21228  18
   5  10   0 23.6227 3.31009   6
   6 -10   0 26.5744 3.04331  13
   6 -10   0 16.8482 3.00092  20
   6 -10   0 22.7403 3.24502  11
   6 -10   0 22.7494 3.33983  22
   6 -10   0 21.3262 3.72179  17
  -6  10   0 33.9562 2.93600  14
  -6  10   0 31.8668 3.59485  20
   6  10   0 28.4548 2.82506  23
   7 -10   0 2.24567 2.32789  13
   7 -10   0 0.94158 2.62350  11
   7 -10   0 0.79442 3.03734  17
   0 -11   0 1.09300 2.88529   1
   0 -11   0 2.79654 0.93457   4
   0 -11   0 2.09085 1.21785  21
   0 -11   0 3.73276 3.51938   1
   0  11   0 2.10064 0.58420   3
   0  11   0 1.73043 0.78655   2
   0  11   0 1.04648 0.86450  24
   1 -11   0 122.219 4.80392  18
   1 -11   0 113.418 9.98527   1
  -1 -11   0 121.378 5.50744   4
   1 -11   0 124.026 8.31452  21
  -1 -11   0 121.574 8.89945  21
  -1 -11   0 106.322 9.36038   1
   1 -11   0 117.541 5.44583   4
  -1  11   0 119.542 5.47414   2
   1  11   0 121.618 5.27799   3
  -1  11   0 118.282 5.32787  24
   1  11   0 114.889 5.80694  24
   1  11   0 121.145 5.38243   2
   2 -11   0 141.660 9.31431  21
  -2 -11   0 128.332 5.58725   7
   2 -11   0 129.498 6.11935   4
   2 -11   0 127.488 5.61766   7
  -2 -11   0 132.621 10.4646  21
   2 -11   0 128.381 5.52703  18
  -2 -11   0 126.356 6.09971   4
   2  11   0 130.603 6.11633   3
   2  11   0 131.950 6.63948  24
   2  11   0 126.118 6.69554   6
  -2  11   0 134.571 6.06340   2
   2  11   0 124.287 9.97927  21
   2  11   0 134.168 5.98891   2
   3 -11   0 403.039 14.7828  20
   3 -11   0 399.721 16.0550   4
  -3 -11   0 402.917 16.0453   4
  -3 -11   0 429.499 27.0534  21
   3 -11   0 384.836 15.5713   7
   3 -11   0 404.362 15.2428  18
  -3  11   0 400.482 15.8221   2
   3  11   0 406.334 18.8170   6
  -3  11   0 388.625 15.3664  18
   3  11   0 424.392 17.4252  24
   3  11   0 369.725 25.7952  21
   3  11   0 390.889 15.9157   3
   4 -11   0 73.3009 4.12836  11
   4 -11   0 69.8609 4.16210   7
  -4 -11   0 75.0844 5.24949   4
   4 -11   0 59.5711 5.12726   4
   4 -11   0 62.9137 3.59049  13
   4 -11   0 67.5388 3.92901  20
   4 -11   0 70.5048 3.98679  22
   4 -11   0 71.9054 4.55609  17
   4 -11   0 67.5350 4.25473  18
   4 -11   0 69.8953 3.65994  14
   4  11   0 69.7007 5.31313  24
   4  11   0 71.5765 4.93636   6
   4  11   0 68.8437 3.64040  23
   4  11   0 70.2511 5.17024   3
  -4  11   0 74.8644 4.48701  18
   5 -11   0 1.42118 1.84396  22
   5 -11   0 1.82488 1.79329  10
   5 -11   0 -0.8976 1.49811  18
   5 -11   0 -0.8868 1.55196  20
   5 -11   0 2.86016 1.90059   7
   5 -11   0 1.34984 1.21897  14
   5 -11   0 2.53852 1.77210  11
   5 -11   0 1.42149 1.98764  17
   5 -11   0 1.75196 1.57877  13
   5  11   0 1.99802 1.79369   6
  -5  11   0 0.19150 1.46693  18
  -5  11   0 -0.7103 1.53141  20
   5  11   0 1.29961 1.39640  23
   5  11   0 0.31827 1.18130   9
   5  11   0 2.49901 1.77755  10
   6 -11   0 2.52854 2.41362  22
   6 -11   0 0.37731 2.60510  17
   6 -11   0 0.50853 1.68725  14
   6 -11   0 2.69565 2.27252  11
   6 -11   0 1.36082 2.06196  13
   6 -11   0 -3.2339 1.82704  20
  -6  11   0 3.03698 2.00532  20
   6  11   0 1.65025 1.43077   9
  -6  11   0 1.56467 1.49017  14
   6  11   0 3.32298 1.82009  23
   7 -11   0 18.1238 3.47652  11
   7 -11   0 27.8930 4.07788  22
   7 -11   0 26.3430 3.27134  13
   7 -11   0 17.8083 4.04450  17
   0 -12   0 980.683 43.0465   1
   0 -12   0 1010.81 58.1893  21
   0 -12   0 1041.76 43.8425   1
   0 -12   0 1007.86 36.5087   4
   0  12   0 1018.16 39.1609  24
   0  12   0 1032.81 36.7092   2
   0  12   0 1026.30 35.2133   3
  -1 -12   0 170.032 7.13843   4
   1 -12   0 166.728 10.8336  21
   1 -12   0 167.296 12.5410   1
  -1 -12   0 160.206 11.3647  21
   1 -12   0 159.895 7.06612   4
   1 -12   0 159.312 6.28132  18
   1  12   0 161.178 7.59210  24
   1  12   0 159.534 6.80506   3
  -1  12   0 161.583 7.09803   2
   1  12   0 166.576 7.02709   2
  -1  12   0 160.436 7.01825  24
  -2 -12   0 122.082 5.27058   7
   2 -12   0 120.417 5.26864   7
  -2 -12   0 120.901 9.83457  21
  -2 -12   0 115.986 5.82949   4
   2 -12   0 118.862 5.87132   4
   2 -12   0 119.455 5.20271  18
  -2  12   0 111.473 4.94071   5
  -2  12   0 121.859 5.72569   2
   2  12   0 125.813 5.87415   3
   2  12   0 113.045 6.24387   6
   2  12   0 123.052 6.37121  24
   2  12   0 119.659 5.67698   2
   2  12   0 118.309 9.47818  21
  -3 -12   0 61.4310 7.26481  21
   3 -12   0 56.8694 3.49745  18
  -3 -12   0 63.7351 4.28306   4
   3 -12   0 56.4826 3.38434   7
  -3 -12   0 56.2925 3.38204   7
   3 -12   0 59.3121 3.25191  20
   3  12   0 61.6925 4.41618  24
   3  12   0 62.3499 4.08563   6
  -3  12   0 62.5009 3.90528   2
  -3  12   0 60.7523 3.29860   5
   3  12   0 44.6644 6.27869  21
  -3  12   0 56.8864 3.56634  18
   3  12   0 61.1307 4.23135   3
   4 -12   0 61.4353 3.51627  13
   4 -12   0 65.0257 3.43639  14
  -4 -12   0 71.3166 4.00965   7
   4 -12   0 63.5392 4.36437  17
   4 -12   0 62.3703 4.13229  18
   4 -12   0 67.1063 4.00285  11
   4 -12   0 64.5965 5.13212   4
   4 -12   0 64.3661 3.85640  22
   4 -12   0 64.4511 3.84512  20
  -4 -12   0 76.8448 5.39405   4
   4 -12   0 61.7514 3.96584   7
   4  12   0 64.8013 3.56965  23
   4  12   0 67.7418 5.59635   3
   4  12   0 60.0640 5.18793  24
   4  12   0 66.4783 4.81178   6
  -4  12   0 70.7582 4.38595  18
   5 -12   0 25.8428 2.61525  13
   5 -12   0 22.3654 3.11556  18
   5 -12   0 24.0396 2.46773  14
   5 -12   0 30.9493 3.13616  11
   5 -12   0 28.1867 3.46456  17
  -5 -12   0 26.9497 2.91840   7
   5 -12   0 22.6880 2.93215  22
   5 -12   0 26.9233 2.83555  10
   5 -12   0 16.6206 2.67672   7
   5 -12   0 22.2281 2.85477  20
   5  12   0 27.4175 2.54959  23
   5  12   0 24.1144 2.66409  10
  -5  12   0 23.6018 3.12479  18
   5  12   0 25.7638 2.31685   9
   5  12   0 20.9358 3.35429   6
  -5  12   0 28.6875 3.23019  20
   6 -12   0 14.7802 3.37797  17
   6 -12   0 18.4457 2.83109  13
   6 -12   0 18.1649 3.14417  11
   6 -12   0 19.8944 3.27739  22
   6 -12   0 15.1907 2.51719  14
   6 -12   0 12.4122 2.91503  20
   6  12   0 14.8451 3.30487   6
   6  12   0 21.2338 2.68916  23
   6  12   0 18.3618 2.24963   9
  -6  12   0 20.3482 2.48523  14
  -6  12   0 23.2547 3.22801  20
   7 -12   0 1.68045 3.34369  17
   7 -12   0 -2.8329 2.34679  11
   7 -12   0 -0.5444 2.35617  13
   7  12   0 0.73524 1.89378  23
   0 -13   0 5.30723 4.24370   1
   0 -13   0 2.82400 3.29355   1
   0 -13   0 2.89580 0.99341   4
   0 -13   0 3.30486 1.32562  21
   0  13   0 4.83874 1.05061  24
  -1 -13   0 502.571 30.9415  21
   1 -13   0 506.287 18.2792  18
   1 -13   0 524.705 30.3408  21
   1 -13   0 520.145 27.5051   1
   1 -13   0 493.338 19.2414   4
  -1 -13   0 512.484 19.3096   4
   1  13   0 503.815 20.7595  24
   1  13   0 525.114 18.7657   3
  -1  13   0 515.699 20.2058  24
   1  13   0 514.790 19.2909   2
  -1  13   0 507.901 19.3701   2
   2 -13   0 28.9547 2.90992   4
  -2 -13   0 29.4767 2.13753   7
  -2 -13   0 34.0279 2.78679   4
   2 -13   0 32.9949 2.25773   7
  -2 -13   0 28.8526 4.32778  21
   2 -13   0 29.3999 2.13558  18
  -2  13   0 28.9287 2.23444  18
   2  13   0 27.0153 2.82836  24
   2  13   0 29.8647 2.42011   6
  -2  13   0 30.5383 2.58237   2
   2  13   0 34.9948 2.80287   3
  -2  13   0 27.3145 1.91670   5
   2  13   0 29.5249 2.55522   2
   2  13   0 33.6099 2.01203   5
  -3 -13   0 2.03616 2.29764  21
   3 -13   0 1.81629 1.16937  18
   3 -13   0 4.54574 1.24786   7
   3 -13   0 5.58984 1.24384  20
  -3 -13   0 4.02477 1.09282   7
  -3 -13   0 4.21881 1.71037   4
   3  13   0 4.72199 1.31744   6
  -3  13   0 4.98825 1.25320  18
  -3  13   0 4.57089 1.67915   2
   3  13   0 3.00293 1.55758   3
  -3  13   0 4.56053 1.02362   5
   3  13   0 2.18324 2.45515  21
  -4 -13   0 184.822 7.97670   7
   4 -13   0 169.162 7.66889  22
   4 -13   0 167.331 7.52395  20
   4 -13   0 176.595 7.97029  11
   4 -13   0 164.417 7.81706   7
   4 -13   0 173.128 7.16036  13
   4 -13   0 173.427 7.13887  14
   4 -13   0 172.330 8.02956  18
   4 -13   0 195.921 8.71588  17
  -4  13   0 173.364 8.19968  18
   4  13   0 168.544 8.60767  19
   4  13   0 167.185 7.27935  23
   4  13   0 176.493 9.66478   6
  -4  13   0 167.481 7.39062  12
   5 -13   0 97.4618 5.51311  22
   5 -13   0 83.3102 5.62535  18
   5 -13   0 88.0458 5.71877   7
   5 -13   0 92.4137 5.39600  11
   5 -13   0 92.4733 4.76129  14
   5 -13   0 88.2667 5.10307  12
   5 -13   0 85.5681 5.35762  10
   5 -13   0 93.9153 6.17831  17
   5 -13   0 92.5632 4.89648  13
  -5 -13   0 106.610 5.80907   7
  -5  13   0 94.4453 4.68443  14
   5  13   0 95.8865 6.69476   6
  -5  13   0 103.438 6.06816  18
  -5  13   0 96.4706 4.84805  12
   5  13   0 95.2990 4.47873   9
   5  13   0 88.6228 5.25993  10
  -5  13   0 100.220 5.59874  20
   5  13   0 93.1714 4.85379  23
   6 -13   0 8.43124 2.70440  22
   6 -13   0 0.91380 2.26906  20
   6 -13   0 3.29389 1.96202  14
   6 -13   0 5.75819 2.90824  17
   6 -13   0 2.87882 2.18507  13
  -6  13   0 4.47050 2.21164  20
   6  13   0 6.52103 1.64889   9
   6  13   0 5.97297 1.93643  23
   6  13   0 5.51993 2.55637   6
  -6  13   0 6.80659 1.83082  14
   7 -13   0 -0.4966 2.89014  22
   7 -13   0 0.00526 3.25537  17
   7 -13   0 1.99882 2.51381  11
   7 -13   0 1.49848 2.50368  13
   7  13   0 3.40444 2.04181  23
   0 -14   0 963.824 44.0530   1
   0 -14   0 1020.21 36.6152   4
   0 -14   0 1001.41 58.2822  21
   0  14   0 1038.92 39.2882  24
   0  14   0 1011.71 36.7998   2
   0  14   0 1022.31 35.1862   3
  -1 -14   0 420.369 25.6196  21
   1 -14   0 412.105 14.8857  18
   1 -14   0 398.023 15.6676   7
  -1 -14   0 424.853 15.7713   7
   1 -14   0 417.692 15.9459   4
   1 -14   0 426.200 24.9436  21
  -1 -14   0 411.977 15.9223   4
  -1  14   0 368.395 15.1391   5
   1  14   0 425.844 15.4610   3
   1  14   0 413.208 15.2364   5
  -1  14   0 422.895 16.0884   2
  -1  14   0 401.793 16.5013  24
   1  14   0 405.919 15.8991   2
   1  14   0 404.675 17.1266  24
  -2 -14   0 334.760 13.1002   7
   2 -14   0 344.626 12.6840  18
   2 -14   0 334.705 12.3092  20
   2 -14   0 326.452 13.0998   7
  -2 -14   0 348.040 13.6270   4
   2 -14   0 328.351 13.5107   4
  -2 -14   0 338.598 22.2139  21
   2  14   0 318.033 15.6750   6
   2  14   0 341.005 12.6593   5
  -2  14   0 327.482 12.8774  18
   2  14   0 338.561 14.7329  24
   2  14   0 346.912 13.4752   2
   2  14   0 334.774 13.3809   3
  -2  14   0 328.678 13.5163   2
  -2  14   0 321.613 12.5837   5
  -3 -14   0 52.1544 6.77129  21
  -3 -14   0 55.3801 3.26950   7
   3 -14   0 49.2985 3.27062  18
   3 -14   0 47.8980 4.04431   4
   3 -14   0 52.6307 3.28228   7
  -3 -14   0 56.4412 4.06662   4
   3 -14   0 50.8936 3.08206  20
   3  14   0 52.4239 4.17561   3
  -3  14   0 50.5538 2.90866   5
  -3  14   0 49.7527 3.44032  18
   3  14   0 53.0339 3.80896   6
   3  14   0 42.9811 6.15180  21
   3  14   0 51.5821 4.23304  24
  -3  14   0 52.6119 3.69410   2
   4 -14   0 31.8146 2.73194  22
   4 -14   0 29.4928 2.50744  13
   4 -14   0 33.2435 3.24638  18
   4 -14   0 29.5954 2.85113   7
   4 -14   0 30.1587 2.81308  11
   4 -14   0 31.9833 2.60836  12
   4 -14   0 31.0668 2.33875  14
   4 -14   0 32.0042 3.25129  17
  -4 -14   0 31.5094 2.89991   7
   4 -14   0 31.1294 2.73088  20
   4  14   0 27.3348 2.36524  23
  -4  14   0 28.8401 2.36368  12
  -4  14   0 27.6487 3.10045  18
   4  14   0 30.4425 3.08780  19
   4  14   0 28.2387 3.32115   6
   5 -14   0 59.3969 4.14342  12
   5 -14   0 62.6625 4.53564  10
   5 -14   0 69.4230 4.67785  11
   5 -14   0 68.4257 5.31249  17
   5 -14   0 62.0451 4.86223   7
   5 -14   0 65.7882 4.08378  13
   5 -14   0 63.5231 4.59019  20
   5 -14   0 52.5659 4.66126  18
  -5 -14   0 78.9456 4.94901   7
   5 -14   0 62.4946 4.50629  22
   5 -14   0 62.9637 3.85012  14
  -5  14   0 70.8914 4.03938  12
   5  14   0 72.6049 3.72002   9
   5  14   0 69.3362 5.60732   6
  -5  14   0 68.8971 3.88080  14
  -5  14   0 85.3348 5.37253  18
  -5  14   0 70.2866 4.74127  20
   5  14   0 75.8251 4.10119  23
   5  14   0 66.5676 4.51973  10
   6 -14   0 39.1133 4.71222  17
   6 -14   0 42.2069 4.33568  22
   6 -14   0 28.6115 3.83871  20
  -6  14   0 44.9872 4.28872  20
   6  14   0 36.5813 4.85585   6
   6  14   0 43.1092 3.49031  23
   6  14   0 43.9842 3.22315   9
  -6  14   0 45.0765 3.41733  14
   7 -14   0 -6.6276 2.97845  17
   7 -14   0 2.85068 2.48518  11
   7 -14   0 4.60155 2.82948  22
   7 -14   0 -0.9616 2.35307  13
   7  14   0 1.14416 1.88011  23
   0  15   0 6.60213 1.35150   2
   0  15   0 5.93444 1.33050  24
   0  15   0 5.76598 0.91562   5
   1 -15   0 193.718 7.40916  18
   1 -15   0 193.934 8.44178   4
  -1 -15   0 184.648 13.3108  21
  -1 -15   0 190.862 7.86645   7
  -1 -15   0 188.657 8.39093   4
   1 -15   0 189.017 12.7748  21
   1  15   0 191.766 9.01282  24
   1  15   0 187.958 8.33224   2
  -1  15   0 194.912 8.47629   2
   1  15   0 191.225 8.03314   3
   1  15   0 196.046 7.60321   5
  -1  15   0 195.055 8.49990  24
  -1  15   0 178.970 7.53713   5
  -2 -15   0 147.653 7.18816   4
   2 -15   0 138.989 6.48566   7
   2 -15   0 149.752 6.07918  20
   2 -15   0 137.291 7.00649   4
   2 -15   0 152.745 6.37436  18
  -2 -15   0 142.842 11.6804  21
  -2 -15   0 145.990 6.48172   7
   2  15   0 149.109 7.82148  24
   2  15   0 147.031 7.73016   6
  -2  15   0 155.953 7.23184   2
   2  15   0 158.336 6.27110   5
  -2  15   0 147.746 6.22306   5
  -2  15   0 146.112 6.54307  18
   2  15   0 163.965 7.20639   2
   2  15   0 151.003 7.16445   3
   3 -15   0 5.21694 1.25179  20
   3 -15   0 4.83102 1.36629  18
  -3 -15   0 6.84236 3.03722  21
   3 -15   0 4.45335 1.32551   7
  -3 -15   0 6.29236 1.31664   7
   3 -15   0 7.32555 2.02547   4
  -3 -15   0 6.23248 1.94304   4
   3  15   0 5.72188 1.90687  24
  -3  15   0 5.45280 1.44647  18
   3  15   0 8.76064 1.73321   6
   3  15   0 3.45864 1.83824   3
  -3  15   0 7.70663 1.80694   2
  -3  15   0 7.31508 1.25073   5
   4 -15   0 87.2144 4.30874  14
   4 -15   0 82.6568 4.92740   7
  -4 -15   0 91.4710 4.93196   7
   4 -15   0 93.9040 4.77052  20
   4 -15   0 82.9956 4.69629  22
   4 -15   0 80.9353 4.32727  13
   4 -15   0 87.8516 5.17427  18
   4 -15   0 82.2490 4.61706  12
   4 -15   0 91.5223 5.47975  17
   4 -15   0 88.7668 4.79634  11
  -4  15   0 91.1065 4.48927  12
   4  15   0 88.1856 4.37897  23
  -4  15   0 90.8646 5.30162  18
   4  15   0 91.0797 6.08637   6
   4  15   0 93.3203 5.32503  19
   5 -15   0 69.9411 5.38412  17
   5 -15   0 54.0574 4.77773  18
   5 -15   0 74.0588 4.78304  11
  -5 -15   0 71.5633 4.82484   7
   5 -15   0 69.9326 4.40425  12
   5 -15   0 65.5534 5.02180   7
   5 -15   0 67.8002 4.16392  13
   5 -15   0 71.3431 4.73303  22
   5 -15   0 65.1821 4.73845  10
   5 -15   0 62.8016 3.93219  14
   5  15   0 70.0882 4.92893  19
  -5  15   0 73.5195 5.19183  18
  -5  15   0 69.9634 3.94651  14
   5  15   0 66.3132 4.55207  10
   5  15   0 66.1519 5.62587   6
   5  15   0 67.4763 4.09914  23
   5  15   0 73.1121 3.77842   9
  -5  15   0 71.3780 4.79928  20
  -5  15   0 67.3384 4.13850  12
   6 -15   0 15.3117 2.43339  14
   6 -15   0 18.0194 3.22278  20
   6 -15   0 26.9286 3.99375  17
   6 -15   0 24.0988 3.12706  13
   6 -15   0 23.8199 3.55650  22
   6  15   0 23.2477 3.98760   6
  -6  15   0 37.2406 3.99915  20
   6  15   0 30.5777 2.90420   9
   6  15   0 20.8682 2.85558  23
  -6  15   0 31.5749 2.92843  14
   7 -15   0 4.02324 2.08695  14
   7 -15   0 2.48474 2.37970  11
   7 -15   0 -0.6762 3.26983  17
  -7  15   0 5.56284 3.03455  17
   7  15   0 5.69261 2.09689  23
  -7  15   0 3.43847 2.01523  14
   0 -16   0 147.153 6.36065   7
   0 -16   0 141.304 10.6434  21
   0 -16   0 146.283 6.89807   4
   0  16   0 150.636 6.98804   2
   0  16   0 152.602 6.16843   5
   0  16   0 154.307 7.27646  24
   1 -16   0 182.289 7.82519   7
  -1 -16   0 195.087 8.55472   4
  -1 -16   0 184.320 13.4011  21
  -1 -16   0 184.768 7.89506   7
   1 -16   0 190.139 7.41075  18
   1 -16   0 188.516 13.2192  21
   1 -16   0 190.394 8.49532   4
  -1  16   0 190.997 8.54687   2
   1  16   0 188.850 8.01226   3
   1  16   0 201.122 9.19506  24
   1  16   0 189.223 9.25434   6
   1  16   0 189.835 8.43059   2
  -1  16   0 185.535 7.62272   5
   1  16   0 188.596 7.59762   5
   2 -16   0 107.384 6.07854   4
   2 -16   0 120.427 5.28099  18
  -2 -16   0 114.603 5.36081   7
   2 -16   0 113.024 5.41791   7
  -2 -16   0 123.417 6.20356   4
   2 -16   0 115.219 4.98655  20
  -2 -16   0 111.553 9.92190  21
   2  16   0 116.464 5.11503   5
  -2  16   0 109.376 5.09805   5
   2  16   0 112.080 5.96008   2
   2  16   0 117.135 6.71541  24
   2  16   0 119.362 6.12301   3
  -2  16   0 128.673 6.32439   2
  -2  16   0 118.439 5.48675  18
   2  16   0 113.123 6.33868   6
   3 -16   0 86.6089 4.61050  18
  -3 -16   0 86.0054 4.51512   7
   3 -16   0 86.2983 4.31730  20
  -3 -16   0 92.7652 5.57509   4
  -3 -16   0 82.7681 8.90964  21
   3 -16   0 79.1874 5.53976   4
   3 -16   0 78.0258 4.47463   7
  -3  16   0 87.8698 4.19238   5
   3  16   0 81.0807 5.49839   3
  -3  16   0 99.8186 5.61183   2
  -3  16   0 83.3880 4.79599  18
   3  16   0 84.8496 5.44484   6
   3  16   0 84.0420 5.85091  24
   4 -16   0 51.1178 3.56435  22
   4 -16   0 52.8645 3.26618  13
  -4 -16   0 52.5925 3.70140   7
   4 -16   0 52.4417 3.14367  14
   4 -16   0 43.1643 3.65812   7
   4 -16   0 57.7594 3.58605  20
   4 -16   0 53.0610 4.13680  17
   4 -16   0 51.5698 3.54708  11
   4 -16   0 49.7022 3.34221  12
   4 -16   0 53.0255 3.97460  18
   4  16   0 49.2006 2.94274   9
   4  16   0 52.1101 4.43295   6
   4  16   0 53.1874 3.20001  23
  -4  16   0 51.5959 3.25303  12
   4  16   0 56.2377 3.98094  19
  -4  16   0 56.8117 4.07052  18
   5 -16   0 3.17456 1.53842  14
  -5 -16   0 4.24315 2.04158   7
   5 -16   0 4.23645 2.38080  17
   5 -16   0 6.91203 1.94762  12
   5 -16   0 1.79807 1.94049  20
   5 -16   0 5.56744 2.08367  11
   5 -16   0 5.95397 2.19574  10
   5 -16   0 6.68051 2.42150  22
   5 -16   0 2.95871 2.12490   7
   5 -16   0 4.43936 1.79945  13
   5  16   0 6.64599 1.53570   9
   5  16   0 4.50832 2.19017   6
  -5  16   0 7.38686 1.61046  14
  -5  16   0 3.14883 1.99729  20
  -5  16   0 3.47781 1.51234  12
   5  16   0 5.19397 1.64237  23
   5  16   0 5.76329 2.08185  10
   5  16   0 4.46896 1.98767  19
   6 -16   0 91.1702 5.88031  11
   6 -16   0 79.7371 6.79212  17
   6 -16   0 88.6882 5.54256  13
   6 -16   0 89.6712 6.12337  22
  -6  16   0 92.4588 4.99090  14
   6  16   0 81.0736 7.31865   6
  -6  16   0 110.172 6.24965  20
   6  16   0 86.3539 5.25729  23
   6  16   0 91.0213 4.84850   9
   6  16   0 74.7498 6.21589  10
   7 -16   0 0.99196 2.62979  22
   7 -16   0 -2.1093 3.47688  17
   7 -16   0 1.69013 2.53487  13
   7 -16   0 -1.2574 2.14358  11
   7 -16   0 -0.3274 1.89108  14
   7  16   0 0.92834 1.73444   9
  -7  16   0 1.07526 1.89146  14
   7  16   0 -0.7253 1.79041  23
  -7  16   0 -1.6266 2.65517  17
   0 -17   0 1.69673 1.61152  21
   0  17   0 1.84030 0.76575   5
   0  17   0 2.04958 1.09575  24
  -1 -17   0 285.375 18.8890  21
  -1 -17   0 290.259 11.9526   4
   1 -17   0 273.001 11.2721   7
   1 -17   0 296.051 11.9862   4
  -1 -17   0 289.284 11.3766   7
   1  17   0 279.830 13.3588   6
   1  17   0 279.637 11.2836   3
   1  17   0 280.091 10.9475   5
   1  17   0 288.376 11.8853   2
  -1  17   0 268.341 10.9143   5
   1  17   0 279.443 12.7234  24
  -1  17   0 289.579 12.0722   2
   2 -17   0 116.833 6.61707   4
  -2 -17   0 123.756 10.7078  21
   2 -17   0 123.454 5.43166  20
  -2 -17   0 125.410 6.69828   4
   2 -17   0 123.963 5.91435   7
   2 -17   0 131.958 5.77811  18
  -2 -17   0 119.851 5.84914   7
   2  17   0 133.351 5.64737   5
  -2  17   0 127.057 5.90914  18
   2  17   0 128.881 6.57119   2
  -2  17   0 141.105 6.87962   2
  -2  17   0 132.768 5.69464   5
   2  17   0 132.301 7.37666  24
   2  17   0 127.091 6.99031   6
   2  17   0 133.996 6.63166   3
  -3 -17   0 1.75879 2.25277  21
   3 -17   0 -0.0742 1.88080   4
   3 -17   0 2.48944 1.08868  20
  -3 -17   0 0.58939 1.56446   4
  -3 -17   0 0.76295 0.93462   7
   3 -17   0 0.55586 1.22215   7
   3 -17   0 0.70113 1.19699  18
  -3  17   0 1.67828 1.06593  18
  -3  17   0 1.81880 1.61957   2
  -3  17   0 1.83555 1.02269   5
   3  17   0 -0.2205 1.08665   6
   3  17   0 2.06477 1.61197  24
   3  17   0 1.90352 1.57264   3
   4 -17   0 43.2804 3.03571  13
   4 -17   0 42.5665 3.11216  12
   4 -17   0 47.1379 3.41927  22
   4 -17   0 46.1277 3.37224  20
  -4 -17   0 44.1241 3.47572   7
   4 -17   0 40.8746 3.48227   7
   4 -17   0 41.9623 3.28591  11
   4 -17   0 47.4321 3.93158  17
   4 -17   0 40.8841 2.80226  14
   4 -17   0 45.4428 3.77277  18
   4 -17   0 47.1836 3.73037  10
   4  17   0 42.8925 3.62753  19
  -4  17   0 42.6378 3.02696  12
   4  17   0 45.9115 3.56381  10
  -4  17   0 46.8790 3.74770  18
   4  17   0 46.1705 2.83537   9
  -4  17   0 43.4981 2.86256  14
   4  17   0 44.5192 2.90141  23
   4  17   0 43.1196 4.11563   6
   5 -17   0 97.0761 5.72809  20
   5 -17   0 84.8062 5.31395  12
   5 -17   0 90.0015 5.63861  10
   5 -17   0 90.9544 4.99137  14
   5 -17   0 96.8177 5.16486  13
   5 -17   0 89.8795 6.45273  17
   5 -17   0 91.9180 5.69414  22
   5 -17   0 96.4942 5.78003  11
  -5 -17   0 116.761 6.11915   7
   5  17   0 93.6705 7.03346   6
  -5  17   0 96.5234 5.11434  12
   5  17   0 101.691 6.16725  19
   5  17   0 91.9794 4.66747   9
  -5  17   0 99.3823 4.90326  14
   5  17   0 91.3980 5.11912  23
   5  17   0 98.3232 5.66445  10
   6 -17   0 26.3909 3.77935  22
   6 -17   0 28.2664 3.41601  13
   6 -17   0 24.0942 2.94024  14
   6 -17   0 21.5002 3.94245  17
   6 -17   0 25.7983 3.55763  20
   6  17   0 28.4581 2.94313   9
  -6  17   0 33.2968 3.88427  20
   6  17   0 25.9728 3.72232  10
   6  17   0 30.7430 3.24616  23
  -6  17   0 33.0592 3.11102  14
   7 -17   0 0.23460 2.04921  14
   7 -17   0 0.06198 3.59063  17
   7 -17   0 -0.4881 2.14720  11
  -7  17   0 3.76280 2.86533  17
   7  17   0 2.55864 1.84847  23
  -7  17   0 0.72547 1.91345  14
   7  17   0 0.85784 1.87955   9
   0 -18   0 239.857 15.6507  21
   0 -18   0 235.802 10.0822   4
   0 -18   0 225.700 9.36172   7
   0  18   0 221.154 9.06533   5
   0  18   0 231.906 10.5307  24
   0  18   0 217.556 9.96524   2
  -1 -18   0 13.6735 2.20605   4
  -1 -18   0 12.6339 1.57145   7
   1 -18   0 9.96373 2.05732   4
   1 -18   0 10.8434 1.43281   7
  -1 -18   0 12.0816 3.08905  21
   1  18   0 11.8426 2.17051  24
  -1  18   0 11.1537 2.06115   2
  -1  18   0 13.7151 1.55382   5
   1  18   0 12.6625 1.64369   6
   1  18   0 18.0731 1.74983   5
   1  18   0 15.6306 2.07502   3
   1  18   0 17.5037 2.39208   2
   2 -18   0 25.0450 2.41536   7
   2 -18   0 26.0162 2.10608  20
  -2 -18   0 28.1496 5.20084  21
   2 -18   0 26.0922 3.28114   4
  -2 -18   0 26.4016 3.15247   4
  -2 -18   0 31.2467 2.43542   7
   2 -18   0 26.3717 2.24438  18
  -2  18   0 23.5049 2.25353  18
   2  18   0 26.9278 3.00404   3
   2  18   0 24.6372 3.35589  24
   2  18   0 29.2987 2.14010   5
   2  18   0 32.7700 3.03383   2
  -2  18   0 31.2622 3.32491   2
   2  18   0 23.5195 2.54295   6
  -2  18   0 24.7754 2.09234   5
   3 -18   0 128.834 5.96444  20
   3 -18   0 120.982 6.27983   7
   3 -18   0 130.593 6.04800  12
  -3 -18   0 136.792 7.39311   4
   3 -18   0 137.407 6.41125  18
   3 -18   0 128.923 5.62809  14
  -3 -18   0 138.837 6.38925   7
   3 -18   0 127.269 6.32297  11
   3 -18   0 131.930 6.17211  22
  -3  18   0 139.823 6.68357  18
  -3  18   0 139.976 6.07839   5
   3  18   0 129.118 6.82996  19
   3  18   0 130.750 7.70134   6
   3  18   0 135.252 5.83721  23
  -3  18   0 140.399 7.46658   2
  -3  18   0 131.365 5.94835  12
   3  18   0 131.812 7.34957   3
   4 -18   0 22.2817 2.90015  17
  -4 -18   0 21.8440 2.58992   7
   4 -18   0 21.6860 2.41868  11
   4 -18   0 26.5821 2.53541  13
   4 -18   0 25.4481 2.20698  14
   4 -18   0 24.6688 3.02196  18
   4 -18   0 24.0189 2.83016   7
   4 -18   0 24.3716 2.66614  22
   4 -18   0 24.0864 2.47037  12
   4 -18   0 23.9755 2.67042  20
   4 -18   0 24.4514 2.74206  10
   4  18   0 24.0573 2.30303  23
   4  18   0 21.8911 2.12555   9
   4  18   0 19.4329 3.14443   6
  -4  18   0 23.6413 2.94337  18
   4  18   0 25.3340 2.75585  19
  -4  18   0 24.8790 2.24841  14
   4  18   0 24.9711 2.64360  10
  -4  18   0 25.9227 2.36088  12
   5 -18   0 51.6710 5.02828  17
  -5 -18   0 54.5900 4.44447   7
   5 -18   0 49.3891 4.69257   7
   5 -18   0 54.4816 4.42540  20
   5 -18   0 62.7002 4.52867  22
   5 -18   0 60.2341 4.02078  13
   5 -18   0 49.3826 4.09358  12
   5 -18   0 49.0873 3.73080  14
   5 -18   0 61.4490 4.53268  11
   5 -18   0 47.3195 4.22057  10
   5  18   0 57.5961 4.33641  10
   5  18   0 57.2504 3.95788  23
  -5  18   0 55.6406 4.45237  20
   5  18   0 61.7921 4.77394  19
  -5  18   0 56.2099 3.61448  14
   5  18   0 61.5963 3.63382   9
  -5  18   0 62.4025 3.86077  12
   5  18   0 58.3693 5.47267   6
   6 -18   0 36.9750 3.61891  14
   6 -18   0 44.0632 4.99509  17
   6 -18   0 36.5611 4.20235  22
   6 -18   0 39.9741 4.33436  11
   6 -18   0 35.6320 4.29790  20
   6 -18   0 42.5163 4.10982  13
  -6  18   0 49.7811 4.51373  20
   6  18   0 43.5502 3.78174  23
   6  18   0 48.2178 5.01298  10
  -6  18   0 53.5345 3.67390  14
   6  18   0 43.5336 3.57518   9
   7 -18   0 5.20879 2.72560  13
   7 -18   0 6.36654 2.35655  11
   7 -18   0 6.54384 2.84826  22
   7 -18   0 6.08714 2.38773  14
   7 -18   0 2.71292 3.87775  17
   7  18   0 8.95132 2.30054   9
  -7  18   0 18.7254 2.76413  14
   7  18   0 12.6759 2.52945  23
  -7  18   0 18.9607 3.64342  17
   0 -19   0 2.16356 1.01261   7
   0 -19   0 2.96724 1.46440   4
   0 -19   0 3.81852 2.02539  21
   0  19   0 1.08378 1.15539   2
   0  19   0 3.78112 1.45662  24
   0  19   0 2.00351 0.78520   5
  -1 -19   0 47.3185 5.56903  21
   1 -19   0 47.0543 3.03341   7
  -1 -19   0 45.0032 3.02224   7
  -1 -19   0 44.5937 3.86852   4
   1 -19   0 48.3381 3.94787   4
   1  19   0 45.8541 3.30388   3
  -1  19   0 51.9093 3.88341   2
   1  19   0 46.6967 3.89028  24
  -1  19   0 42.2368 2.79325   5
   1  19   0 46.2275 2.77717   5
   1  19   0 46.5042 3.53376   2
   2 -19   0 230.839 9.96406   7
  -2 -19   0 227.671 17.1983  21
   2 -19   0 222.243 9.25701  20
   2 -19   0 218.653 10.7019   4
   2 -19   0 234.318 9.51259  18
  -2 -19   0 241.111 10.7391   4
  -2 -19   0 235.744 9.95393   7
   2  19   0 232.041 9.53178   5
  -2  19   0 248.272 9.89249  18
   2  19   0 237.714 11.8622   6
   2  19   0 244.676 10.7036   2
   2  19   0 226.052 10.3906   3
  -2  19   0 243.590 9.63561   5
  -2  19   0 250.142 10.9335   2
   2  19   0 254.363 11.8351  24
   3 -19   0 31.1170 3.12256  17
   3 -19   0 36.0306 2.96259  18
   3 -19   0 32.5880 2.50305  12
   3 -19   0 31.4267 2.74186  11
   3 -19   0 27.6655 2.45112  13
  -3 -19   0 35.4481 2.85902   7
   3 -19   0 30.2304 2.86559   7
   3 -19   0 28.1244 2.61847  22
   3 -19   0 35.3316 2.28204  14
   3 -19   0 29.3315 2.57964  20
  -3  19   0 32.4443 2.60677   5
  -3  19   0 29.0013 3.01869  18
   3  19   0 28.4745 3.15042   6
  -3  19   0 29.7871 2.30152  12
  -3  19   0 32.1153 2.28131  14
   3  19   0 29.7052 2.83315  19
  -3  19   0 31.6665 3.53184   2
   3  19   0 29.3676 2.24746  23
   4 -19   0 40.1571 3.22171  22
   4 -19   0 37.3866 3.02214  12
   4 -19   0 35.9243 3.05293  11
   4 -19   0 35.0542 3.38882   7
   4 -19   0 34.5891 3.73140  17
   4 -19   0 35.5039 2.64859  14
   4 -19   0 35.7163 2.96128  13
   4 -19   0 34.1995 3.28135  20
  -4 -19   0 44.0253 3.42433   7
   4 -19   0 36.0733 3.67394  18
   4 -19   0 31.5238 3.33291  10
   4  19   0 37.9924 3.58998  19
  -4  19   0 39.0947 2.82094  12
  -4  19   0 38.6426 2.70549  14
   4  19   0 35.7480 3.96828   6
   4  19   0 35.0579 2.56059   9
   4  19   0 36.2528 2.81406  23
   4  19   0 32.6836 3.27725  10
  -4  19   0 36.4221 3.71303  18
   5 -19   0 30.5023 3.23881  12
   5 -19   0 33.5387 3.52941  22
   5 -19   0 29.8055 3.97609  17
   5 -19   0 34.6909 3.15372  14
   5 -19   0 29.7596 3.44537   7
   5 -19   0 33.6971 3.46469  20
  -5 -19   0 26.7738 3.22652   7
   5 -19   0 29.1695 3.26118  11
   5 -19   0 35.6862 3.33941  13
   5 -19   0 31.9280 3.19606  10
   5  19   0 32.6585 4.40952   6
  -5  19   0 27.8249 2.72401  14
  -5  19   0 28.8466 2.97363  12
   5  19   0 44.3529 4.19900  19
   5  19   0 33.9028 3.12750  23
   5  19   0 31.6199 3.23253  10
   5  19   0 29.3553 2.78128   9
  -5  19   0 38.5672 3.79642  20
   6 -19   0 10.4294 3.50130  17
   6 -19   0 12.5264 2.91948  13
   6 -19   0 8.55026 2.73955  22
   6 -19   0 9.39850 2.23154  14
   6 -19   0 11.1137 3.23680  20
  -6  19   0 16.4216 2.56611  14
   6  19   0 9.56467 2.09236   9
  -6  19   0 11.6322 2.33850  12
   6  19   0 11.7332 2.36220  23
   6  19   0 10.1527 2.99389  10
   7 -19   0 9.04587 2.49341  14
  -7 -19   0 12.6502 2.60702  16
   7 -19   0 12.1727 3.09568  13
   7 -19   0 7.77439 2.90382  22
   7 -19   0 0.85527 3.85638  17
   7 -19   0 7.07442 2.60750  11
   7  19   0 15.4941 2.58617   9
  -7  19   0 17.8434 2.87484  14
  -7  19   0 19.9387 3.62800  17
   7  19   0 10.8155 2.38324  23
   0 -20   0 295.389 12.0971   7
   0 -20   0 308.378 12.9291   4
   0 -20   0 311.960 20.0825  21
   0  20   0 304.657 13.4711  24
   0  20   0 285.436 11.6918   5
   0  20   0 291.036 12.7624   2
  -1 -20   0 6.40947 1.33812   7
   1 -20   0 6.95955 1.33840   7
  -1 -20   0 5.07470 2.39695  21
   1 -20   0 6.12840 1.95986   4
  -1 -20   0 6.50230 2.00064   4
  -1  20   0 7.60972 1.30898   5
   1  20   0 6.37738 1.59038   2
   1  20   0 10.7228 2.22065  24
  -1  20   0 6.95555 1.77974   2
   1  20   0 7.36734 1.23242   5
  -2 -20   0 33.8679 5.30022  21
  -2 -20   0 37.6208 3.61845   4
   2 -20   0 31.5872 3.71522   4
   2 -20   0 36.0653 2.88050   7
  -2 -20   0 33.0597 2.67213   7
  -2  20   0 30.5723 3.54555   2
   2  20   0 35.7314 3.75757   2
   2  20   0 32.5189 2.46114   5
   2  20   0 34.5696 4.12112  24
   2  20   0 29.2027 3.30017   3
  -2  20   0 37.1071 2.60100   5
   2  20   0 33.0408 3.03802   6
   3 -20   0 215.437 9.43944  11
   3 -20   0 207.560 8.78987  20
   3 -20   0 205.372 9.05125  12
   3 -20   0 216.555 9.29072  18
  -3 -20   0 215.784 9.37623   7
   3 -20   0 209.149 8.42885  13
   3 -20   0 217.144 8.44522  14
  -3 -20   0 216.761 10.0788  16
   3 -20   0 218.716 9.17896  22
   3 -20   0 213.904 9.42045   7
   3 -20   0 205.653 9.93170  17
   3  20   0 221.432 11.4249   6
  -3  20   0 205.701 8.87136  12
  -3  20   0 204.053 8.34633  14
   3  20   0 202.811 10.2074  19
  -3  20   0 226.173 9.01385   5
  -3  20   0 217.072 9.51443  18
   3  20   0 205.149 8.62075  23
   4 -20   0 24.7689 3.17963  17
   4 -20   0 24.3967 2.80464   7
   4 -20   0 24.8994 2.46323  14
   4 -20   0 26.7344 2.85683  10
   4 -20   0 32.5996 3.18954  22
  -4 -20   0 25.8234 2.87436   7
   4 -20   0 27.7381 3.33058  18
   4 -20   0 28.6974 2.89611  12
   4 -20   0 30.1976 2.81478  13
   4 -20   0 28.2677 2.89413  11
   4 -20   0 24.5157 2.89947  20
  -4  20   0 32.0914 2.63328  12
  -4  20   0 26.6035 2.35581  14
  -4  20   0 23.4332 3.07672  18
   4  20   0 27.9227 2.33760   9
   4  20   0 27.2317 2.53112  23
   4  20   0 27.2771 3.61089   6
   4  20   0 29.2414 3.40545  19
   4  20   0 27.2799 2.81665  10
   5 -20   0 19.0737 2.94358  20
   5 -20   0 23.5451 2.81896  10
   5 -20   0 23.8361 3.65969  17
   5 -20   0 29.7147 3.30724  12
  -5 -20   0 23.9672 3.12772   7
   5 -20   0 23.9285 2.81034  13
   5 -20   0 23.8009 3.09843  22
   5 -20   0 23.8085 3.35512   7
   5 -20   0 27.5375 3.18742  11
   5 -20   0 23.9989 2.66977  14
  -5  20   0 26.9380 2.84521  12
  -5  20   0 26.8837 3.24495  20
  -5  20   0 29.6581 2.66905  14
   5  20   0 27.3792 3.27052  10
   5  20   0 25.2477 2.82918  23
   5  20   0 28.0449 3.40479  19
   5  20   0 25.6868 2.63339   9
   5  20   0 20.8958 3.78605   6
   6 -20   0 6.22693 3.27061  17
   6 -20   0 2.62294 2.52251  13
   6 -20   0 6.41080 2.16682  14
   6 -20   0 2.36577 2.29942  11
   6 -20   0 5.72314 2.26569  12
   6 -20   0 5.65558 2.75919  22
   6  20   0 7.67615 1.97597   9
   6  20   0 5.71549 2.15580  23
  -6  20   0 6.68854 2.00851  12
  -6  20   0 6.58966 1.95123  14
   7 -20   0 0.89168 1.99683  11
   7 -20   0 0.68001 2.47268  22
   7 -20   0 2.30653 2.21379  14
  -7 -20   0 4.14050 2.10669  16
   7 -20   0 6.41238 2.99619  13
  -7  20   0 5.69681 3.02725  17
   7  20   0 -1.5175 2.09617  23
  -7  20   0 5.11764 2.25326  14
   0 -21   0 1.96989 1.09727   7
   0 -21   0 3.51946 1.79976   4
   0  21   0 1.39088 1.49079  24
   0  21   0 1.82734 0.87088   5
   0  21   0 5.72262 1.74613   2
   1 -21   0 6.78545 2.10533   4
  -1 -21   0 5.79269 1.30236   7
  -1 -21   0 7.16618 2.07241   4
   1 -21   0 7.63345 1.46712   7
   1  21   0 8.31681 2.25362  24
   1  21   0 6.91907 1.27966   5
  -1  21   0 7.79477 1.33723   5
  -1  21   0 5.43629 1.57458   2
   1  21   0 6.98979 1.69854   2
  -2 -21   0 135.256 11.9121  21
   2 -21   0 138.595 6.67677   7
   2 -21   0 121.222 7.58669   4
  -2 -21   0 132.452 6.54337   7
  -2 -21   0 140.654 7.62920   4
  -2  21   0 146.649 6.43327   5
  -2  21   0 154.390 7.95021   2
   2  21   0 140.278 6.31070   5
   2  21   0 147.703 7.56980   2
   2  21   0 128.016 7.22362   3
   2  21   0 142.728 7.80936   6
   3 -21   0 17.0290 2.04209  20
   3 -21   0 18.2324 2.51391  17
  -3 -21   0 14.3637 2.11578   7
   3 -21   0 18.0697 2.28591  11
  -3 -21   0 15.0168 2.14810  16
   3 -21   0 22.1439 2.45887  22
   3 -21   0 18.4486 2.40747   7
   3 -21   0 18.2405 2.38327  18
   3 -21   0 20.1064 2.20070  12
   3 -21   0 19.9682 1.99161  14
   3 -21   0 17.8537 1.96470  13
   3  21   0 18.1732 1.86978  23
  -3  21   0 17.5985 1.99361  12
   3  21   0 19.9017 2.30868  19
  -3  21   0 15.8028 1.72582  14
  -3  21   0 15.6988 2.31470  18
  -3  21   0 17.2591 2.13437   5
   3  21   0 15.4605 2.52802   6
   4 -21   0 22.8987 2.61779  11
   4 -21   0 25.2541 2.76221  10
   4 -21   0 21.9065 3.08872  18
   4 -21   0 22.4812 2.60526  12
   4 -21   0 21.0184 2.60330  22
  -4 -21   0 25.1616 2.92752   7
   4 -21   0 20.2556 2.41995  13
   4 -21   0 24.8277 3.20619  17
  -4 -21   0 20.0128 2.67853  16
   4 -21   0 18.6730 2.72785   7
   4 -21   0 21.7461 2.76343  20
   4 -21   0 24.7571 2.54067  14
   4  21   0 24.0924 3.52742   6
   4  21   0 27.2915 2.82125  10
   4  21   0 23.7924 2.87587  19
   4  21   0 27.8157 2.58033  23
  -4  21   0 17.0729 2.63564  18
   4  21   0 25.4281 2.33411   9
  -4  21   0 24.8659 2.37308  14
  -4  21   0 22.5322 2.44642  12
   5 -21   0 8.24115 2.70215   7
   5 -21   0 8.37408 2.12973  13
   5 -21   0 5.01787 2.40870  22
   5 -21   0 10.4742 2.22382  12
   5 -21   0 10.3025 2.36418  11
   5 -21   0 8.85941 2.49294  20
   5 -21   0 6.13979 1.81805  14
   5 -21   0 0.71170 2.47550  17
  -5 -21   0 7.64125 2.35851   7
   5 -21   0 8.11474 2.09840  10
  -5  21   0 8.32034 1.94316  12
   5  21   0 7.47472 1.83108   9
   5  21   0 6.80409 2.47783  10
   5  21   0 6.01316 1.98582  23
  -5  21   0 9.15702 1.72220  14
   5  21   0 6.35132 2.57916   6
  -5  21   0 10.7331 2.34248  20
   5  21   0 13.3192 2.67097  19
   6 -21   0 1.83181 1.98168  12
   6 -21   0 -0.5525 2.34955  22
   6 -21   0 0.94578 2.46609  13
   6 -21   0 1.48013 1.89009  14
   6 -21   0 3.47857 3.16785  17
   6 -21   0 2.72749 2.23573  11
  -6 -21   0 1.07114 1.76724  16
  -6  21   0 -0.3672 1.62902  12
  -6  21   0 0.87655 1.68326  14
  -7 -21   0 14.7794 2.87575  16
   7 -21   0 9.48516 2.93159  22
   7 -21   0 9.27677 2.55114  14
   7  21   0 14.4814 2.62862   9
   7  21   0 8.55445 2.62803  23
  -7  21   0 18.8683 2.90701  14
  -7  21   0 24.4798 3.96073  17
   0 -22   0 264.693 11.9279   4
   0 -22   0 247.240 10.7921   7
   0  22   0 261.262 10.5416   5
   0  22   0 264.670 12.2243  24
   0  22   0 261.173 11.7248   2
   1 -22   0 7.59317 1.56083   7
  -1 -22   0 7.27200 2.25228   4
   1 -22   0 6.65043 2.22209   4
  -1 -22   0 7.03169 3.07653  21
  -1 -22   0 4.27190 1.27403   7
   1  22   0 6.29890 1.30220   5
  -1  22   0 5.45395 1.32817   5
  -1  22   0 5.11977 1.90390   2
   1  22   0 7.18889 1.82528   2
   1  22   0 7.84927 2.05808  24
  -2 -22   0 46.0098 3.28829   7
  -2 -22   0 43.7493 3.41606  16
   2 -22   0 47.0075 3.47558   7
   2 -22   0 40.2656 2.78957  12
   2  22   0 45.7729 4.06225   3
  -2  22   0 46.6359 4.31019   2
   2  22   0 42.7494 3.21925  19
   2  22   0 50.2445 4.24620   2
  -2  22   0 49.9006 3.19701   5
  -2  22   0 45.0497 2.81970  12
   2  22   0 47.6253 3.74346   6
   2  22   0 47.6026 3.09732   5
   3 -22   0 10.8631 1.76849  12
   3 -22   0 10.3829 2.25547  17
   3 -22   0 9.96919 1.88206  11
  -3 -22   0 11.1816 1.97280  16
   3 -22   0 11.6071 2.00340  22
   3 -22   0 12.2888 2.01991  10
  -3 -22   0 8.75256 1.54527  10
   3 -22   0 11.7050 1.76884  20
   3 -22   0 9.09651 1.66907  13
  -3 -22   0 7.54276 1.79668   7
  -3 -22   0 10.8525 1.34577  15
   3 -22   0 10.5047 2.19621   7
   3 -22   0 9.81152 2.09683  18
   3 -22   0 8.51661 1.46029  14
  -3  22   0 7.82656 1.54615  12
  -3  22   0 11.4333 2.00289  18
   3  22   0 14.7881 1.67194   9
   3  22   0 10.5307 2.26998   6
   3  22   0 9.39649 1.56708  23
  -3  22   0 9.99140 1.55915  14
   3  22   0 9.33580 1.81381  19
  -3  22   0 9.50445 1.76149   5
   4 -22   0 40.5787 3.05655  14
   4 -22   0 37.6250 3.45748  22
  -4 -22   0 38.7238 3.35295  16
   4 -22   0 37.9246 4.06507  17
   4 -22   0 36.0259 3.16418  13
   4 -22   0 35.9055 3.76208  18
   4 -22   0 35.4539 3.48281  20
   4 -22   0 37.0113 3.32506  12
   4 -22   0 37.9060 3.35825  11
  -4 -22   0 40.6188 3.62632   7
   4 -22   0 33.1245 3.48613   7
   4 -22   0 36.3435 3.49843  10
  -4  22   0 41.3664 3.79965  20
   4  22   0 37.0793 4.35386   6
   4  22   0 36.6881 2.93624  23
  -4  22   0 39.1852 2.90675  14
   4  22   0 36.4374 2.80421   9
  -4  22   0 46.1145 3.90269  18
  -4  22   0 40.7533 3.08671  12
   4  22   0 40.0639 3.95810  19
  -5 -22   0 45.8942 4.00422  16
   5 -22   0 43.0707 4.26507  20
   5 -22   0 48.1830 4.42063  22
   5 -22   0 44.2065 4.25500  11
  -5 -22   0 52.0264 4.35397   7
   5 -22   0 39.0349 4.11307   7
   5 -22   0 45.4427 3.98262  10
   5 -22   0 44.9522 3.60799  14
   5 -22   0 41.0291 3.88222  12
   5 -22   0 45.4424 4.83562  17
   5 -22   0 48.3612 3.92597  13
   5  22   0 49.1452 3.39910   9
  -5  22   0 48.7265 3.67384  12
   5  22   0 49.3679 3.68441  23
   5  22   0 46.4179 4.60223  19
   5  22   0 52.3813 5.55244   6
  -5  22   0 48.7560 4.26052  20
   6 -22   0 17.7001 2.92653  12
  -6 -22   0 18.0848 2.98099  16
   6 -22   0 17.2523 3.14383  13
   6 -22   0 13.6968 3.98320  17
   6 -22   0 14.5759 2.56832  14
   6 -22   0 16.0138 3.26203  22
   6 -22   0 13.0636 2.74150  11
   6  22   0 15.8399 2.61356  23
   6  22   0 18.8523 2.70022   9
  -6  22   0 17.2796 2.61449  12
  -6  22   0 18.0945 2.54273  14
   0 -23   0 4.10865 2.07015   4
   0 -23   0 3.17613 1.25925   7
   0  23   0 1.20374 1.43837   2
   0  23   0 2.34139 1.01522   5
  -1 -23   0 104.780 5.40444   7
   1 -23   0 99.8703 5.38679   7
  -1 -23   0 113.189 6.70498   4
   1 -23   0 101.821 6.58589   4
  -1 -23   0 102.041 9.67667  21
  -1  23   0 109.236 6.51680   2
   1  23   0 110.377 6.83182  24
   1  23   0 104.139 5.17879   5
  -1  23   0 107.957 5.27443   5
   1  23   0 104.203 6.30209   2
   2 -23   0 81.7437 4.21742  12
   2 -23   0 81.5501 4.28972  22
   2 -23   0 80.2922 4.82411   7
  -2 -23   0 85.0509 5.02771  16
  -2 -23   0 78.5940 3.68992  15
   2 -23   0 77.2051 4.36226  11
  -2 -23   0 88.1885 4.75844   7
  -2  23   0 77.9121 4.09143  12
   2  23   0 73.4037 4.67945  19
   2  23   0 80.9995 4.05068  23
   2  23   0 86.3298 5.47722   6
  -2  23   0 84.3448 4.53365   5
   2  23   0 89.3834 4.51865   5
   2  23   0 80.8383 5.70231   2
  -3 -23   0 35.1548 2.78736  10
  -3 -23   0 34.2894 2.20183  15
   3 -23   0 34.6080 3.15905  10
   3 -23   0 29.6666 2.67038  12
   3 -23   0 36.3989 2.61479  14
   3 -23   0 29.9104 3.04929  11
   3 -23   0 32.6452 3.01176  22
  -3 -23   0 32.3268 3.13287   7
  -3 -23   0 33.9996 3.23227  16
   3  23   0 33.4005 2.67371  23
   3  23   0 31.0678 2.35103   9
  -3  23   0 33.3145 2.46008  14
   3  23   0 34.9674 3.66679   6
  -3  23   0 33.0146 2.64458   8
  -3  23   0 33.3270 2.63295  12
   3  23   0 30.8147 3.18607  19
  -3  23   0 35.7297 3.06279   5
  -4 -23   0 4.95273 1.90607   7
   4 -23   0 11.0047 2.20498  10
   4 -23   0 5.92968 1.83105  11
   4 -23   0 9.11949 2.76239  17
   4 -23   0 8.04490 2.09453  22
  -4 -23   0 7.63001 2.08729  16
   4 -23   0 8.25854 2.22542  20
   4 -23   0 5.59450 2.30555   7
   4 -23   0 8.40825 1.93174  13
   4 -23   0 6.15436 1.64193  14
   4 -23   0 7.91237 1.89209  12
  -4  23   0 5.42645 1.63609  12
   4  23   0 5.58998 2.44600   6
  -4  23   0 9.21558 2.40942  20
   4  23   0 10.1205 1.76771   9
   4  23   0 8.26812 2.19403  19
  -4  23   0 8.12462 1.57954  14
   4  23   0 5.84162 1.67682  23
   5 -23   0 5.17187 2.41548  22
   5 -23   0 10.0159 2.36283  12
  -5 -23   0 8.89489 2.36830   7
   5 -23   0 8.69363 2.69837  20
   5 -23   0 13.6600 2.31968  14
  -5 -23   0 7.79749 2.12192  16
   5 -23   0 6.51831 3.07913  17
   5 -23   0 11.6691 2.63344  11
   5 -23   0 9.89357 2.51831  10
   5 -23   0 6.08607 2.19115  13
  -5  23   0 6.17427 1.66492  14
  -5  23   0 8.83568 2.03535  12
   5  23   0 6.70491 2.90122   6
  -5  23   0 13.2972 2.80876  20
   5  23   0 7.63545 2.41351  19
   5  23   0 8.97892 1.84232   9
   5  23   0 8.45565 2.18769  23
   6 -23   0 3.02897 2.50913  13
   6 -23   0 6.21529 2.77783  22
   6 -23   0 -0.3256 3.10500  17
   6 -23   0 2.69660 1.96662  14
  -6 -23   0 9.10301 2.08238  15
   6 -23   0 2.48996 2.21614  11
  -6 -23   0 4.27509 2.17588  16
   6  23   0 6.34121 2.36485  23
   6  23   0 4.47508 3.32421  19
   6  23   0 4.65555 1.88039   9
  -6  23   0 8.23690 2.11569  12
  -6  23   0 6.71280 2.02007  14
   0 -24   0 231.052 10.2161   7
   0  24   0 236.932 9.89515   5
   0  24   0 238.905 11.3805   2
   1 -24   0 27.6856 2.71455   7
  -1 -24   0 27.6366 2.77930  16
  -1 -24   0 26.1389 2.60253   7
   1  24   0 30.0838 4.19888   2
  -1  24   0 25.1991 2.48060   5
   1  24   0 27.7210 2.44490   5
   2 -24   0 2.17089 1.33823  11
  -2 -24   0 2.00572 1.33543   7
   2 -24   0 3.13329 1.13862  12
   2 -24   0 0.63772 1.26312  22
  -2 -24   0 4.49751 1.68057  16
   2 -24   0 1.44574 1.54818   7
  -2 -24   0 1.12198 1.03023  15
   2  24   0 2.72437 1.23751   5
  -2  24   0 -0.7565 1.10840   5
   2  24   0 -0.4540 0.99776  23
   2  24   0 2.03941 1.19614  19
  -2  24   0 4.24076 1.17461  12
   3 -24   0 9.02875 2.00168  11
   3 -24   0 7.32534 1.69291  12
  -3 -24   0 6.99395 1.27722  15
   3 -24   0 9.34421 2.23806   7
  -3 -24   0 6.19912 1.61505  10
   3 -24   0 8.70380 1.54728  14
   3 -24   0 10.9432 2.09512  10
  -3 -24   0 14.2737 2.35634  16
   3 -24   0 6.56234 1.84236  22
  -3 -24   0 7.89586 1.84912   7
  -3  24   0 9.54038 1.55782  14
   3  24   0 7.54772 1.40391   9
   3  24   0 7.07245 2.11975   6
   3  24   0 8.09660 1.66183  23
  -3  24   0 9.98318 1.89359   5
  -3  24   0 6.99952 1.50588  12
  -3  24   0 6.44141 1.58066   8
   3  24   0 6.52777 1.80025  19
   4 -24   0 24.3037 2.73951  10
   4 -24   0 26.0973 2.56417  14
   4 -24   0 23.3043 2.58150  13
   4 -24   0 24.1925 2.74365  11
   4 -24   0 20.8821 2.78182  22
  -4 -24   0 26.6029 3.20283  16
  -4 -24   0 29.5011 2.89845  10
   4 -24   0 19.4910 3.07020   7
  -4 -24   0 28.4908 3.30528   7
   4 -24   0 22.8236 2.89013  20
   4 -24   0 20.8814 3.40579  17
   4 -24   0 29.3049 3.06041  12
  -4 -24   0 20.5502 1.96654  15
   4  24   0 25.2246 2.63879  23
   4  24   0 24.1340 3.22431  19
  -4  24   0 27.4462 3.31079  20
  -4  24   0 25.3307 2.66102  12
   4  24   0 23.5626 2.38008   9
  -4  24   0 23.4423 2.42359  14
   4  24   0 19.4321 3.44168   6
   5 -24   0 12.1336 2.34608  14
   5 -24   0 11.3628 2.93441  20
   5 -24   0 18.8384 3.04932  10
   5 -24   0 7.36365 3.40982  17
   5 -24   0 12.9937 2.46407  13
  -5 -24   0 11.9683 2.60659  16
   5 -24   0 12.6483 2.49590  12
   5 -24   0 6.18735 3.06294   7
   5 -24   0 9.12663 2.63644  22
  -5 -24   0 10.0227 2.45433  10
   5 -24   0 16.7577 2.86285  11
  -5  24   0 12.0282 2.86921  20
  -5  24   0 14.4001 2.38483  12
   5  24   0 12.8428 2.62679  23
  -5  24   0 13.0093 2.07975  14
   5  24   0 11.4361 2.15578   9
   5  24   0 15.9231 2.97324  19
   6 -24   0 2.79332 2.39082  22
  -6 -24   0 -0.4476 1.79015  15
   6 -24   0 -2.0218 1.77863  14
   6 -24   0 -1.1245 2.06940  11
   6 -24   0 -1.6867 2.36259  13
  -6 -24   0 0.73994 2.08895  16
   6 -24   0 -2.5149 3.07439  17
   6  24   0 -3.4602 2.07407  23
  -6  24   0 1.80334 1.82685  12
   6  24   0 1.30891 1.66669   9
   6  24   0 3.82766 3.34544  19
  -6  24   0 0.74045 1.66105  14
   0 -25   0 2.42648 1.45450   7
   0 -25   0 2.17707 1.47186  16
   0  25   0 3.25771 1.17431   5
  -1 -25   0 90.7271 5.21859  16
   1 -25   0 87.7796 5.04610   7
  -1 -25   0 91.1735 5.04006   7
  -1  25   0 94.3398 4.92583   5
   1  25   0 90.8340 4.80542   5
   1  25   0 81.8695 5.02599  19
  -1  25   0 83.6995 4.38326  12
  -2 -25   0 19.1263 2.22736  10
   2 -25   0 16.2646 2.09025  11
  -2 -25   0 20.5548 2.53999   7
   2 -25   0 16.3405 2.12304  22
   2 -25   0 18.9928 2.61256   7
  -2 -25   0 19.8662 2.63516  16
   2 -25   0 19.6959 2.47035  10
  -2  25   0 20.2360 2.08153  12
   2  25   0 18.4335 2.25539   5
   2  25   0 20.7654 2.04213  23
   2  25   0 23.1893 2.63982  19
  -2  25   0 17.4147 2.01198   8
  -2  25   0 17.8161 2.32008   5
   3 -25   0 25.2630 2.53925  12
   3 -25   0 28.1143 2.50033  14
  -3 -25   0 29.3926 2.21792  15
   3 -25   0 28.3504 2.92056  22
  -3 -25   0 31.2579 3.32904  16
   3 -25   0 27.3550 2.91937  10
  -3 -25   0 29.7311 2.75929  10
   3 -25   0 26.1343 3.14370   7
   3 -25   0 23.3825 2.77346  11
  -3 -25   0 23.8123 2.87702   7
   3  25   0 29.6820 2.32506   9
   3  25   0 26.2412 3.55133   6
  -3  25   0 33.3841 3.11022   5
   3  25   0 27.5388 2.63059  23
  -3  25   0 25.3427 2.34498  14
  -3  25   0 26.3237 2.60707   8
   3  25   0 29.1126 3.23669  19
  -3  25   0 30.9731 2.56490  12
   4 -25   0 69.2812 4.76733  22
  -4 -25   0 74.9109 3.68424  15
   4 -25   0 64.6971 4.42464  12
   4 -25   0 66.7976 4.62502  10
   4 -25   0 69.5130 5.58941   7
  -4 -25   0 69.8502 5.05749  16
  -4 -25   0 71.9943 5.06917   7
   4 -25   0 68.7384 4.20897  14
   4 -25   0 63.7118 4.59755  20
   4 -25   0 62.1047 5.51300  17
   4 -25   0 69.1857 4.64404  11
  -4 -25   0 74.1780 4.57461  10
   4 -25   0 65.6940 4.22325  13
  -4  25   0 69.8040 4.27867  12
   4  25   0 70.8558 4.38190  23
  -4  25   0 74.3589 4.91539  20
  -4  25   0 67.2354 4.00746  14
   4  25   0 72.0993 3.93200   9
   4  25   0 70.4960 5.50169  19
   4  25   0 71.4388 6.14655   6
  -5 -25   0 3.63789 2.26380  16
   5 -25   0 10.5375 2.80478  10
   5 -25   0 4.02095 2.16485  11
   5 -25   0 6.16469 2.24033  13
   5 -25   0 4.96456 2.16622  12
   5 -25   0 3.57091 2.50883  20
   5 -25   0 4.22363 3.09407  17
   5 -25   0 3.23243 1.87665  14
   5 -25   0 4.47972 2.47745  22
  -5  25   0 4.84386 2.45344  20
  -5  25   0 3.25749 1.45937  14
   5  25   0 3.24022 1.71202   9
  -5  25   0 4.63927 1.70458  12
   5  25   0 3.33695 2.20915  23
  -6 -25   0 -0.0678 1.83950  15
   6 -25   0 0.67958 2.31441  22
  -6 -25   0 0.75174 2.42292  16
   6 -25   0 1.74150 2.59384  13
   6 -25   0 5.24525 2.24137  14
   6 -25   0 0.98687 3.36956  17
   6 -25   0 0.46352 2.18618  11
  -6 -25   0 -0.0092 2.08194  10
  -6  25   0 1.00291 1.71288  14
   6  25   0 -3.4882 3.10609  19
   6  25   0 2.16839 1.77769   9
  -6  25   0 0.64400 1.76962  12
   6  25   0 1.28371 2.23837  23
   0 -26   0 238.467 10.4720   7
   0 -26   0 228.960 10.9667  16
   0  26   0 231.151 9.99565   5
  -1 -26   0 57.7639 3.81331  10
   1 -26   0 57.2029 4.10419   7
  -1 -26   0 63.5404 4.22708   7
   1 -26   0 59.7976 3.91648  10
  -1 -26   0 58.5536 4.15653  16
   1  26   0 56.9305 3.96316  19
  -1  26   0 57.6191 3.56937   8
   1  26   0 61.0153 3.87384   5
  -1  26   0 60.7329 3.51048  12
  -1  26   0 61.7547 3.94267   5
  -2 -26   0 28.6871 3.12603   7
   2 -26   0 26.8934 3.16347   7
   2 -26   0 27.5653 2.89953  10
  -2 -26   0 26.0759 2.87448  16
  -2 -26   0 24.3625 2.70434  10
  -2  26   0 23.2578 2.32565   8
  -2  26   0 24.5878 2.77581   5
   2  26   0 24.2341 2.69372   5
   2  26   0 19.9162 2.53457  19
  -2  26   0 23.4483 2.30360  12
   2  26   0 22.4303 2.29043   8
   3 -26   0 44.1146 3.68654  11
  -3 -26   0 43.1873 3.99591  16
   3 -26   0 44.8487 3.68662  22
  -3 -26   0 38.3071 2.75752  15
   3 -26   0 44.1906 3.80199  10
  -3 -26   0 44.5574 3.41560  10
   3 -26   0 44.5376 3.10888  14
  -3 -26   0 48.5965 4.01328   7
   3  26   0 41.7276 4.46751   6
  -3  26   0 40.3437 2.95216  14
  -3  26   0 43.7422 3.25173   8
   3  26   0 49.9641 3.32654  23
   3  26   0 41.6642 3.91511  19
  -3  26   0 48.3346 3.24481  12
  -3  26   0 46.3326 3.68865   5
   3  26   0 44.9292 2.83461   9
  -4 -26   0 6.33535 1.62427  15
  -4 -26   0 4.27643 1.84678  10
  -4 -26   0 3.61249 2.04148   7
   4 -26   0 4.02549 1.67242  12
  -4 -26   0 5.62646 2.37084  16
   4 -26   0 6.31313 2.03471  10
   4 -26   0 4.25531 1.84464  11
   4 -26   0 7.59824 1.80882  14
   4 -26   0 3.11924 2.06260  22
   4  26   0 1.35596 2.26729   6
   4  26   0 3.74781 1.47242   9
   4  26   0 5.64095 1.88310  23
   4  26   0 2.92502 2.27647  19
  -4  26   0 5.62961 1.67974  12
  -4  26   0 5.43852 1.53311  14
   5 -26   0 19.5001 3.36596  10
   5 -26   0 22.7016 4.01558  17
   5 -26   0 14.9962 3.12345  20
   5 -26   0 18.0326 3.24391  22
   5 -26   0 23.3822 2.97245  14
  -5 -26   0 23.5729 3.10500  10
   5 -26   0 24.9626 3.24598  11
   5 -26   0 18.9666 2.94520  13
  -5 -26   0 26.1453 3.65864  16
  -5  26   0 26.4165 2.99990  12
  -5  26   0 22.0993 2.54381  14
   5  26   0 27.7306 3.20252  23
   5  26   0 24.2555 3.64674  19
   5  26   0 21.0646 2.64849   9
  -5  26   0 30.6626 3.78413  20
  -6 -26   0 0.35742 1.93334  15
   6 -26   0 0.66690 2.53873  13
  -6 -26   0 1.90138 2.20858  10
  -6 -26   0 0.43611 2.52281  16
   6 -26   0 -4.2486 3.30541  17
   6 -26   0 0.01160 2.45652  22
   6 -26   0 0.17661 1.99195  11
   6 -26   0 0.65854 1.96433  14
   6  26   0 -0.3028 2.29864  23
  -6  26   0 -1.1575 1.55330  14
   6  26   0 -3.9589 3.21910  19
  -6  26   0 -0.9931 1.78790  12
   6  26   0 -0.2404 1.70625   9
   0 -27   0 1.50144 1.56831   7
   0 -27   0 1.86626 1.63269  16
   0 -27   0 1.08667 1.32974  10
   0  27   0 1.63814 1.24876   5
   0  27   0 1.07317 0.97700   8
   1 -27   0 139.031 6.95628   7
  -1 -27   0 133.142 6.77592   7
  -1 -27   0 128.788 7.01575  16
   1 -27   0 121.716 6.54184  10
  -1 -27   0 131.492 6.46569  10
  -1  27   0 132.877 6.56302   5
  -1  27   0 130.136 6.20408   8
   1  27   0 130.361 6.20935   8
   2 -27   0 43.1154 3.70564  10
  -2 -27   0 42.5438 3.35403  10
  -2 -27   0 43.2153 3.86740  16
  -2 -27   0 50.5080 4.05492   7
   2 -27   0 41.6063 4.22588   7
   2  27   0 45.0211 3.09420   8
  -2  27   0 45.1093 3.58716   5
  -2  27   0 42.6612 3.12283  12
   2  27   0 42.6571 3.45579   5
  -2  27   0 43.9575 3.12170   8
   2  27   0 40.3176 3.64388  19
  -3 -27   0 27.8621 2.94595  10
  -3 -27   0 27.0232 2.33467  15
   3 -27   0 27.1007 2.51756  14
   3 -27   0 25.4135 2.88570  11
  -3 -27   0 26.0710 3.23330   7
  -3 -27   0 25.1271 3.37604  16
   3 -27   0 22.0197 2.75405  22
   3 -27   0 22.6675 2.92357  10
   3  27   0 21.9843 3.47230   6
   3  27   0 23.5304 2.56307  23
   3  27   0 25.9520 3.21146  19
   3  27   0 24.0046 2.30127   9
  -3  27   0 23.6642 2.86881   5
  -3  27   0 26.9366 2.72098  12
  -3  27   0 20.9942 2.44653   8
  -3  27   0 23.4445 2.35946  14
   4 -27   0 19.2869 2.85156  10
   4 -27   0 14.4084 2.68537  22
  -4 -27   0 14.4009 2.81688  16
  -4 -27   0 19.4920 2.65178  10
   4 -27   0 18.9017 2.80424  11
  -4 -27   0 14.4076 2.85401   7
  -4 -27   0 20.0645 2.22406  15
   4 -27   0 18.1078 2.40825  14
  -4  27   0 15.0474 2.31431  12
  -4  27   0 16.0766 2.08751  14
   4  27   0 19.1568 2.25067   9
   4  27   0 19.7507 3.75076   6
   4  27   0 16.1173 2.48386  23
  -5 -27   0 8.12648 2.71795  16
  -5 -27   0 9.60919 2.09940  15
   5 -27   0 8.71718 3.00823  10
   5 -27   0 11.4347 2.57295  13
   5 -27   0 11.9633 3.62192  17
   5 -27   0 6.39694 2.26817  14
   5 -27   0 6.67680 2.34129  11
  -5 -27   0 6.31910 2.24575  10
   5 -27   0 5.64087 2.39007  22
  -5  27   0 7.28220 1.77785  14
   5  27   0 10.4844 2.08784   9
   5  27   0 10.0770 3.14858  19
  -5  27   0 7.09054 2.01396  12
   5  27   0 6.37118 2.35675  23
  -6 -27   0 3.24728 2.15470  15
   6 -27   0 1.32687 3.79467  17
  -6 -27   0 1.64155 2.66547  16
   6 -27   0 1.57602 2.15242  11
   6 -27   0 0.17804 2.58835  13
   6 -27   0 2.43805 2.44239  22
   6 -27   0 -1.4075 2.00218  14
   6  27   0 2.04407 3.64381  19
   6  27   0 3.33421 2.44319  23
   6  27   0 0.30276 1.88158   9
  -6  27   0 8.83912 2.65020  17
  -6  27   0 2.61347 1.78858  14
  -6  27   0 0.38421 1.92927  12
   0 -28   0 89.1040 5.51801   7
   0 -28   0 81.6002 4.96929  10
   0  28   0 91.3368 5.05390   5
   0  28   0 86.5371 4.65579   8
  -1 -28   0 13.8680 2.13366  10
   1 -28   0 19.9132 2.52026  10
  -1 -28   0 15.3692 2.45202  16
  -1 -28   0 15.8922 2.58398   7
   1 -28   0 14.7533 2.57634   7
  -1  28   0 15.7357 2.32672   5
   1  28   0 13.2460 1.87531   8
   1  28   0 13.8480 2.22305   5
  -1  28   0 14.4368 2.07123   8
  -2 -28   0 84.9860 5.56401  16
  -2 -28   0 90.0184 5.06518  10
  -2 -28   0 92.4940 5.65929   7
   2 -28   0 91.8000 5.42293  10
   2 -28   0 91.4977 5.96316   7
  -2  28   0 91.8847 5.35387   5
   2  28   0 84.7824 5.60355  19
   2  28   0 91.6347 4.82429   8
   2  28   0 88.8872 5.23244   5
  -2  28   0 88.0126 4.81295  12
  -2  28   0 90.8991 4.84745   8
   3 -28   0 40.0145 3.59607  11
  -3 -28   0 36.3222 4.01893  16
   3 -28   0 37.7083 3.50052  22
  -3 -28   0 41.1788 4.03918   7
  -3 -28   0 40.8973 3.45883  10
   3 -28   0 34.8018 3.76663  10
   3 -28   0 42.7061 4.21667   7
  -3 -28   0 36.3034 2.74267  15
   3  28   0 36.3667 3.08125  23
  -3  28   0 39.4568 3.19212   8
   3  28   0 38.3824 4.01816  19
  -3  28   0 42.8626 3.24409  12
  -3  28   0 37.8351 3.65787   5
   4 -28   0 4.46277 2.67461   7
  -4 -28   0 3.92923 2.46306  16
   4 -28   0 2.85916 1.76221  14
  -4 -28   0 5.10783 1.87990  10
   4 -28   0 11.3250 2.43007  10
  -4 -28   0 5.22302 2.27237   7
   4 -28   0 5.63371 2.19184  22
   4 -28   0 4.33289 2.01344  11
  -4 -28   0 2.25271 1.50296  15
   4  28   0 2.21549 2.61703   6
  -4  28   0 3.37745 1.67248  12
   4  28   0 7.56921 2.53537  19
   4  28   0 7.66409 2.00434  23
   4  28   0 2.47967 1.46392   9
  -4  28   0 5.73373 1.50375  14
   5 -28   0 -1.2477 2.90328  17
   5 -28   0 2.99813 2.33266  13
   5 -28   0 5.67675 2.35562  11
   5 -28   0 3.93821 2.36909  22
  -5 -28   0 8.03428 2.15395  10
   5 -28   0 7.22467 3.02478  10
   5 -28   0 3.23122 2.04620  14
  -5 -28   0 5.99149 2.51103  16
  -5 -28   0 5.82387 2.13274  15
  -5  28   0 4.84131 1.66517  14
   5  28   0 5.75748 1.88317   9
   5  28   0 7.93481 2.28013  23
  -5  28   0 6.14226 2.03693  12
   5  28   0 3.43131 3.09066  19
   6 -28   0 1.82760 2.67584  13
   6 -28   0 1.57026 2.43710  22
   6 -28   0 3.99796 2.46622  14
   6 -28   0 0.25660 3.88166  17
   6 -28   0 0.44458 2.18067  11
  -6 -28   0 0.55790 2.68318  16
  -6  28   0 1.97211 1.77428  14
   6  28   0 0.42869 2.00798   9
  -6  28   0 1.26718 2.08097  12
   6  28   0 5.79221 3.83964  19
   6  28   0 7.09051 2.71929  23
   0 -29   0 0.52342 1.82397   7
   0 -29   0 1.51682 1.48936  10
   0  29   0 1.87478 1.25817   8
   0  29   0 -0.6778 1.12512   5
  -1 -29   0 86.7579 5.61055   7
   1 -29   0 82.7827 5.18967  10
  -1 -29   0 87.3111 5.10404  10
   1 -29   0 85.1949 5.72107   7
  -1 -29   0 85.8004 5.48035  16
   1  29   0 90.2809 5.24110   5
  -1  29   0 87.6954 4.78736   8
  -1  29   0 87.4783 5.21163   5
   1  29   0 88.1978 4.84572   8
   2 -29   0 25.2475 3.02771  10
   2 -29   0 22.1570 3.36451   7
  -2 -29   0 28.7918 3.44982   7
  -2 -29   0 23.2635 2.80893  10
  -2 -29   0 24.3115 3.24622  16
   2  29   0 18.7242 2.76321   5
  -2  29   0 24.2590 2.62142  12
  -2  29   0 20.8993 2.50274   8
  -2  29   0 14.7358 2.55747   5
   2  29   0 18.0082 2.24889   8
   2  29   0 20.3749 2.86021  19
  -3 -29   0 47.5873 3.97513  10
  -3 -29   0 49.5931 4.48893  16
   3 -29   0 46.8932 4.63480   7
   3 -29   0 49.4073 3.96972  11
   3 -29   0 47.3604 3.84645  22
   3 -29   0 46.6933 4.26632  10
  -3 -29   0 51.1023 4.52919   7
  -3 -29   0 50.8824 3.47053  23
  -3  29   0 44.6789 3.50960   8
  -3  29   0 48.0706 4.07852   5
   3  29   0 51.3643 4.56861  19
  -3  29   0 45.1031 3.55616  12
   3  29   0 43.3548 3.50297  23
  -4 -29   0 41.3370 4.45777  16
   4 -29   0 45.4856 4.13369  11
  -4 -29   0 42.2613 3.88461  10
   4 -29   0 43.7935 4.49961  10
   4 -29   0 39.0489 3.93298  22
   4 -29   0 40.6684 3.52060  14
  -4 -29   0 40.7225 3.15060  15
  -4  29   0 43.3605 3.22386  14
   4  29   0 47.1151 4.95873  19
   4  29   0 39.6427 3.58503  23
   4  29   0 48.1506 3.32178   9
  -4  29   0 36.8077 3.46930  12
  -5 -29   0 2.76065 2.45921  16
   5 -29   0 6.42684 2.98962  10
  -5 -29   0 1.87892 2.06320  10
   5 -29   0 2.83849 2.28682  11
   5 -29   0 2.07890 2.23689  22
   5 -29   0 5.19892 2.11902  14
   5  29   0 0.59735 2.21018  23
  -5  29   0 1.53675 1.31075  14
   5  29   0 2.18875 1.66546   9
  -5  29   0 4.23737 1.94522  12
   0 -30   0 135.072 7.51512   7
   0 -30   0 139.007 6.94873  10
   0  30   0 136.366 7.02405   5
   0  30   0 132.765 6.61305   8
  -1 -30   0 34.8824 3.58991  16
  -1 -30   0 36.8281 3.59271  10
  -1 -30   0 37.4836 3.98673   7
   1 -30   0 35.9318 3.50369  10
   1 -30   0 34.2806 3.97746   7
  -1  30   0 26.4698 2.74251   8
  -1  30   0 27.4353 3.19003   5
   1  30   0 31.0548 2.95480   8
   2 -30   0 20.7348 3.41485   7
  -2 -30   0 12.5853 2.32545  10
  -2 -30   0 16.4006 2.88164  16
  -2 -30   0 16.8317 2.90345   7
   2 -30   0 15.6928 2.71176  10
  -2  30   0 15.0166 2.37641   8
   2  30   0 15.8430 2.68219  19
  -2  30   0 14.7456 2.59223   5
  -2  30   0 17.5155 2.32867  12
   2  30   0 10.9258 2.00758   8
   2  30   0 11.5287 2.37969   5
   3 -30   0 49.6064 4.65578  10
  -3 -30   0 55.4208 4.28650  10
  -3 -30   0 46.9467 4.62601  16
  -3 -30   0 47.3004 4.83909   7
  -3  30   0 54.6945 4.37397   5
  -3  30   0 49.4024 3.79242  12
   3  30   0 57.0803 4.90995  19
   3  30   0 52.3168 3.89872  23
  -3  30   0 55.7089 3.89936   8
  -4 -30   0 4.75470 2.12642  10
   4 -30   0 1.94433 2.10821  22
   4 -30   0 6.42764 2.47253  10
   4 -30   0 5.09722 2.18601  11
  -4 -30   0 1.23091 2.30772  16
   4 -30   0 7.60583 2.01513  14
  -4 -30   0 5.87199 1.66487  23
  -4 -30   0 3.61832 1.74541  15
  -4  30   0 4.44396 1.53074  14
   4  30   0 7.30777 1.70270   9
   4  30   0 5.89488 2.77318  19
  -4  30   0 1.33629 1.66317  12
   4  30   0 2.38457 2.20950  23
  -5 -30   0 0.99699 2.01223  10
  -5 -30   0 -0.5422 2.34325  16
  -5 -30   0 3.69979 1.60000  23
   5 -30   0 4.94900 2.38257  11
  -5 -30   0 0.91483 1.79153  15
   5 -30   0 1.22079 2.22002  22
   5 -30   0 -2.7157 1.96275  14
  -5  30   0 -1.4775 1.69374  12
   5  30   0 4.43927 2.30123  23
   5  30   0 1.03279 3.13527  19
  -5  30   0 2.83252 1.42599  14
   5  30   0 2.98734 1.83830   9
   0 -31   0 3.17828 2.25650   7
   0 -31   0 -0.3255 1.69416  10
   0  31   0 0.31186 1.20036   8
   0  31   0 0.18108 1.34691   5
  -1 -31   0 55.1523 4.15873  10
  -1 -31   0 51.4353 4.72616  16
   1 -31   0 54.3330 5.02754   7
  -1 -31   0 59.5916 4.96234   7
   1 -31   0 52.2527 4.28664  10
  -1  31   0 56.2474 4.24377   5
  -1  31   0 47.0572 3.61087   8
   1  31   0 53.1191 4.16774   5
   1  31   0 47.7408 3.73809   8
  -2 -31   0 1.45328 2.24697   7
   2 -31   0 3.39106 2.22378  10
  -2 -31   0 7.66342 2.55887  16
  -2 -31   0 4.34310 1.88938  10
   2 -31   0 5.40327 2.78258   7
   2  31   0 0.25094 1.58792   8
   2  31   0 2.06877 1.84038   5
  -2  31   0 5.24096 1.83282  12
  -2  31   0 2.60120 1.64774   8
  -2  31   0 3.57689 1.86367   5
   2  31   0 2.80412 2.03327  19
   3 -31   0 10.7066 2.60213  10
  -3 -31   0 7.65200 2.61837  16
   3 -31   0 6.53557 2.98572   7
  -3 -31   0 8.93636 2.71044   7
  -3 -31   0 10.7815 2.21241  10
  -3  31   0 10.0915 2.47938   5
  -3  31   0 11.0954 2.20120   8
   3  31   0 12.1514 2.88981  19
  -3  31   0 9.40894 2.09374  12
   4 -31   0 52.9990 4.66368  11
   4 -31   0 41.3514 4.31413  22
  -4 -31   0 53.8192 3.91424  23
   4 -31   0 50.0676 4.08688  14
  -4 -31   0 59.2239 4.86224  10
  -4 -31   0 53.1460 4.85464  16
   4  31   0 63.9279 4.34540  23
  -4  31   0 55.9325 3.59356  14
  -4  31   0 56.3154 4.21694  12
   4  31   0 48.8068 3.57453   9
   4  31   0 67.2476 6.12611  19
   5 -31   0 1.10416 2.27414  11
  -5 -31   0 1.12859 2.40400  16
   5 -31   0 1.00155 2.06242  14
   5 -31   0 1.09575 2.36632  22
  -5 -31   0 -0.5844 1.53868  23
   5 -31   0 2.15528 3.08562  10
   5  31   0 -0.1463 1.61964   9
   5  31   0 2.48495 2.31832  23
   5  31   0 0.88935 2.94856  19
  -5  31   0 0.61645 1.88284  12
  -5  31   0 0.88514 1.39222  14
   0 -32   0 51.4614 4.86915   7
   0 -32   0 39.1134 3.89126  10
   0  32   0 38.4781 4.00280   5
   0  32   0 44.2508 3.45113   8
  -1 -32   0 14.9080 2.94004  16
  -1 -32   0 9.19621 2.16071  10
   1 -32   0 9.96980 2.76896   7
   1 -32   0 10.3908 2.36026  10
  -1 -32   0 11.7660 3.00033   7
   1  32   0 9.00251 1.88972   8
  -1  32   0 9.82566 2.31780   5
   1  32   0 10.7023 2.37855   5
  -1  32   0 8.60639 1.77961   8
  -2 -32   0 42.8812 3.89884  10
   2 -32   0 36.1325 4.32593   7
  -2 -32   0 52.7164 4.90698   7
  -2 -32   0 43.4415 4.50898  16
   2 -32   0 42.8052 4.47586  10
  -2  32   0 36.2191 3.46191  12
  -2  32   0 44.3258 4.00950   5
   2  32   0 36.1264 4.19480  19
   2  32   0 38.0087 4.19363   5
  -2  32   0 36.4727 3.49643   8
   2  32   0 47.7784 4.06680   8
  -3 -32   0 34.7558 4.22514  16
  -3 -32   0 39.4350 4.26597  10
   3 -32   0 39.8276 4.24964  10
  -3  32   0 37.4484 3.68091   8
   3  32   0 44.2906 4.68022  19
  -3  32   0 36.8303 3.41239  12
  -4 -32   0 5.07714 1.62479  23
   4 -32   0 2.96268 2.19715  22
   4 -32   0 5.56495 2.36849  11
  -4 -32   0 6.75017 2.34613  10
   4 -32   0 11.6713 2.91271  10
   4  32   0 9.47368 2.52394  23
   4  32   0 7.53463 3.18813  19
  -4  32   0 5.23983 1.98718  12
   5 -32   0 1.52291 2.08890  14
  -5 -32   0 0.85765 1.55020  23
  -5 -32   0 1.32099 1.94138  15
   5 -32   0 0.41334 3.23028  10
   5 -32   0 -0.4382 2.31780  11
  -5 -32   0 -1.8798 2.24453  10
   5 -32   0 0.45877 2.33182  22
  -5 -32   0 -3.4577 1.97707  16
   5  32   0 -0.0788 2.57366  23
   5  32   0 0.55378 1.59575   9
   5  32   0 1.83208 3.15830  19
  -5  32   0 -0.2113 1.82339  12
   0 -33   0 0.22403 1.85143  10
   0  33   0 1.93406 1.62567   8
   0  33   0 1.06836 1.56816   5
  -1 -33   0 40.5231 4.22229  16
  -1 -33   0 33.6131 3.54992  10
   1 -33   0 40.4644 4.06208  10
  -1 -33   0 38.2892 4.63968   7
   1  33   0 36.7984 3.44174   8
  -1  33   0 33.4857 3.84992   5
   1  33   0 34.4560 3.90832   5
  -1  33   0 32.0683 3.30520   8
  -2 -33   0 25.5163 3.97857   7
   2 -33   0 21.9172 3.47820  10
  -2 -33   0 25.1128 3.31275  10
  -2 -33   0 26.7730 3.47777  16
   2 -33   0 18.7344 3.70263   7
  -2  33   0 19.9814 3.08155   5
  -2  33   0 19.9937 2.66819   8
  -2  33   0 28.5691 3.08413  12
   2  33   0 27.3848 3.24835   8
   2  33   0 28.3989 3.84040  19
  -3 -33   0 0.80491 1.98167  10
   3 -33   0 5.63779 2.63707  10
  -3 -33   0 0.42120 2.21745  16
   3  33   0 1.06359 2.86295  19
  -3  33   0 1.94157 1.64869  12
  -3  33   0 -0.4480 1.82216   8
  -4 -33   0 29.4068 3.58776  10
  -4 -33   0 25.9566 2.96726  23
  -4 -33   0 23.8421 3.77632  16
   4  33   0 27.7056 3.25921  23
  -4  33   0 19.1199 2.95019  12
   4  33   0 32.1811 4.76503  19
  -5 -33   0 3.81082 1.79790  23
   5 -33   0 5.32144 3.46989  10
   5 -33   0 1.59610 2.40855  22
  -5 -33   0 2.46901 2.30067  16
  -5 -33   0 0.79293 2.24172  10
   5 -33   0 1.38583 2.24704  14
   5 -33   0 1.11462 2.37119  11
  -5  33   0 0.44909 1.77898  12
   5  33   0 2.68443 2.67683  23
   5  33   0 0.57719 1.84398   9
   5  33   0 -0.1834 3.23249  19
   0 -34   0 12.3263 2.60854  10
   0  34   0 9.38025 2.05823   8
   0  34   0 9.90094 2.43362   5
  -1 -34   0 61.6738 5.93397   7
   1 -34   0 60.2669 5.17252  10
   1 -34   0 62.8744 5.80220   7
  -1 -34   0 60.2805 4.83176  10
  -1 -34   0 70.0570 5.67725  16
   1  34   0 56.1509 4.81584   5
   1  34   0 62.4161 4.34525   8
  -1  34   0 60.8933 4.41450   8
  -1  34   0 61.2393 4.82935   5
  -2 -34   0 4.74391 2.32515  16
   2 -34   0 2.99949 2.73510  10
  -2 -34   0 0.10958 2.03100  10
   2  34   0 5.07775 2.12290   8
   2  34   0 4.59774 2.45952  19
  -2  34   0 1.66570 1.71259   8
  -3 -34   0 68.6827 5.59968  16
   3 -34   0 76.5257 6.19579  10
  -3 -34   0 77.5032 5.46684  10
   3  34   0 84.9902 7.16425  19
  -3  34   0 70.4107 4.97215  12
  -3  34   0 83.4686 5.25384   8
  -4 -34   0 16.4837 3.17088  10
  -4 -34   0 8.81436 2.72813  16
   4  34   0 15.6315 3.78015  19
   0 -35   0 1.61235 2.24697  10
   0 -35   0 3.16317 2.60369   7
   0  35   0 0.62616 1.70551   5
   0  35   0 1.92497 1.61233   8
   1 -35   0 28.0769 3.99620  10
  -1 -35   0 27.8657 3.65045  10
   1  35   0 22.4225 3.11455   8
   1  35   0 30.0232 3.90151   5
  -1  35   0 22.3209 2.89607   8
   2 -35   0 25.3152 3.89876  10
  -2 -35   0 34.6149 4.21991  16
  -2 -35   0 21.7324 3.24810  10
   2  35   0 38.3689 4.15961   8
  -2  35   0 25.9226 3.08352   8
  -3 -35   0 5.21415 2.50409  16
   3 -35   0 8.63793 3.18611  10
  -3 -35   0 7.25459 2.44245  10
   3  35   0 5.83261 3.41908  19
  -3  35   0 5.75118 2.29343   8
  -3  35   0 6.52310 2.06444  12
  -4 -35   0 5.98415 2.58961  10
  -4 -35   0 11.7452 2.98761  16
   4 -35   0 11.8610 3.66408  10
   4  35   0 15.3832 3.75587  19
  -4  35   0 9.29995 2.32346  12
   0 -36   0 70.9998 5.70928  10
   0  36   0 68.8082 4.94726   8
   1 -36   0 22.8223 3.85791  10
  -1 -36   0 24.9565 3.36429  10
  -1  36   0 26.9081 3.32900   8
   1  36   0 27.8026 3.29829   8
  -2 -36   0 0.68170 2.35043  16
  -2 -36   0 0.40131 2.14456  10
   2 -36   0 -0.3904 2.76747  10
  -2  36   0 1.03006 1.73258   8
   2  36   0 -1.1185 2.00751   8
   3 -36   0 43.7675 4.96526  10
  -3 -36   0 38.6376 4.50096  16
  -3 -36   0 39.2119 4.38232  10
  -3  36   0 35.6702 3.57883  12
   3  36   0 40.6586 5.29798  19
  -3  36   0 43.3611 4.21712   8
  -4 -36   0 9.56801 2.93624  10
  -4 -36   0 7.79742 2.77807  16
   4 -36   0 6.18170 3.71617  10
  -4  36   0 8.93481 2.28575  12
   4  36   0 14.5843 3.96279  19
   0 -37   0 -0.7120 2.52549  10
   0  37   0 -0.0877 1.69735   8
   1 -37   0 48.6082 5.04451  10
  -1 -37   0 44.0812 4.52813  10
   1  37   0 50.4956 4.40736   8
  -1  37   0 56.2880 4.38725   8
  -2 -37   0 15.5493 2.95810  10
   2 -37   0 9.81632 3.38796  10
  -2 -37   0 10.5082 2.78886  16
  -2  37   0 9.22056 2.56153   8
   2  37   0 6.65243 2.80424   8
  -3 -37   0 8.23455 2.46439  16
  -3 -37   0 6.46385 2.80133  10
   3 -37   0 9.60568 3.45474  10
  -3  37   0 3.26502 1.86221  12
   3  37   0 5.35047 3.79468  19
  -3  37   0 12.0283 2.66904   8
   0 -38   0 15.5925 3.63420  10
   0  38   0 19.6879 3.15217   8
   1 -38   0 13.9577 3.58995  10
  -1 -38   0 11.0884 3.06464  10
  -1  38   0 6.84995 2.23069   8
   1  38   0 14.4185 2.74112   8
  -2 -38   0 17.6682 3.52984  10
  -2 -38   0 9.25043 2.97340  16
  -2  38   0 16.7376 3.01745   8
   3 -38   0 4.75511 3.43353  10
  -3 -38   0 7.43649 2.79005  10
  -3 -38   0 4.47578 2.63820  16
   3  38   0 8.09583 4.04279  19
  -3  38   0 6.29709 2.28587  12
  -3  38   0 6.05297 2.57220   8
   0  39   0 -0.2817 1.70800   8
   1 -39   0 3.02984 3.35203  10
  -1 -39   0 6.42247 2.78458  10
   1  39   0 5.81344 2.63848   8
  -1  39   0 4.20627 2.06136   8
   2 -39   0 7.85672 3.82504  10
  -2 -39   0 7.67992 2.78879  10
  -2  39   0 8.70934 2.75196   8
  -3 -39   0 4.56090 2.50099  16
   3 -39   0 0.62746 3.57268  10
  -3 -39   0 3.39366 2.54609  10
  -3  39   0 2.87360 2.03269  12
   3  39   0 8.19472 3.77600  19
  -3  39   0 5.46972 2.42162   8
   0 -40   0 39.6570 4.78455  10
   0  40   0 41.5226 4.40526   8
  -1 -40   0 1.43333 2.65271  10
   1 -40   0 0.11825 3.19408  10
  -1  40   0 1.60729 2.18366   8
  -2 -40   0 14.3157 3.04559  10
   2 -40   0 9.78766 3.74905  10
  -2  40   0 13.9075 3.12565   8
   0  41   0 1.01305 1.99831   8
   1 -41   0 5.17892 3.47253  10
  -1 -41   0 4.37864 3.22513  10
   1  41   0 2.45481 2.55880   8
  -1  41   0 2.95144 2.38328   8
  -2 -41   0 2.85339 2.86061  10
  -2  41   0 6.05334 2.64289   8
   0 -42   0 6.96414 3.49479  10
   0  42   0 1.30987 2.19260   8
  -1 -42   0 5.01543 3.19366  10
  -1  42   0 1.10198 2.06102   8
   1  42   0 -0.0261 2.60011   8
   5   0  -1 23.1338 2.77854   7
   4   0  -1 0.85372 0.91574  18
  -4   0   1 1.06765 0.94179  18
   4   0  -1 -0.8080 2.40294  21
   4   0  -1 -0.1036 0.92024  20
   4   0  -1 -0.6790 1.49867   4
   4   0  -1 0.11951 1.04144   7
  -4   0   1 0.10134 2.09739  21
  -3   0   1 48.4025 3.20571   2
  -3   0   1 48.2063 3.45463  24
   3   0  -1 43.6443 3.22333   4
  -3   0   1 45.9955 2.72746  18
   3   0  -1 47.2511 3.08852  24
   3   0  -1 54.5988 2.94545   3
   3   0  -1 50.6027 2.67560  18
   2   0  -1 354.196 13.2936   4
   2   0  -1 359.940 12.8601  18
   2   0  -1 349.432 14.2608  24
  -2   0   1 332.241 14.4808  24
   2   0  -1 375.305 13.0171   3
   2   0  -1 352.384 13.3121   2
   2   0  -1 375.104 21.4902  21
   1   0  -1 3241.72 112.424   2
   1   0  -1 3252.58 120.793  24
   1   0  -1 3277.44 109.312   3
  -1   0   1 3200.29 179.516  21
   1   0  -1 3366.56 179.368  21
   1   0  -1 3085.35 111.750   4
  -1   0   1 3167.54 120.947  24
   0   0  -1 5.72917 0.38308   2
   0   0   1 6.64938 0.45952   3
   0   0   1 3.86441 0.92753   1
   0   0  -1 5.88692 1.17069   1
   0   0   1 7.60067 0.76303  21
   1   0   1 18.6170 1.13599  24
   1   0   1 16.4012 1.31090   4
  -1   0  -1 23.1910 2.81133   1
   1   0   1 19.5232 2.27196  21
   1   0   1 19.4036 1.19117   3
  -1   0  -1 19.0541 0.95494   2
   1   0   1 16.5290 2.51711   1
   2   0   1 771.541 25.7164  18
   2   0   1 766.894 42.7298  21
   2   0   1 733.830 25.6223   3
   2   0   1 732.586 26.4321   4
  -2   0  -1 721.445 25.7417  18
  -2   0  -1 713.085 28.4003   1
   2   0   1 660.735 28.5453   1
  -2   0  -1 736.269 26.0277   2
   2   0   1 715.002 27.9379  24
   3   0   1 33.9415 2.39392   7
  -3   0  -1 37.5065 2.33001  18
   3   0   1 32.2093 3.18115   4
   3   0   1 36.9058 4.77552  21
   3   0   1 35.5805 2.57702   3
   3   0   1 37.5989 2.28166  18
  -4   0  -1 67.2151 3.76653  18
   4   0   1 61.9222 4.90089   4
   4   0   1 67.3633 3.50878  20
   4   0   1 63.6768 7.44595  21
   4   0   1 67.3965 3.91067   7
   4   0   1 59.4186 3.63402  18
  -4   0  -1 60.5421 3.37267  20
   5   0   1 52.2030 3.38159  13
   5   0   1 61.6566 4.60359  16
   5   0   1 56.2028 3.82556  11
   5   0   1 47.5491 4.30194   7
   5   0   1 58.4587 3.96081  22
   6   0   1 11.8789 2.80364  11
   6   0   1 14.7051 2.51889  10
   6   0   1 8.01420 2.59350  22
   5  -1  -1 118.927 6.09892  11
   5  -1  -1 121.639 5.98828  22
   5  -1  -1 118.716 6.28285   7
   5   1  -1 121.588 6.44720   7
   4  -1  -1 181.490 8.81501   4
   4  -1  -1 174.827 7.82208   7
   4  -1  -1 177.268 7.64699  18
  -4  -1   1 186.061 7.75889  18
  -4  -1   1 196.337 14.7272  21
   4  -1  -1 186.714 7.40001  20
   4   1  -1 167.505 8.66355   4
   4   1  -1 171.036 7.76973   7
   4   1  -1 180.817 7.62247  18
  -4   1   1 189.243 7.93077  18
   4   1  -1 192.672 14.0791  21
   3  -1  -1 309.688 12.0410   3
  -3  -1   1 325.059 12.0789  18
   3  -1  -1 304.955 13.2383  24
   3  -1  -1 332.191 20.3327  21
  -3  -1   1 313.936 13.7666  24
  -3  -1   1 327.228 20.9918  21
   3  -1  -1 314.090 12.7108   4
   3  -1  -1 329.649 12.0310  18
   3   1  -1 336.331 20.5394  21
  -3   1   1 317.768 13.5396  24
   3   1  -1 303.320 12.2025   3
   3   1  -1 319.707 12.4603   2
   3   1  -1 312.961 13.3599  24
  -3   1   1 337.366 12.7996   2
   3   1  -1 320.070 11.8947  18
   3   1  -1 310.269 12.6700   4
   2  -1  -1 483.917 19.0520  24
   2  -1  -1 476.124 17.2220   3
  -2  -1   1 485.725 29.0093  21
   2  -1  -1 490.943 17.3138  18
   2  -1  -1 511.142 28.5950  21
   2  -1  -1 466.850 17.7566   4
   2   1  -1 497.418 17.8411   2
  -2   1   1 465.758 19.2641  24
   2   1  -1 494.957 17.4237   3
   2   1  -1 461.910 19.0871  24
   2   1  -1 522.955 28.8728  21
   2   1  -1 460.014 17.7347   4
   2   1  -1 500.680 17.3156  18
   1  -1  -1 59.1806 3.78577  21
   1  -1  -1 57.7350 2.62850  24
  -1  -1   1 57.2436 4.13716  21
   1  -1  -1 54.7938 2.25290   3
   1  -1  -1 53.5320 2.32771   4
   1   1  -1 51.5409 2.36634   3
   1   1  -1 51.9602 2.34342   4
  -1   1   1 56.8151 2.74110  24
   1   1  -1 53.8580 2.64548  24
   1   1  -1 57.6936 3.97126  21
   1   1  -1 50.8577 2.41874   2
   0  -1   1 951.896 34.0797   1
   0  -1  -1 899.623 34.0843   1
   0  -1   1 953.102 32.3319   4
   0  -1   1 921.067 34.9862  24
   0  -1   1 1011.74 52.0679  21
   0  -1   1 984.024 31.7061   3
   0  -1  -1 922.922 32.3431   4
   0   1  -1 862.469 32.5018   2
   0   1  -1 931.780 34.1046   1
   0   1   1 819.195 34.9405  24
   0   1   1 924.372 31.6731   3
   0   1   1 918.615 34.1462   1
   0   1   1 1024.72 51.9105  21
   0   1   1 891.449 32.5248   2
   0   1  -1 952.055 34.9301  24
  -1  -1  -1 3593.03 123.734   1
   1  -1   1 3355.23 129.824  24
   1  -1   1 3828.92 193.809  21
   1  -1   1 3642.25 123.965   1
   1  -1   1 3440.91 120.666   4
   1  -1   1 3428.86 117.774   3
  -1   1  -1 3485.18 123.767   1
   1   1   1 3185.00 129.994  24
  -1   1  -1 3258.07 120.872   2
   1   1   1 3452.95 117.898   3
   1   1   1 3354.91 123.768   1
   1   1   1 3687.36 193.793  21
   1   1   1 3442.72 120.674   4
   1   1   1 3554.32 120.817   2
  -2  -1  -1 133.784 5.46346  18
   2  -1   1 140.899 5.60715   3
   2  -1   1 134.810 8.09611   1
   2  -1   1 133.106 5.83662  24
   2  -1   1 140.534 6.10135   4
  -2  -1  -1 140.822 7.52027   1
   2  -1   1 143.657 5.52973  18
   2  -1   1 152.037 10.0231  21
  -2   1  -1 127.513 7.59171   1
   2   1   1 140.129 6.07893   4
   2   1   1 136.509 6.03248  24
   2   1   1 139.646 5.42113  18
   2   1   1 143.554 9.97157  21
  -2   1  -1 136.062 5.52795   2
   2   1   1 141.740 5.74602   3
   2   1   1 138.822 5.42412   2
   2   1   1 133.308 7.91609   1
  -2   1  -1 132.117 5.53198  18
   3  -1   1 52.2897 3.84890   4
   3  -1   1 53.0661 2.89297  18
   3  -1   1 56.2334 3.15636   3
   3  -1   1 58.3387 3.06414   7
  -3  -1  -1 50.6466 2.83335  18
   3  -1   1 51.6834 5.81657  21
  -3   1  -1 50.3430 2.86647  18
   3   1   1 52.7713 3.00827   7
   3   1   1 48.9453 2.77427  18
   3   1   1 50.7052 3.19611   3
   3   1   1 49.8266 3.72679   4
  -4  -1  -1 6.66580 1.31504  18
   4  -1   1 4.57171 1.28762  18
   4  -1   1 6.63447 1.37879  20
   4  -1   1 4.49279 1.44515   7
   4  -1   1 3.57908 2.93712  21
   4  -1   1 0.06955 2.05317   4
  -4  -1  -1 5.03850 1.10966  20
   4   1   1 7.32454 1.51103   7
   4   1   1 2.58955 1.20804  20
   4   1   1 2.80217 1.19081  18
   4   1   1 2.94596 2.80614  21
   4   1   1 1.43816 2.12700   4
  -4   1  -1 2.19687 1.04070  20
  -4   1  -1 2.26889 1.10567  18
   5  -1   1 37.5818 3.29684  22
   5  -1   1 37.5128 3.53090   7
   5  -1   1 36.2929 3.35067  11
   5  -1   1 44.8655 3.92784  16
   5  -1   1 33.4920 2.86622  13
   5   1   1 41.5070 3.40773  11
   5   1   1 34.4556 3.28759  22
   5   1   1 43.8432 4.04006  16
   5   1   1 31.4539 3.39833   7
   6  -1   1 66.2076 4.94851  10
   6  -1   1 77.7871 5.25777  11
   6  -1   1 71.0611 5.16443  22
   6   1   1 67.7411 5.07017  22
   6   1   1 70.0285 5.95830  16
   6   1   1 70.5943 5.08077  10
   6   1   1 75.0706 5.14221  11
   5  -2  -1 50.3543 3.73362  20
   5  -2  -1 65.4383 3.89385  11
   5  -2  -1 55.0908 3.50343  13
   5  -2  -1 55.5548 4.25537   7
   5  -2  -1 48.8119 3.69634  22
   5   2  -1 54.3034 4.18469   7
  -5   2   1 57.9895 4.01398  18
   4  -2  -1 90.6203 4.65500   7
   4  -2  -1 95.6242 4.40258  20
  -4  -2   1 90.9189 9.45146  21
   4  -2  -1 87.1114 4.56682  18
   4  -2  -1 91.1943 5.60192   4
   4   2  -1 89.6827 4.66686   7
   4   2  -1 90.9724 8.63413  21
  -4   2   1 96.9667 4.86814  18
   3  -2  -1 239.038 9.07991   3
  -3  -2   1 237.055 10.4573  24
   3  -2  -1 237.146 8.92781  18
  -3  -2   1 218.438 8.79994  18
   3  -2  -1 248.133 15.3232  21
  -3  -2   1 236.205 16.0000  21
   3  -2  -1 218.904 9.43101   4
   3   2  -1 215.769 9.49934   4
  -3   2   1 217.753 9.42237   2
   3   2  -1 220.159 9.20327   3
   3   2  -1 231.059 9.35348   2
   3   2  -1 229.208 15.4224  21
   3   2  -1 228.804 8.73369  18
   3   2  -1 214.896 9.96212  24
   2  -2  -1 184.304 7.18139   4
   2  -2  -1 183.603 11.3542  21
   2  -2  -1 171.526 7.45225  24
   2  -2  -1 183.236 6.78257  18
   2  -2  -1 185.094 6.74478   3
  -2  -2   1 169.178 11.8827  21
   2   2  -1 181.525 7.05306   3
   2   2  -1 173.753 7.12644   4
   2   2  -1 179.527 11.6550  21
   2   2  -1 168.505 7.63322  24
  -2   2   1 166.158 7.62449  24
  -2   2   1 169.738 7.25613   2
   2   2  -1 177.239 7.10785   2
   1  -2  -1 5502.08 210.871   1
   1  -2  -1 6530.05 332.790  21
  -1  -2   1 6011.02 207.688   4
  -1  -2   1 5956.34 210.382   1
   1  -2  -1 5971.44 207.569   4
  -1  -2   1 6061.26 333.365  21
   1   2  -1 5894.16 208.633   2
  -1   2   1 5851.46 210.882   1
  -1   2   1 6148.49 202.820   3
  -1   2   1 5799.65 208.777   2
   1   2  -1 6368.76 333.174  21
   1   2  -1 6185.93 203.036   3
   1   2  -1 5971.04 224.215  24
   1   2  -1 5758.65 210.417   1
  -1   2   1 6004.13 224.191  24
   0  -2  -1 819.220 30.9397   1
   0  -2   1 883.322 46.6660  21
   0  -2  -1 840.335 28.9811   4
   0  -2   1 890.174 28.3891   3
   0  -2   1 843.818 28.9717   4
   0   2   1 815.396 29.1302   2
   0   2   1 809.916 28.3151   3
   0   2   1 821.995 31.0131   1
   0   2  -1 818.675 31.2284  24
   0   2   1 881.161 46.3964  21
   0   2  -1 827.142 30.9848   1
   0   2  -1 770.776 29.1038   2
   0   2   1 772.266 31.2998  24
   1  -2   1 3398.91 131.009  24
   1  -2   1 3766.28 195.651  21
  -1  -2  -1 3437.31 125.085   1
   1  -2   1 3593.89 125.561   1
   1  -2   1 3471.21 118.880   3
   1  -2   1 3379.77 121.860   4
   1   2   1 3557.71 121.898   4
   1   2   1 3770.54 195.750  21
   1   2   1 3610.02 125.263   1
   1   2   1 3281.91 131.372  24
   1   2   1 3635.22 122.057   2
   1   2   1 3520.87 119.116   3
  -1   2  -1 3540.37 125.331   1
  -1   2  -1 3222.82 122.097   2
   2  -2   1 228.515 8.05050  18
   2  -2   1 211.166 7.97348   3
   2  -2   1 239.178 14.0575  21
   2  -2   1 207.149 10.9231   1
   2  -2   1 218.236 8.56490   4
  -2  -2  -1 208.459 7.90595  18
  -2  -2  -1 214.634 10.3681   1
  -2   2  -1 202.069 10.4576   1
  -2   2  -1 199.510 8.02708  18
   2   2   1 202.611 8.78176  24
   2   2   1 202.937 10.3917   1
   2   2   1 214.507 13.9310  21
  -2   2  -1 203.246 8.59400  24
   2   2   1 212.058 7.95277   2
   2   2   1 214.009 8.60929   4
   2   2   1 217.266 7.88927  18
   2   2   1 214.385 8.26620   3
  -2   2  -1 186.204 7.95430   2
   3  -2   1 142.871 10.7524  21
  -3  -2  -1 134.713 5.73290  18
   3  -2   1 132.831 5.82333  18
   3  -2   1 130.736 5.92080   3
   3  -2   1 134.037 6.65170   4
   3  -2   1 132.931 5.97385   7
   3   2   1 136.513 6.93989   6
   3   2   1 141.094 6.27469   3
   3   2   1 138.641 6.67294   4
   3   2   1 140.132 5.74429  18
   3   2   1 144.773 10.8853  21
   3   2   1 134.093 5.99141   7
  -3   2  -1 143.010 5.95474  18
   4  -2   1 5.39177 1.36852  18
   4  -2   1 4.37430 2.26598   4
   4  -2   1 7.76481 1.61395   7
   4  -2   1 5.86215 3.17190  21
   4  -2   1 6.14913 1.32679  20
   4   2   1 5.14458 1.44163   7
   4   2   1 5.47271 3.17899  21
  -4   2  -1 4.94571 1.36315  18
  -4   2  -1 6.04112 1.22435  20
   4   2   1 4.53045 2.23812   4
   5  -2   1 47.6551 3.99235  18
   5  -2   1 65.4721 4.13729  20
   5  -2   1 82.9096 5.16225  16
   5  -2   1 68.6592 4.91497   7
   5  -2   1 67.8667 3.86532  13
   5  -2   1 75.2990 4.46954  22
   5  -2   1 65.8439 4.42797  11
   5   2   1 66.1452 4.31314  22
   5   2   1 72.4135 4.37523  11
   5   2   1 72.6781 4.90676   7
  -5   2  -1 64.5942 4.35181  18
   5   2   1 76.2679 5.19957  16
  -5   2  -1 62.2342 3.94655  20
   6  -2   1 6.28033 2.51094  11
   6  -2   1 5.97483 2.24154  13
   6  -2   1 0.67856 2.25995  22
   6  -2   1 5.82858 2.07021  10
   6   2   1 -0.3383 2.46124  16
   6   2   1 3.60804 2.74860   7
   6   2   1 5.17227 2.08784  10
   7  -2   1 22.2994 3.52371  11
   6  -3  -1 22.1612 3.55558  11
   5  -3  -1 8.95101 2.40796  17
   5  -3  -1 10.2970 1.92928  20
   5  -3  -1 13.9503 2.27986   7
   5  -3  -1 15.3497 2.32186  22
   5  -3  -1 12.8502 1.93714  13
   5  -3  -1 9.45918 1.97840  18
   5  -3  -1 13.8671 2.19380  11
   5   3  -1 12.6047 2.19887   7
  -5   3   1 10.7112 2.04994  18
  -4  -3   1 12.9083 2.66043   4
   4  -3  -1 14.7901 1.86291   7
   4  -3  -1 16.5453 1.91114  18
  -4  -3   1 14.5996 4.19884  21
   4  -3  -1 14.9589 1.75479  20
   4  -3  -1 10.9229 2.46253   4
   4   3  -1 11.9311 3.57333  21
   4   3  -1 13.9619 1.94173   6
   4   3  -1 9.45715 1.55502   7
  -4   3   1 16.8010 2.10994  18
   4   3  -1 9.84891 1.91619   3
   3  -3  -1 19.6463 1.68393   7
   3  -3  -1 17.1735 1.63870  18
   3  -3  -1 17.2448 3.17859  21
  -3  -3   1 15.8213 1.48367  18
  -3  -3   1 17.9484 3.85825  21
   3  -3  -1 17.8953 2.15598   4
   3   3  -1 19.0009 1.51029  18
   3   3  -1 18.7038 1.81460   6
  -3   3   1 14.4622 1.92615   2
   3   3  -1 21.4368 1.77041   7
   3   3  -1 18.3207 3.45161  21
   3   3  -1 15.0843 2.02133  24
   3   3  -1 20.4432 2.13975   3
   3   3  -1 20.4953 2.08214   2
  -2  -3   1 801.872 46.8884  21
   2  -3  -1 803.281 27.7773   3
   2  -3  -1 800.995 28.2431  18
   2  -3  -1 855.828 46.0713  21
   2  -3  -1 778.909 28.7376   4
   2  -3  -1 786.792 30.7736  24
   2   3  -1 837.257 28.9206   2
  -2   3   1 784.932 30.9264  24
  -2   3   1 744.405 28.9613   2
   2   3  -1 817.281 28.2855   3
   2   3  -1 796.169 31.0839  24
   2   3  -1 831.770 46.4805  21
   1  -3  -1 8768.41 327.809   1
  -1  -3   1 9368.35 322.887   4
  -1  -3   1 9268.18 327.433   1
   1  -3  -1 9209.50 322.815   4
  -1  -3   1 9400.80 518.225  21
   1  -3  -1 9999.99 517.808  21
  -1   3   1 9396.91 327.970   1
   1   3  -1 9548.42 517.976  21
  -1   3   1 9564.12 315.507   3
   1   3  -1 9241.42 348.619  24
   1   3  -1 9374.00 315.668   3
  -1   3   1 9235.38 324.544   2
   1   3  -1 9394.32 324.875   2
  -1   3   1 8977.29 348.459  24
   0  -3   1 3322.29 109.528   3
   0  -3  -1 3272.78 179.674  21
   0  -3   1 3298.28 115.431   1
   0  -3   1 3280.78 179.827  21
   0  -3   1 3169.39 112.029   4
   0  -3  -1 3294.28 112.055   4
   0  -3  -1 3164.79 115.403   1
   0   3   1 3207.26 115.384   1
   0   3   1 3084.53 112.555   2
   0   3   1 3220.05 109.462   3
   0   3   1 3483.79 179.585  21
   0   3  -1 3198.23 112.582   2
   0   3  -1 3188.20 120.862  24
   0   3  -1 3247.73 115.344   1
   0   3   1 3114.50 120.980  24
   1  -3   1 528.504 21.3677   1
   1  -3   1 559.326 29.9194  21
   1  -3   1 480.604 17.7704   3
  -1  -3  -1 514.445 20.9414   1
   1  -3   1 505.869 18.5505   4
   1   3   1 514.237 18.1261   3
   1   3   1 549.015 29.9962  21
   1   3   1 538.518 21.0683   1
  -1   3  -1 465.902 18.3120   2
   1   3   1 502.332 19.8707  24
   1   3   1 526.690 18.2776   2
  -1   3  -1 522.918 21.1123   1
   2  -3   1 156.867 6.60123   4
   2  -3   1 140.726 6.17826  24
   2  -3   1 151.208 5.92575   3
  -2  -3  -1 159.557 8.41221   1
   2  -3   1 160.109 10.5773  21
   2  -3   1 141.318 8.98502   1
   2  -3   1 154.082 6.01901  18
  -2  -3  -1 151.445 5.83627  18
   2   3   1 159.284 10.8270  21
  -2   3  -1 151.603 6.06363   2
   2   3   1 152.046 6.70591  24
  -2   3  -1 145.882 6.06675  18
   2   3   1 137.027 8.41508   1
   2   3   1 152.334 6.32774   3
  -2   3  -1 154.587 8.67171   1
   2   3   1 157.567 5.97785   2
   2   3   1 155.529 5.83375  18
  -2   3  -1 153.178 6.31068  24
   2   3   1 148.999 6.55393   4
   3  -3   1 2.17987 0.87677  18
   3  -3   1 1.62803 1.89647  21
   3  -3   1 1.88683 1.38612   4
   3  -3   1 1.39823 0.91844   7
  -3  -3  -1 1.25250 0.66124  18
   3   3   1 1.24801 0.82477   6
   3   3   1 1.14418 1.02944   3
   3   3   1 3.87181 1.00440   7
   3   3   1 0.63538 1.03558  24
   3   3   1 2.37888 1.52586   4
   3   3   1 2.37378 0.84828  18
  -3   3  -1 1.15868 0.76119  18
   4  -3   1 96.3289 5.09676   7
   4  -3   1 87.4648 4.79868  18
   4  -3   1 98.0356 4.63671  20
   4  -3   1 102.225 9.55301  21
  -4  -3  -1 103.027 10.4811  21
   4  -3   1 96.2692 6.19448   4
   4   3   1 98.1528 5.68104   6
   4   3   1 96.8487 5.05035   7
  -4   3  -1 102.499 5.08942  18
   4   3   1 97.5460 5.48948   3
  -4   3  -1 96.0374 4.57945  20
   4   3   1 96.5868 9.73326  21
   5  -3   1 31.0335 2.70434  13
   5  -3   1 23.2303 2.83943  18
   5  -3   1 33.3350 3.58182  16
   5  -3   1 25.8943 3.07150   7
   5  -3   1 33.2673 3.59028  17
   5  -3   1 26.3067 2.72655  20
   5  -3   1 27.5038 2.88472  22
   5  -3   1 30.4245 3.07121  11
   5   3   1 29.3238 3.61167  16
   5   3   1 26.1179 2.38783  23
  -5   3  -1 28.6612 2.72110  20
   5   3   1 32.2579 3.05963  22
   5   3   1 26.2693 2.80630  11
   5   3   1 24.4641 3.05915   7
  -5   3  -1 29.0030 3.03827  18
   6  -3   1 68.8943 4.87000  11
   6  -3   1 70.5200 5.10891  22
   6  -3   1 61.1874 4.72321  10
   6  -3   1 59.2990 5.84088   7
   6  -3   1 65.2091 4.40987  13
   6   3   1 55.0714 5.15571   7
   6   3   1 68.6140 4.66481  10
   6   3   1 70.9152 5.63717  16
   7  -3   1 5.18824 2.70819  11
   6  -4  -1 63.5604 4.71059  22
   6  -4  -1 66.8934 4.43576  13
   6  -4  -1 72.8648 4.97725  11
   5  -4  -1 32.8478 3.20238   7
   5  -4  -1 39.1991 3.15800  22
   5  -4  -1 36.8358 2.91282  13
   5  -4  -1 32.2902 3.20405  18
   5  -4  -1 33.1745 3.30730  11
   5  -4  -1 33.2116 3.04041  20
   5  -4  -1 39.2293 3.71597  17
   5   4  -1 35.8407 3.55374   7
  -5   4   1 38.6938 3.44299  18
  -4  -4   1 17.9878 3.02042   4
   4  -4  -1 18.1031 1.89227  20
  -4  -4   1 19.5333 4.71568  21
   4  -4  -1 18.8640 2.04205   7
   4  -4  -1 17.3237 2.59667   4
   4  -4  -1 19.4665 2.18496  18
   4   4  -1 18.6356 2.26479   6
   4   4  -1 18.6866 2.01538   7
   4   4  -1 17.0946 4.39363  21
  -4   4   1 17.6231 2.21194  18
  -3  -4   1 344.997 13.9375   4
  -3  -4   1 353.381 22.8012  21
   3  -4  -1 338.215 13.5684   4
   3  -4  -1 328.536 13.2796   7
   3  -4  -1 382.973 21.8291  21
   3  -4  -1 340.107 12.9736  18
   3   4  -1 344.925 14.5878  24
   3   4  -1 344.166 16.0140   6
  -3   4   1 327.274 13.5635   2
   3   4  -1 343.971 13.3986   3
   3   4  -1 363.543 22.2476  21
   3   4  -1 333.923 13.3160   7
   3   4  -1 351.574 13.4315   2
   2  -4  -1 65.1369 4.88418  21
   2  -4  -1 57.7799 4.87510   1
   2  -4  -1 61.6641 3.14916   4
  -2  -4   1 63.3831 5.64404  21
   2  -4  -1 58.3751 2.62174   3
   2  -4  -1 60.2733 2.86034  18
  -2  -4   1 62.5753 3.36121   4
   2  -4  -1 57.5107 4.72975   1
  -2   4   1 58.6217 3.14270  24
  -2   4   1 65.3488 3.28533   2
   2   4  -1 62.8352 5.40875  21
   2   4  -1 56.3720 3.04143   2
   2   4  -1 54.3959 3.34214  24
   2   4  -1 53.0776 3.08499   3
  -1  -4   1 3104.47 109.686   1
  -1  -4   1 3075.12 109.629   1
   1  -4  -1 3036.83 106.563   4
   1  -4  -1 3029.63 110.091   1
  -1  -4   1 3096.05 171.402  21
   1  -4  -1 3402.20 170.580  21
  -1  -4   1 3104.58 106.627   4
   1   4  -1 3005.02 104.296   3
  -1   4   1 3114.55 110.176   1
   1   4  -1 3068.47 107.142   2
  -1   4   1 2945.96 107.214   2
  -1   4   1 2902.94 114.917  24
   1   4  -1 3092.45 171.167  21
   1   4  -1 2980.87 115.155  24
   0  -4  -1 1605.88 88.1242  21
   0  -4   1 1551.81 88.2442  21
   0  -4  -1 1591.62 58.2027   1
   0  -4  -1 1638.36 55.0109   4
   0  -4   1 1607.22 53.7295   3
   0  -4   1 1609.38 54.9935   4
   0  -4   1 1602.16 58.2356   1
   0   4  -1 1556.91 59.2379  24
   0   4   1 1659.91 88.0091  21
   0   4   1 1559.60 53.6371   3
   0   4   1 1627.49 58.2714   1
   0   4  -1 1533.90 58.1468   1
   0   4  -1 1564.68 55.2670   2
   0   4   1 1482.18 59.3293  24
   0   4   1 1515.70 55.2266   2
   1  -4   1 1125.00 41.2922   1
   1  -4   1 1060.36 37.6541   4
  -1  -4  -1 1054.42 40.5950   1
   1  -4   1 1054.61 36.3585   3
  -1  -4  -1 1060.01 37.7763   4
   1  -4   1 1190.44 60.5727  21
  -1   4  -1 1062.86 40.8697   1
   1   4   1 1071.44 36.8112   3
   1   4   1 1089.97 37.4991   2
   1   4   1 1107.00 60.5525  21
  -1   4  -1 938.180 37.5008   2
   1   4   1 1026.17 40.5199  24
   1   4   1 1044.38 40.5639   1
  -2  -4  -1 218.448 9.18618   4
   2  -4   1 238.833 14.4381  21
  -2  -4  -1 214.964 8.18279  18
   2  -4   1 234.340 8.21338   3
   2  -4   1 233.244 8.41694  18
   2  -4   1 236.870 9.04887   4
  -2  -4  -1 226.613 11.2210   1
   2   4   1 223.568 9.39643  24
   2   4   1 230.556 8.41951   2
  -2   4  -1 215.719 11.8201   1
  -2   4  -1 200.652 8.73914  24
  -2   4  -1 209.692 8.45748  18
   2   4   1 225.951 14.6353  21
   2   4   1 226.018 8.74303   3
  -2   4  -1 186.694 8.37874   2
  -3  -4  -1 36.4796 2.17681  18
   3  -4   1 36.0658 2.47769   7
   3  -4   1 37.0839 2.31957  20
   3  -4   1 33.1637 3.08776   4
   3  -4   1 39.6779 4.86815  21
   3  -4   1 38.9974 2.50939  18
   3   4   1 39.0371 2.89213   3
   3   4   1 36.5564 2.50111   7
  -3   4  -1 42.1429 2.59925  18
   3   4   1 37.0700 5.05303  21
   3   4   1 39.0999 2.78074   6
   3   4   1 38.2973 2.85690  24
   3   4   1 37.7352 2.24368  18
   4  -4   1 44.6757 3.28652   7
  -4  -4  -1 46.6419 4.64974   4
   4  -4   1 48.0146 4.17107   4
  -4  -4  -1 49.5713 7.35966  21
   4  -4   1 39.1947 2.97431  18
   4  -4   1 43.6917 6.05446  21
   4  -4   1 44.7976 2.87180  20
   4   4   1 50.9372 3.55328   6
   4   4   1 34.6410 3.39904   3
  -4   4  -1 50.8885 3.33014  18
   4   4   1 41.8902 6.43774  21
   4   4   1 47.5844 3.25738   7
  -4   4  -1 42.3619 2.85804  20
   5  -4   1 78.5035 4.68512  20
   5  -4   1 92.7727 4.56910  13
   5  -4   1 66.7476 4.79609  18
   5  -4   1 93.4458 5.67364  17
   5  -4   1 87.4725 4.97198  22
   5  -4   1 86.7737 5.04310  11
   5  -4   1 87.6023 5.47264   7
   5   4   1 85.3501 4.82639  11
  -5   4  -1 87.8466 4.76982  20
   5   4   1 83.2232 5.04734  10
   5   4   1 80.1587 5.35302   7
   5   4   1 95.8394 6.00396  16
  -5   4  -1 92.0122 5.27055  18
   5   4   1 83.1241 4.32773  23
   5   4   1 88.2246 4.84067  22
   6  -4   1 14.9161 2.45925  13
   6  -4   1 13.5740 3.10904   7
   6  -4   1 13.4592 2.63009  10
   6  -4   1 19.8090 2.90714  11
   6  -4   1 13.4444 2.99070  22
   6   4   1 8.46233 3.12241   7
   6   4   1 16.9649 3.47716  16
   6   4   1 10.6170 2.44846  10
   7  -4   1 6.95265 3.11603  22
   6  -5  -1 11.2694 2.54752  11
   6  -5  -1 6.91929 2.32058  22
   6  -5  -1 8.45510 2.19454  13
  -6   5   1 10.0950 2.31779  20
   5  -5  -1 111.189 6.48594   7
   5  -5  -1 123.790 6.17085  22
   5  -5  -1 120.786 5.62757  13
   5  -5  -1 108.408 6.20094  18
   5  -5  -1 123.297 6.02161  20
   5  -5  -1 125.105 6.24894  11
   5  -5  -1 124.150 6.80777  17
   5   5  -1 146.816 7.20883  16
  -5   5   1 120.002 6.48712  18
   5   5  -1 125.051 6.54261   7
   4  -5  -1 30.8417 2.65544   7
  -4  -5   1 34.1758 6.12690  21
   4  -5  -1 29.5537 2.43649  20
   4  -5  -1 28.0334 3.16927   4
  -4  -5   1 37.0403 4.01943   4
   4  -5  -1 27.7983 2.51364  18
   4   5  -1 25.8713 2.54941   7
   4   5  -1 29.3439 3.21215   3
   4   5  -1 31.9240 2.86101   6
   4   5  -1 32.6964 5.44904  21
  -4   5   1 39.1058 2.92013  18
  -3  -5   1 106.285 5.56469   4
   3  -5  -1 115.382 4.92112  18
   3  -5  -1 103.652 4.79564   7
   3  -5  -1 114.740 5.45555   4
  -3  -5   1 111.112 9.43587  21
   3   5  -1 102.972 5.72713   6
   3   5  -1 110.523 5.25607   2
   3   5  -1 100.547 5.26824   3
   3   5  -1 106.973 4.85573   7
   3   5  -1 107.634 8.95849  21
  -3   5   1 106.620 5.29769   2
   2  -5  -1 2449.38 83.5968  18
   2  -5  -1 2421.86 88.3146   1
  -2  -5   1 2366.18 136.421  21
  -2  -5   1 2379.79 87.0398   1
   2  -5  -1 2639.96 135.425  21
  -2  -5   1 2453.95 87.0183   1
   2  -5  -1 2386.82 84.5912   4
  -2  -5   1 2387.58 84.7285   4
   2  -5  -1 2381.29 88.1511   1
   2   5  -1 2475.70 82.9216   3
  -2   5   1 2314.45 90.9196  24
  -2   5   1 2193.63 84.9853   2
   2   5  -1 2585.33 85.0450   2
   2   5  -1 2364.08 91.3945  24
   2   5  -1 2466.13 136.040  21
  -1  -5   1 675.980 39.4384  21
   1  -5  -1 701.017 24.3791   4
  -1  -5   1 673.992 26.9382   1
   1  -5  -1 768.377 38.6534  21
  -1  -5   1 668.316 26.9441   1
   1  -5  -1 686.504 27.4868   1
  -1  -5   1 696.651 24.3999   4
   1   5  -1 679.146 39.2385  21
   1   5  -1 705.734 24.5666   2
   1   5  -1 698.331 23.9466   3
  -1   5   1 632.957 24.5765   2
  -1   5   1 624.055 26.0411  24
   1   5  -1 679.012 26.3935  24
   0  -5   1 1658.87 54.8581   3
   0  -5  -1 1632.07 56.1783   4
   0  -5   1 1617.09 56.1555   4
   0  -5   1 1589.87 90.1153  21
   0  -5   1 1643.32 59.9376   1
   0  -5  -1 1646.70 59.8975   1
   0  -5  -1 1661.65 89.9599  21
   0   5   1 1535.99 56.3985   2
   0   5   1 1670.02 60.0455   1
   0   5  -1 1622.33 59.8857   1
   0   5  -1 1569.08 60.4751  24
   0   5   1 1581.60 54.7354   3
   0   5  -1 1576.13 56.4392   2
   0   5   1 1565.25 60.6015  24
   1  -5   1 499.866 21.0297   1
   1  -5   1 464.933 16.5140   3
  -1  -5  -1 481.835 20.4931   1
  -1  -5  -1 465.023 28.3389  21
   1  -5   1 523.153 28.0673  21
  -1  -5  -1 477.950 17.5192   4
   1  -5   1 479.880 17.4463   4
   1   5   1 486.364 17.0678   3
   1   5   1 482.032 17.2122   2
   1   5   1 519.681 28.1968  21
  -1   5  -1 481.544 20.8162   1
   1   5   1 484.763 18.7800  24
   1   5   1 468.661 20.4024   1
  -1   5  -1 468.032 17.2801   2
  -1   5  -1 432.500 18.0344  24
   2  -5   1 121.496 5.00561  18
   2  -5   1 123.380 4.77259   3
   2  -5   1 133.354 9.07853  21
  -2  -5  -1 120.916 5.70409   4
   2  -5   1 117.550 5.50487   4
  -2   5  -1 110.503 5.06583   2
   2   5   1 128.761 5.06819   2
   2   5   1 123.377 5.76418  24
  -2   5  -1 115.447 5.10783  18
   2   5   1 117.929 9.09131  21
   2   5   1 124.665 5.44091   3
  -3  -5  -1 67.4592 4.46383   4
   3  -5   1 64.9527 3.47930  18
  -3  -5  -1 62.8161 7.11836  21
   3  -5   1 54.1606 4.10638   4
   3  -5   1 62.2389 3.20790  20
   3  -5   1 65.4661 6.57204  21
   3  -5   1 64.1610 3.47061   7
   3   5   1 74.5294 4.16083  24
  -3   5  -1 67.7785 3.55167  18
   3   5   1 65.1320 3.48787   7
   3   5   1 61.5375 6.72266  21
   3   5   1 67.3030 4.00519   6
   3   5   1 64.4152 3.93119   3
   4  -5   1 50.8527 3.56277  18
   4  -5   1 67.0266 4.81139   4
  -4  -5  -1 65.8751 5.14259   4
   4  -5   1 62.7938 3.47002  20
   4  -5   1 54.0789 3.71417   7
  -4  -5  -1 63.2057 8.27798  21
   4   5   1 55.3290 4.15818   3
   4   5   1 59.0549 4.11706   6
   4   5   1 60.4948 3.80195   7
  -4   5  -1 62.1452 3.52924  20
  -4   5  -1 65.1165 3.87839  18
   4   5   1 49.7397 7.12492  21
   5  -5   1 45.2038 3.78233  10
   5  -5   1 48.6771 3.29145  13
   5  -5   1 40.6605 3.43163  20
   5  -5   1 48.8906 4.22754  17
   5  -5   1 45.0573 3.60912  11
   5  -5   1 45.6880 3.55927  22
   5  -5   1 36.3741 3.51755  18
   5   5   1 47.5327 4.22843  16
   5   5   1 47.7193 3.49671  10
  -5   5  -1 42.6422 3.71061  18
   5   5   1 46.6472 3.05707  23
  -5   5  -1 42.8391 3.36118  20
   5   5   1 39.5401 4.08857   7
   6  -5   1 71.0554 4.53432  13
   6  -5   1 68.2306 4.95495  10
   6  -5   1 83.8579 5.27966  22
   6  -5   1 63.2506 5.89000   7
   6  -5   1 57.9542 4.83358  20
   6  -5   1 73.1044 5.22132  11
   6   5   1 59.6618 4.99175  10
   6   5   1 77.0439 5.88305  16
   6   5   1 77.2403 6.17446   7
  -6   5  -1 62.5027 4.65541  20
   7  -5   1 0.21662 2.82742  22
   7  -5   1 4.52783 2.40762  13
   7  -5   1 0.61327 2.65850  11
   6  -6  -1 0.73523 2.46396  17
   6  -6  -1 -1.6795 1.92625  22
   6  -6  -1 0.34862 1.91945  13
   6  -6  -1 1.81432 2.12861  11
   6  -6  -1 0.78368 1.83249  20
  -6   6   1 1.29020 1.77673  20
   5  -6  -1 76.8898 4.49644  20
   5  -6  -1 74.1419 4.99024   7
   5  -6  -1 79.5121 4.68582  22
   5  -6  -1 77.2937 4.01098  14
   5  -6  -1 82.9708 5.26441  17
   5  -6  -1 80.7240 4.73640  11
   5  -6  -1 64.7004 4.63943  18
   5  -6  -1 78.3969 4.18163  13
   5   6  -1 93.0394 5.38022  16
   5   6  -1 80.7335 4.15419  23
  -5   6   1 73.7416 4.90343  18
   5   6  -1 76.1635 5.01482   7
  -4  -6   1 130.471 7.11515   4
   4  -6  -1 133.000 5.78622  20
  -4  -6   1 125.674 11.7777  21
   4  -6  -1 128.337 6.93327   4
   4  -6  -1 126.571 5.95982   7
   4  -6  -1 119.183 5.98260  18
   4   6  -1 133.516 6.10168   7
   4   6  -1 130.855 7.14564   6
   4   6  -1 122.215 6.59452   3
  -4   6   1 125.504 6.21540  18
   4   6  -1 127.410 11.1392  21
   3  -6  -1 233.281 9.93702   4
  -3  -6   1 240.106 10.1329   4
  -3  -6   1 237.962 16.7964  21
   3  -6  -1 226.834 9.37667   7
   3  -6  -1 239.073 8.96254  20
   3  -6  -1 240.140 9.32061  18
   3   6  -1 246.080 9.83000   2
  -3   6   1 214.403 9.74248   2
   3   6  -1 235.330 10.6396  24
   3   6  -1 233.931 9.45676   7
   3   6  -1 241.337 11.3911   6
   3   6  -1 238.426 16.1997  21
   3   6  -1 233.281 9.82859   3
  -2  -6   1 2631.41 148.174  21
  -2  -6   1 2668.07 91.9908   4
  -2  -6   1 2677.88 95.3163   1
   2  -6  -1 2739.29 146.841  21
  -2  -6   1 2614.96 94.9782   1
   2  -6  -1 2556.06 91.8243   4
   2  -6  -1 2612.13 90.7684  18
   2  -6  -1 2646.55 96.2184   1
   2   6  -1 2699.06 92.2920   2
   2   6  -1 2604.22 99.2738  24
  -2   6   1 2500.18 98.6516  24
  -2   6   1 2551.25 92.3551   2
   2   6  -1 2551.38 89.9739   3
   2   6  -1 2729.61 147.840  21
  -1  -6   1 1862.77 69.3152   1
  -1  -6   1 1843.92 69.2794   1
   1  -6  -1 2114.01 104.788  21
   1  -6  -1 1833.60 65.5835   4
  -1  -6   1 1845.18 105.610  21
  -1  -6   1 1956.34 65.6946   4
   1   6  -1 1843.33 70.9076  24
   1   6  -1 1877.30 65.9789   2
  -1   6   1 1697.52 70.5188  24
  -1   6   1 1891.45 66.0812   2
   1   6  -1 1883.64 64.2457   3
   0  -6   1 19.6169 3.17000   1
   0  -6   1 22.7903 2.27789  21
   0  -6   1 24.0281 1.37993   3
   0  -6  -1 24.6109 3.48038   1
   0  -6   1 21.4395 1.42498   4
   0  -6  -1 22.9535 1.43997   4
   0  -6  -1 23.1686 2.11426  21
   0   6  -1 21.0417 1.38149   2
   0   6   1 26.7094 1.59090  24
   0   6   1 27.8627 4.14630   1
   0   6   1 23.1337 1.25356   3
   0   6   1 23.8076 1.42756   2
   0   6  -1 29.8255 4.30328   1
   0   6  -1 23.2356 1.43655  24
   1  -6   1 97.9432 7.32925   1
   1  -6   1 102.721 6.88715  21
   1  -6   1 101.001 4.35401   4
   1  -6   1 91.9973 3.58701   3
  -1  -6  -1 93.5789 7.21548  21
  -1  -6  -1 94.6206 4.30934   4
  -1  -6  -1 100.782 6.92057   1
   1   6   1 95.0073 7.00699   1
   1   6   1 98.6426 6.97408  21
   1   6   1 95.2910 4.55064  24
   1   6   1 105.193 4.07778   2
   1   6   1 97.8836 4.18320   3
  -1   6  -1 94.7164 3.89027  24
  -1   6  -1 91.9240 4.07192   2
  -1   6  -1 91.9445 6.89512   1
   2  -6   1 607.301 23.1339   4
   2  -6   1 620.990 22.4307  18
   2  -6   1 667.410 37.1271  21
   2  -6   1 639.547 21.9707   3
  -2  -6  -1 631.712 37.9031  21
  -2  -6  -1 618.575 23.3239   4
  -2   6  -1 625.251 22.5900  18
   2   6   1 610.445 37.3117  21
   2   6   1 681.905 22.7875   2
   2   6   1 635.572 22.6883   3
  -2   6  -1 579.876 22.7508   2
   2   6   1 630.666 24.7859  24
   3  -6   1 15.6029 2.33168   4
  -3  -6  -1 24.8779 4.92295  21
  -3  -6  -1 21.1564 2.78723   4
   3  -6   1 20.4034 3.73682  21
   3  -6   1 19.9392 1.88409  18
   3  -6   1 19.1103 1.67502  20
   3  -6   1 17.2384 1.74577   7
   3   6   1 20.1949 2.05354   6
   3   6   1 16.5749 3.80534  21
  -3   6  -1 19.4675 1.86579  18
   3   6   1 18.9690 2.31701   3
   3   6   1 20.5416 1.97671   7
   3   6   1 16.2575 2.15016  24
   4  -6   1 4.42627 1.36292  20
  -4  -6  -1 4.97981 3.44852  21
   4  -6   1 2.95981 2.02265   4
   4  -6   1 1.61988 1.35695   7
   4  -6   1 3.03620 1.32374  18
  -4  -6  -1 5.59245 2.38738   4
  -4   6  -1 5.47065 1.42636  20
  -4   6  -1 6.23014 1.46584  18
   4   6   1 1.96620 2.97965  21
   4   6   1 2.64464 1.65985   3
   4   6   1 3.79961 1.47483   7
   4   6   1 4.32362 1.38253   6
   5  -6   1 28.7797 2.61444  13
   5  -6   1 22.5803 2.95039  18
   5  -6   1 31.3718 3.05631  11
   5  -6   1 31.0597 3.07400  22
   5  -6   1 24.8837 3.12333  17
   5  -6   1 23.8879 2.97281   7
   5  -6   1 26.9003 3.01822  10
   5  -6   1 26.3425 2.86444  20
   5   6   1 25.3049 2.39788  23
  -5   6  -1 28.5126 2.85874  20
   5   6   1 23.2961 2.49322  10
   5   6   1 22.9443 3.04086   7
  -5   6  -1 20.6160 2.87731  18
   5   6   1 33.6482 3.60776  16
   6  -6   1 22.5435 3.40962  22
   6  -6   1 20.1526 2.73640  13
   6  -6   1 19.0295 3.21324  11
   6  -6   1 16.4716 3.45468   7
   6  -6   1 20.1296 2.93128  10
   6  -6   1 13.4771 3.07876  17
   6  -6   1 9.34403 2.55202  20
   6   6   1 19.6773 2.45637  23
   6   6   1 14.9238 2.96073  10
  -6   6  -1 19.7043 2.85501  20
   6   6   1 12.9190 3.28093   7
   6   6   1 21.5435 3.49804  16
   7  -6   1 -0.3344 2.83772  22
   7  -6   1 2.19359 2.25822  13
   7  -6   1 2.33765 2.57118  11
   7  -7  -1 5.24292 2.70835  11
   7  -7  -1 7.52178 2.41860  13
   7  -7  -1 10.4717 3.14775  22
   6  -7  -1 30.2950 4.01368  17
   6  -7  -1 25.2137 3.03404  13
   6  -7  -1 26.9245 3.29487  20
   6  -7  -1 37.1008 3.78770  22
  -6   7   1 36.2840 3.50017  20
   5  -7  -1 132.297 7.02209   7
   5  -7  -1 140.827 6.72872  22
   5  -7  -1 118.118 6.77265  18
   5  -7  -1 137.380 6.55673  20
   5  -7  -1 141.916 6.85926  11
   5  -7  -1 132.921 7.38345  17
   5  -7  -1 142.391 6.17347  13
   5  -7  -1 136.232 6.06165  14
   5   7  -1 137.004 6.17890  23
  -5   7   1 142.512 7.22526  18
   5   7  -1 165.250 7.76337  16
   5   7  -1 134.719 8.08456   6
   5   7  -1 134.718 7.08774   7
  -4  -7   1 31.1152 3.65374   4
   4  -7  -1 33.5899 2.72853   7
   4  -7  -1 33.3456 2.58630  20
  -4  -7   1 46.2888 6.57605  21
   4  -7  -1 27.6853 3.31387   4
   4  -7  -1 30.7869 2.73972  18
   4   7  -1 31.7288 3.51106   3
   4   7  -1 29.6732 2.80228   7
   4   7  -1 31.7304 5.70410  21
   4   7  -1 36.7423 3.11508   6
  -4   7   1 32.7720 2.86908  18
   4   7  -1 32.1954 3.36875  24
   3  -7  -1 243.854 9.86741   7
  -3  -7   1 264.126 17.7399  21
   3  -7  -1 244.609 9.38353  20
   3  -7  -1 247.103 9.75924  18
  -3  -7   1 254.692 10.5502   4
   3  -7  -1 247.883 10.3506   4
   3   7  -1 245.976 10.3424   3
  -3   7   1 236.362 9.44560   5
   3   7  -1 254.595 10.2840   2
   3   7  -1 246.918 11.9470   6
  -3   7   1 258.120 10.4262   2
   3   7  -1 241.668 16.9556  21
   3   7  -1 237.255 9.89256   7
   3   7  -1 251.568 11.2110  24
   2  -7  -1 508.298 19.2852   4
  -2  -7   1 529.314 22.1757   1
  -2  -7   1 506.791 19.3327   4
   2  -7  -1 557.731 30.4386  21
   2  -7  -1 521.219 18.7654  18
  -2  -7   1 495.992 31.6078  21
   2   7  -1 524.022 31.2768  21
   2   7  -1 533.088 19.1150   3
  -2   7   1 503.376 20.2605  24
   2   7  -1 521.146 20.9418  24
  -2   7   1 526.575 19.5324   2
   2   7  -1 535.785 19.3870   2
  -1  -7   1 764.210 30.6620   1
   1  -7  -1 730.982 26.7783   4
  -1  -7   1 740.829 43.3363  21
  -1  -7   1 774.890 26.8583   4
  -1  -7   1 747.501 30.4829   1
   1  -7  -1 802.529 42.4487  21
   1   7  -1 740.431 26.2841   3
  -1   7   1 712.479 28.6508  24
  -1   7   1 759.757 27.0878   2
   1   7  -1 749.465 26.9829   2
   1   7  -1 734.699 29.0152  24
   0  -7  -1 168.337 10.3058  21
   0  -7   1 166.586 6.33174   3
   0  -7   1 166.102 6.54661   4
   0  -7   1 176.089 10.2584   1
   0  -7  -1 171.244 6.59506   4
   0  -7   1 172.085 10.5563  21
   0  -7  -1 172.924 9.99101   1
   0   7  -1 170.091 9.99147   1
   0   7   1 164.349 7.03040  24
   0   7  -1 167.358 6.91098  24
   0   7  -1 167.058 6.61964   2
   0   7   1 165.138 6.59445   2
   0   7   1 169.373 6.19829   3
   0   7   1 158.447 9.84923   1
   1  -7   1 28.5933 1.55778  18
  -1  -7  -1 26.8579 1.92931   4
   1  -7   1 31.8041 3.14771  21
  -1  -7  -1 33.2733 4.84810   1
   1  -7   1 30.2731 4.85923   1
   1  -7   1 29.8331 2.04457   4
   1  -7   1 27.9359 1.26514   3
  -1  -7  -1 29.8261 3.38412  21
  -1   7  -1 24.2031 1.67864   2
  -1   7  -1 24.4480 4.26850   1
   1   7   1 24.2469 3.99987   1
  -1   7  -1 23.9589 1.57309  18
   1   7   1 24.8352 1.80108   3
   1   7   1 26.3273 3.19820  21
   1   7   1 24.4854 1.60124   2
   1   7   1 21.8390 1.85576  24
  -1   7  -1 22.5093 1.34216  24
   2  -7   1 209.110 13.1409  21
  -2  -7  -1 202.947 8.43357   4
   2  -7   1 197.592 7.71159  18
   2  -7   1 195.697 8.29509   4
  -2  -7  -1 196.422 13.9848  21
  -2   7  -1 189.882 7.80769  18
   2   7   1 191.368 13.5000  21
   2   7   1 206.856 7.87577   2
   2   7   1 202.221 8.80666  24
  -2   7  -1 185.992 7.89131   2
   3  -7   1 30.6088 3.12156   4
   3  -7   1 34.8107 2.18203  20
   3  -7   1 33.5856 4.60439  21
  -3  -7  -1 37.3320 3.29916   4
   3  -7   1 31.7289 2.32799   7
   3  -7   1 33.4302 2.39877  18
  -3  -7  -1 37.9359 5.60587  21
   3   7   1 28.4451 2.95918   3
  -3   7  -1 27.4403 2.29869  18
   3   7   1 32.6586 2.66026   6
   3   7   1 31.5997 2.82072  24
   3   7   1 28.8050 5.00606  21
   3   7   1 30.1069 2.40453   7
   4  -7   1 36.7856 2.97038   7
  -4  -7  -1 39.5936 4.17480   4
   4  -7   1 32.7606 3.80844   4
   4  -7   1 31.6734 2.85774  18
  -4  -7  -1 35.5239 6.86707  21
   4  -7   1 36.7605 2.76814  20
   4   7   1 39.4485 3.28869   6
  -4   7  -1 30.7366 2.72734  20
   4   7   1 34.2083 6.02815  21
  -4   7  -1 36.6026 2.98335  18
   4   7   1 34.8722 3.06903   7
   4   7   1 34.2326 3.62687   3
   5  -7   1 11.4951 2.58313  17
   5  -7   1 10.4143 2.21470  11
   5  -7   1 7.20612 1.93895  20
   5  -7   1 7.79421 2.33471   7
   5  -7   1 8.22254 2.18146  22
   5  -7   1 10.6803 1.91138  13
   5  -7   1 7.08321 2.18017  10
  -5   7  -1 13.2740 2.16604  20
  -5   7  -1 10.9212 1.61799  14
   5   7   1 6.85592 2.26649   7
   5   7   1 8.18710 2.49245  16
   5   7   1 9.87916 1.70858  23
  -5   7  -1 9.72871 2.17107  18
   5   7   1 6.21574 2.09984  10
   6  -7   1 6.96459 2.61716  22
   6  -7   1 3.93959 2.49640  11
   6  -7   1 5.35860 2.40804  10
   6  -7   1 5.19418 2.63814  17
   6  -7   1 2.54976 2.05553  13
   6  -7   1 3.99612 2.79754   7
  -6   7  -1 3.20663 2.08809  20
   6   7   1 3.16379 2.89328   7
   6   7   1 3.96967 1.74995  23
   6   7   1 2.54183 2.51296  16
   6   7   1 4.88006 2.37805  10
   7  -7   1 8.86982 3.24108  22
   7  -7   1 3.65724 2.74716  11
   7  -8  -1 13.8659 3.15668  11
   7  -8  -1 17.8418 3.35126  22
   6  -8  -1 18.4805 2.72790  13
   6  -8  -1 11.7696 3.07954  17
   6  -8  -1 12.7014 2.68985  11
   6  -8  -1 14.5941 2.61589  20
   6  -8  -1 12.1155 2.76677  22
  -6   8   1 17.8938 2.64193  20
   5  -8  -1 22.9183 2.46956  20
   5  -8  -1 22.4392 2.30243  13
   5  -8  -1 18.1217 2.54097  18
   5  -8  -1 19.5781 2.05488  14
   5  -8  -1 16.0557 2.49938   7
   5  -8  -1 22.0317 2.65352  22
   5  -8  -1 16.1807 2.69080  17
   5  -8  -1 22.2562 2.56490  11
  -5   8   1 20.8465 2.87093  18
   5   8  -1 17.4502 2.54157   7
   5   8  -1 21.0580 2.21988  23
   5   8  -1 21.5114 2.83654  16
   4  -8  -1 171.855 8.81603   4
   4  -8  -1 178.382 8.07437   7
  -4  -8   1 193.506 9.22402   4
   4  -8  -1 183.256 7.79109  20
  -4  -8   1 205.553 15.8249  21
   4  -8  -1 188.059 8.21929  18
   4   8  -1 181.524 8.89194   3
   4   8  -1 181.151 14.7005  21
  -4   8   1 203.793 8.54083  18
   4   8  -1 181.656 8.17836   7
   4   8  -1 191.076 9.70469  24
   4   8  -1 190.892 9.84374   6
   3  -8  -1 293.676 11.4175  18
  -3  -8   1 293.757 12.1909   4
  -3  -8   1 302.043 20.3744  21
   3  -8  -1 287.583 12.0113   4
   3  -8  -1 296.712 11.0300  20
   3  -8  -1 284.885 11.5739   7
  -3   8   1 283.970 11.1155   5
   3   8  -1 290.659 19.7267  21
   3   8  -1 296.271 12.0548   3
   3   8  -1 292.754 11.5979   7
  -3   8   1 279.692 11.9626   2
   3   8  -1 297.697 14.0598   6
   3   8  -1 310.245 13.1525  24
   3   8  -1 317.377 12.0402   2
  -2  -8   1 19.0492 1.82874   4
   2  -8  -1 17.3405 1.82030   4
   2  -8  -1 18.9466 1.52982  18
   2  -8  -1 19.8312 2.50995  21
  -2  -8   1 20.6626 3.52115  21
   2   8  -1 20.5587 2.05909   3
   2   8  -1 17.4076 1.79410  24
   2   8  -1 15.9097 2.95052  21
  -2   8   1 23.3351 1.95069   2
  -2   8   1 18.1348 1.54326  24
   2   8  -1 22.4627 1.85184   2
  -1  -8   1 376.549 17.5156   1
   1  -8  -1 355.649 13.3682   4
  -1  -8   1 349.104 17.0990   1
   1  -8  -1 360.848 12.8835  18
  -1  -8   1 349.242 21.7603  21
   1  -8  -1 338.718 17.4677   1
   1  -8  -1 379.488 20.8738  21
   1  -8  -1 367.323 17.7933   1
  -1  -8   1 374.033 13.4609   4
   1   8  -1 348.514 14.4914  24
  -1   8   1 336.585 14.1267  24
   1   8  -1 357.194 13.1532   3
   1   8  -1 365.011 13.5293   2
  -1   8   1 356.789 13.5676   2
   0  -8  -1 223.487 12.5158   1
   0  -8   1 227.003 13.8277  21
   0  -8   1 222.968 8.32550   3
   0  -8  -1 227.557 13.5932  21
   0  -8  -1 216.480 8.61942   4
   0  -8   1 226.663 12.8305   1
   0  -8   1 216.560 8.58030   4
   0   8  -1 226.028 12.6158   1
   0   8  -1 227.682 8.70496   2
   0   8   1 228.706 12.6592   1
   0   8   1 214.184 9.20218  24
   0   8   1 228.444 8.17848   3
   0   8  -1 228.514 9.13559  24
   0   8   1 224.841 8.69269   2
  -1  -8  -1 497.438 30.6784  21
  -1  -8  -1 514.970 23.4031   1
   1  -8   1 520.088 18.2569  18
   1  -8   1 540.946 30.3192  21
   1  -8   1 518.223 18.9564   4
  -1  -8  -1 533.190 18.9962   4
   1  -8   1 519.152 17.7128   3
   1  -8   1 535.844 24.0384   1
   1   8   1 551.569 30.5245  21
  -1   8  -1 505.311 23.4978   1
   1   8   1 503.337 18.4561   3
  -1   8  -1 506.797 18.3943  18
   1   8   1 524.970 18.7734   2
  -1   8  -1 481.948 19.6200  24
  -1   8  -1 486.398 18.8307   2
   1   8   1 507.741 20.3736  24
   1   8   1 523.232 23.3390   1
   2  -8   1 17.9910 2.00497   4
   2  -8   1 22.7798 3.14342  21
   2  -8   1 18.8705 1.59755  18
  -2  -8  -1 21.3601 4.05324  21
  -2  -8  -1 20.0590 2.16761   4
   2   8   1 24.1195 3.52815  21
   2   8   1 18.5159 2.02284   3
   2   8   1 26.8157 1.83327   2
  -2   8  -1 23.2876 1.76772   2
  -2   8  -1 24.7433 1.78741  18
   2   8   1 23.3683 2.05717  24
   3  -8   1 152.765 6.77225  18
   3  -8   1 162.166 6.47437  20
   3  -8   1 157.401 7.60989   4
   3  -8   1 156.890 6.85151   7
  -3  -8  -1 165.304 13.1869  21
  -3  -8  -1 150.815 7.63806   4
   3  -8   1 172.945 11.9951  21
   3   8   1 162.145 7.48660   3
  -3   8  -1 154.276 6.89669  18
   3   8   1 162.204 6.93107   7
   3   8   1 153.654 8.14411   6
   3   8   1 142.543 12.0793  21
   3   8   1 162.577 7.92382  24
  -4  -8  -1 75.6926 5.42435   4
   4  -8   1 72.5441 4.13825   7
  -4  -8  -1 74.3315 8.82311  21
   4  -8   1 68.6781 3.90024  20
   4  -8   1 61.3836 4.02180  18
   4  -8   1 66.2437 5.20603   4
   4   8   1 71.5205 4.75525   6
   4   8   1 69.9903 4.29756   7
   4   8   1 60.2481 8.11367  21
   4   8   1 60.8533 4.74739   3
  -4   8  -1 67.9061 3.92634  20
  -4   8  -1 69.8995 4.24136  18
   5  -8   1 25.8356 2.61450  13
   5  -8   1 22.0687 2.73329  10
   5  -8   1 22.2934 2.20723  14
   5  -8   1 21.8170 3.12168  17
   5  -8   1 27.1575 2.91897  22
   5  -8   1 18.4297 2.79359   7
   5  -8   1 22.2017 2.76739  11
   5   8   1 25.1607 2.86541  10
  -5   8  -1 22.5673 2.14456  14
  -5   8  -1 28.6091 3.00999  20
   5   8   1 26.7868 2.24082   9
   5   8   1 24.2250 3.22614   6
   5   8   1 27.4945 3.38958  16
   5   8   1 19.6957 3.00287   7
  -5   8  -1 19.4696 2.84585  18
   5   8   1 22.5480 2.37688  23
   6  -8   1 10.9642 3.12636   7
   6  -8   1 12.4998 2.82487  10
   6  -8   1 16.3189 2.96042  22
   6  -8   1 12.9203 2.54189  13
   6  -8   1 15.6157 2.81117  11
   6  -8   1 7.92001 2.78593  17
   6  -8   1 3.05457 2.22972  20
   6   8   1 10.3776 3.06511   7
   6   8   1 17.3911 2.40449  23
   6   8   1 12.2197 2.70019  10
   6   8   1 10.6448 3.08189  16
  -6   8  -1 14.2712 2.85354  20
   7  -8   1 7.84398 3.30143  22
   7  -8   1 7.22789 2.74864  11
   7  -9  -1 9.63019 2.64029  13
   6  -9  -1 8.12981 2.65150  22
   6  -9  -1 10.2246 2.59821  11
   6  -9  -1 9.62200 2.00577  14
   6  -9  -1 12.0171 2.45693  20
   6  -9  -1 6.01612 2.16382  13
   6  -9  -1 10.1238 3.07596  17
   6   9  -1 9.48561 1.99263  23
  -6   9   1 11.5914 2.30679  20
   5  -9  -1 51.1138 3.25517  14
   5  -9  -1 49.2435 3.61726  20
   5  -9  -1 42.1189 4.13528   7
   5  -9  -1 50.7735 3.85801  22
   5  -9  -1 52.4026 4.28469  17
   5  -9  -1 55.2169 3.53894  13
   5  -9  -1 52.2077 3.77996  11
   5  -9  -1 43.5328 3.85046  18
   5   9  -1 51.6275 4.13023   7
   5   9  -1 54.6308 3.29087  23
  -5   9   1 60.8517 4.33246  18
   5   9  -1 50.8174 2.97921   9
   5   9  -1 58.2828 4.60617   6
   4  -9  -1 60.2116 4.87672   4
   4  -9  -1 64.0468 4.04809  18
  -4  -9   1 73.7746 5.12795   4
  -4  -9   1 81.1964 8.91784  21
   4  -9  -1 63.2530 3.87097   7
   4  -9  -1 68.1449 3.80140  20
  -4   9   1 77.1716 4.39425  18
   4   9  -1 66.1666 4.63888   6
   4   9  -1 65.3202 3.93102   7
   4   9  -1 60.1872 7.56316  21
   4   9  -1 60.9163 4.62355   3
   4   9  -1 69.8163 5.09013  24
   3  -9  -1 76.6883 3.66173  20
  -3  -9   1 85.2654 8.10388  21
   3  -9  -1 74.0941 3.80047   7
   3  -9  -1 73.0382 3.89508  18
  -3  -9   1 82.7063 4.66691   4
   3   9  -1 74.3739 3.82313   7
   3   9  -1 77.7703 4.44688   2
  -3   9   1 69.4769 3.50450   5
   3   9  -1 80.8954 4.60677   3
   3   9  -1 77.5712 4.63940   6
   3   9  -1 67.4027 7.17357  21
  -3   9   1 75.6441 4.35356   2
  -2  -9   1 882.119 31.5953   4
   2  -9  -1 864.670 30.7965  18
   2  -9  -1 841.818 31.4653   4
  -2  -9   1 872.477 51.3117  21
   2  -9  -1 928.593 49.8718  21
   2   9  -1 903.491 31.6942   2
  -2   9   1 815.416 33.3052  24
   2   9  -1 828.446 50.7781  21
  -2   9   1 875.755 31.7670   2
   2   9  -1 880.400 34.2022  24
   2   9  -1 893.103 31.1012   3
   1  -9  -1 1269.62 67.7997  21
   1  -9  -1 1190.42 42.6491   4
   1  -9  -1 1174.78 48.1207   1
  -1  -9   1 1196.82 47.8236   1
  -1  -9   1 1236.28 42.7369   4
  -1  -9   1 1192.23 68.7220  21
  -1  -9   1 1171.04 47.5874   1
   1  -9  -1 1176.92 48.3707   1
   1  -9  -1 1186.28 41.8313  18
  -1   9   1 1205.71 45.7584  24
   1   9  -1 1262.01 42.9859   2
   1   9  -1 1191.57 46.1103  24
  -1   9   1 1190.33 42.9813   2
   1   9  -1 1186.56 41.7309   3
   0  -9  -1 461.676 27.2491  21
   0  -9  -1 452.541 21.9646   1
   0  -9   1 477.169 22.3413   1
   0  -9   1 468.587 16.6787   3
   0  -9   1 461.575 17.1696   4
   0  -9   1 457.958 27.5129  21
   0  -9  -1 472.191 17.2265   4
   0   9   1 475.077 18.4903  24
   0   9   1 489.701 22.3603   1
   0   9  -1 470.669 18.3575  24
   0   9   1 462.370 16.4901   3
   0   9  -1 473.315 17.3194   2
   0   9   1 480.908 17.3316   2
   1  -9   1 854.258 35.6987   1
   1  -9   1 823.214 29.7564   4
   1  -9   1 828.260 28.2402   3
   1  -9   1 861.077 47.6246  21
  -1  -9  -1 849.612 35.0134   1
  -1  -9  -1 822.335 48.1196  21
  -1  -9  -1 850.239 29.8570   4
   1  -9   1 822.829 28.9467  18
   1   9   1 823.890 29.0612   3
   1   9   1 841.880 35.1133   1
   1   9   1 820.809 47.7035  21
   1   9   1 794.035 32.0763  24
  -1   9  -1 794.527 29.0801  18
  -1   9  -1 814.835 31.3518  24
  -1   9  -1 799.565 29.7742   2
  -1   9  -1 822.342 35.2539   1
   1   9   1 853.260 29.7215   2
  -2  -9  -1 12.2272 3.11107  21
   2  -9   1 15.2018 1.53520   7
  -2  -9  -1 14.2873 1.91407   4
   2  -9   1 12.3493 1.88337   4
   2  -9   1 17.7583 2.95540  21
   2  -9   1 16.6328 1.46666  18
   2   9   1 12.9443 1.49391   6
   2   9   1 18.3403 1.63860   2
   2   9   1 13.7856 1.89199  24
   2   9   1 12.9744 1.43413   7
  -2   9  -1 15.7869 1.67631   2
  -2   9  -1 15.0857 1.56403  18
   2   9   1 16.2638 1.92361   3
   2   9   1 15.4340 3.20423  21
   3  -9   1 461.999 17.5285  18
   3  -9   1 458.130 18.4264   4
  -3  -9  -1 469.224 30.5574  21
   3  -9   1 469.314 17.0579  20
   3  -9   1 467.443 18.1057   7
   3  -9   1 501.499 29.3594  21
  -3  -9  -1 475.151 18.5992   4
   3   9   1 475.617 19.7423  24
   3   9   1 471.721 21.7428   6
  -3   9  -1 465.520 17.7025  18
   3   9   1 437.342 29.8816  21
   3   9   1 487.415 18.2174   3
   3   9   1 466.767 18.1064   7
   4  -9   1 58.2065 3.83868  18
  -4  -9  -1 66.2167 5.25103   4
   4  -9   1 51.7522 4.78923   4
  -4  -9  -1 68.4726 8.64247  21
   4  -9   1 60.2996 3.86463   7
   4  -9   1 58.6259 3.61947  20
  -4   9  -1 60.2800 3.72441  20
   4   9   1 59.8667 3.98134   7
  -4   9  -1 66.1622 4.08925  18
   4   9   1 47.7098 7.32810  21
   4   9   1 64.2930 4.76094   3
   4   9   1 62.8319 4.47500   6
   5  -9   1 6.49606 1.98218  22
   5  -9   1 6.70851 2.11458  11
   5  -9   1 3.41078 1.35081  14
   5  -9   1 2.55997 2.04896   7
   5  -9   1 3.68258 1.77687  20
   5  -9   1 2.78064 2.28902  17
   5  -9   1 5.68790 2.05506  10
   5  -9   1 2.30380 1.63598  13
  -5   9  -1 6.06021 1.37237  14
   5   9   1 4.63125 2.07218   7
   5   9   1 5.82443 1.55619  23
   5   9   1 3.23160 1.32308   9
  -5   9  -1 4.49554 1.66416  20
   5   9   1 5.41875 1.95778   6
   5   9   1 5.21717 1.80255  10
   5   9   1 3.81205 2.17168  16
  -5   9  -1 4.49823 1.82200  18
   6  -9   1 19.5856 3.08549  11
   6  -9   1 21.8691 2.92203  13
   6  -9   1 12.6653 2.78792  20
   6  -9   1 25.3999 3.41880  22
   6  -9   1 13.8890 3.19949  17
   6  -9   1 19.5612 2.92431  10
   6  -9   1 23.4109 3.64974   7
   6   9   1 14.1513 2.99787  10
   6   9   1 17.5722 2.65498  23
   6   9   1 14.4852 3.22101  16
   6   9   1 16.7896 3.42642   7
  -6   9  -1 14.5839 2.77566  20
   7  -9   1 4.03210 2.43759  13
   7  -9   1 3.38717 3.06986  17
   7  -9   1 -1.4853 2.89317  22
  -7   9  -1 3.52025 3.08274  17
   7 -10  -1 8.84553 3.26126  22
   7 -10  -1 7.94672 2.55304  13
   7 -10  -1 0.87820 2.86126  17
   6 -10  -1 15.3244 3.41346  17
   6 -10  -1 14.4868 2.64226  13
   6 -10  -1 13.7259 2.59761  20
   6 -10  -1 18.9559 3.05251  22
   6 -10  -1 17.3563 2.29429  14
   6 -10  -1 15.1392 2.88682  11
  -6  10   1 19.4552 2.81946  20
  -6  10   1 19.9732 2.36386  14
   6  10  -1 18.2880 2.38704  23
   5 -10  -1 2.96268 1.31873  14
   5 -10  -1 2.89186 1.62068  13
   5 -10  -1 1.04848 1.50068  18
   5 -10  -1 2.75274 1.99200  17
   5 -10  -1 2.88499 1.87991  22
   5 -10  -1 3.29302 1.77248  11
   5 -10  -1 3.34072 1.54980  20
   5  10  -1 2.49666 1.67352   6
   5  10  -1 6.17690 1.49663  23
   5  10  -1 1.39097 1.15138   9
   5  10  -1 2.36758 1.96209   7
  -5  10   1 2.59679 1.63926  18
   4 -10  -1 43.6598 4.32255   4
   4 -10  -1 49.7731 3.56336  18
   4 -10  -1 53.9859 3.33931  20
   4 -10  -1 52.9250 3.35452   7
  -4 -10   1 57.4716 4.55929   4
  -4 -10   1 60.3793 7.78694  21
   4  10  -1 47.2094 6.73179  21
   4  10  -1 45.4982 4.17927   3
   4  10  -1 51.7416 4.01950   6
   4  10  -1 52.1440 4.46101  24
  -4  10   1 53.7079 3.76271  18
   4  10  -1 45.6804 3.39383   7
   3 -10  -1 66.8074 3.36347  20
  -3 -10   1 79.9763 4.43754   4
   3 -10  -1 67.3779 3.65320  18
  -3 -10   1 72.4224 7.57536  21
   3 -10  -1 65.8978 3.44080   7
   3 -10  -1 62.1257 4.22534   4
   3  10  -1 65.3696 4.25153   6
   3  10  -1 57.8186 4.05689   3
  -3  10   1 70.1254 4.15836   2
   3  10  -1 66.5932 4.57462  24
  -3  10   1 65.4987 3.25409   5
   3  10  -1 57.6095 6.57480  21
   3  10  -1 59.1722 3.97949   2
   2 -10  -1 10.5286 1.22890  18
  -2 -10   1 11.4259 1.65230   4
  -2 -10   1 7.37362 2.36511  21
   2 -10  -1 10.4962 1.59847   4
   2  10  -1 9.49027 1.36278   6
   2  10  -1 7.35680 1.41212   3
   2  10  -1 9.28119 1.63804  24
  -2  10   1 7.21830 1.37528   2
   2  10  -1 8.71740 1.48469   2
   1 -10  -1 1134.17 44.8692   1
   1 -10  -1 1093.11 60.5112  21
   1 -10  -1 1040.51 37.2995  18
  -1 -10   1 1056.70 61.5205  21
   1 -10  -1 1085.14 44.3647   1
  -1 -10   1 1024.77 43.5107   1
  -1 -10   1 1085.07 38.2227   4
  -1 -10   1 1054.36 43.7381   1
  -1  10   1 1055.92 40.8391  24
   1  10  -1 1087.21 37.3552   3
  -1  10   1 1066.98 38.4572   2
   1  10  -1 1070.73 41.2481  24
   0 -10  -1 109.609 9.07242   1
   0 -10  -1 100.332 4.87008   4
   0 -10   1 109.346 4.90824   4
   0 -10   1 112.410 9.29532   1
   0 -10  -1 105.211 7.43386  21
   0 -10   1 110.569 4.64292   3
   0 -10   1 109.053 7.76976  21
   0  10  -1 117.273 5.14524  24
   0  10   1 112.684 4.45912   3
   0  10   1 111.452 9.15277   1
   0  10   1 108.585 4.98554   2
   0  10   1 106.926 5.17450  24
   0  10  -1 115.075 4.98871   2
   1 -10   1 465.092 27.1176  21
   1 -10   1 454.489 16.2365  18
  -1 -10  -1 454.894 27.5758  21
   1 -10   1 451.176 15.7665   3
  -1 -10  -1 462.033 22.2297   1
  -1 -10  -1 454.845 17.0461   4
   1 -10   1 446.980 16.9967   4
   1 -10   1 471.477 23.0890   1
   1  10   1 461.328 16.5855   3
   1  10   1 470.736 27.2951  21
   1  10   1 472.324 22.4674   1
   1  10   1 458.199 16.9029   2
  -1  10  -1 432.514 16.3707  18
  -1  10  -1 429.545 22.1597   1
  -1  10  -1 463.581 17.0408   2
  -1  10  -1 441.311 17.5581  24
   1  10   1 447.832 18.3375  24
  -2 -10  -1 97.0322 5.03428   4
  -2 -10  -1 94.4874 4.39720   7
   2 -10   1 105.076 4.45787  18
   2 -10   1 95.7333 4.45969   7
   2 -10   1 91.3951 4.91824   4
  -2 -10  -1 94.0670 8.46815  21
   2 -10   1 107.808 7.79388  21
   2  10   1 101.961 4.97607   3
   2  10   1 88.1008 8.08964  21
  -2  10  -1 99.1430 4.72047   2
   2  10   1 95.8338 5.27486   6
   2  10   1 93.7460 5.28284  24
  -2  10  -1 101.280 4.57033  18
   2  10   1 107.444 4.73191   2
   3 -10   1 559.975 21.6812   7
   3 -10   1 579.519 21.0046  18
  -3 -10  -1 583.147 36.2713  21
   3 -10   1 571.188 21.8957   4
   3 -10   1 579.871 20.4618  20
  -3 -10  -1 591.003 22.0717   4
   3  10   1 571.821 26.0735   6
   3  10   1 498.950 35.1116  21
  -3  10  -1 569.842 21.1513  18
   3  10   1 550.890 21.6517   7
   3  10   1 594.801 23.6032  24
   3  10   1 570.917 21.5744   3
   4 -10   1 39.1466 2.60494  13
   4 -10   1 36.0995 2.99324  11
   4 -10   1 40.8024 3.22015   7
   4 -10   1 31.4528 2.93351  18
   4 -10   1 36.0653 2.90741  20
   4 -10   1 39.8631 3.44120  17
   4 -10   1 30.6519 3.84161   4
  -4 -10  -1 41.5631 4.44745   4
   4 -10   1 37.4034 2.90527  22
   4  10   1 35.8928 3.15841   7
   4  10   1 37.8518 3.48543   6
  -4  10  -1 38.5625 3.04476  20
   4  10   1 43.2385 3.50987  16
   4  10   1 35.0249 2.54348  23
  -4  10  -1 37.4651 3.13506  18
   4  10   1 30.2797 3.53648   3
   5 -10   1 54.1551 3.94307  22
   5 -10   1 55.2914 3.38969  14
   5 -10   1 41.4362 4.06857  10
   5 -10   1 46.3059 4.45951   7
   5 -10   1 55.9392 4.72903  17
   5 -10   1 46.9518 3.88963  20
   5 -10   1 44.2903 4.03821  18
   5 -10   1 59.7122 4.11593  11
   5 -10   1 49.6852 3.59683  13
   5  10   1 51.7831 4.68705   6
  -5  10  -1 57.2577 4.49216  18
  -5  10  -1 54.6094 3.18612  14
   5  10   1 52.0302 3.11114   9
   5  10   1 54.0728 3.43076  23
  -5  10  -1 51.1416 3.76706  20
   5  10   1 52.8582 3.89483  10
   5  10   1 52.4817 4.42634  16
   6 -10   1 1.81452 2.34497  10
   6 -10   1 -0.1728 1.97543  20
   6 -10   1 1.17947 2.85959   7
   6 -10   1 0.39524 2.50876  17
   6 -10   1 1.69075 2.31397  11
   6 -10   1 3.62220 2.21277  13
   6 -10   1 4.88901 2.54665  22
  -6  10  -1 2.31183 2.14321  20
   6  10   1 2.15353 1.82903  23
   6  10   1 -0.2871 2.30722  10
   7 -10   1 3.62925 2.46323  11
   7 -10   1 5.42945 3.09451  22
   7 -10   1 4.32457 3.13146  17
   7  10   1 5.02180 2.16809  23
  -7  10  -1 15.0699 3.53942  17
   7 -11  -1 -2.7752 2.61584  17
   7 -11  -1 -0.0229 2.60964  22
   6 -11  -1 39.0908 3.91411  22
   6 -11  -1 34.5248 3.15582  14
   6 -11  -1 32.5584 3.66808  11
   6 -11  -1 30.2110 3.53108  20
   6 -11  -1 43.6674 3.89231  13
   6 -11  -1 32.7125 4.24881  17
  -6  11   1 41.7574 3.16833  14
   6  11  -1 37.8654 3.25224  23
   6  11  -1 38.3990 3.27725   9
  -6  11   1 47.3261 3.95807  20
   5 -11  -1 19.8537 2.87316  18
   5 -11  -1 21.3229 2.38304  12
   5 -11  -1 19.7299 2.91016  17
   5 -11  -1 22.6705 2.62762  20
   5 -11  -1 23.1448 2.65256  11
   5 -11  -1 21.6865 2.42259  13
   5 -11  -1 25.0202 2.81115  22
   5 -11  -1 23.6175 2.26691  14
   5  11  -1 19.9369 2.03263   9
   5  11  -1 21.3682 2.25231  23
   5  11  -1 19.9114 3.10964   6
  -5  11   1 23.7407 2.36491  12
  -5  11   1 23.6651 3.05102  18
   4 -11  -1 19.4498 2.12404  20
  -4 -11   1 13.6733 2.64921   4
   4 -11  -1 12.5567 2.57300   4
   4 -11  -1 16.0808 1.93185   7
   4 -11  -1 14.3654 1.71709  13
   4 -11  -1 9.25861 1.88846  18
  -4 -11   1 12.3882 4.48685  21
   4 -11  -1 14.3946 2.51666  17
   4  11  -1 10.2148 3.72502  21
   4  11  -1 12.0740 2.54588  24
  -4  11   1 12.7466 2.01934  18
   4  11  -1 12.6714 2.49218   3
   4  11  -1 11.9866 2.16743   6
   3 -11  -1 366.235 15.2652   4
   3 -11  -1 380.145 14.1929  20
  -3 -11   1 395.737 25.7367  21
   3 -11  -1 387.199 14.6719  18
  -3 -11   1 394.721 15.4933   4
   3 -11  -1 361.686 14.9012   7
  -3 -11   1 392.253 15.0122   7
   3  11  -1 388.920 15.9149   2
   3  11  -1 377.867 25.0697  21
  -3  11   1 406.570 15.4800   2
  -3  11   1 380.181 14.4632   5
   3  11  -1 395.917 18.2176   6
   3  11  -1 386.896 16.7679  24
   3  11  -1 374.388 15.2883   3
  -2 -11   1 202.538 13.9671  21
   2 -11  -1 195.499 7.72916  18
   2 -11  -1 189.664 7.87825   7
  -2 -11   1 209.526 8.46758   4
  -2 -11   1 200.237 7.91059   7
   2 -11  -1 185.437 8.25276   4
   2  11  -1 202.030 8.34931   3
   2  11  -1 187.981 9.50531   6
  -2  11   1 201.222 8.49048   2
   2  11  -1 196.777 8.33574   2
  -2  11   1 180.509 7.57569   5
   2  11  -1 192.606 9.07214  24
   1 -11  -1 150.856 9.71382  21
   1 -11  -1 142.547 11.3228   1
  -1 -11   1 157.235 6.59737   4
   1 -11  -1 148.756 6.50199   4
  -1 -11   1 152.668 10.9385   1
   1 -11  -1 149.230 5.85701  18
  -1 -11   1 144.464 10.5487  21
   1  11  -1 151.568 7.02049  24
  -1  11   1 147.908 6.54769   2
  -1  11   1 151.404 6.67162  24
   1  11  -1 158.134 6.40121   3
   1  11  -1 152.854 6.55899   2
   0 -11   1 399.703 14.3423   3
   0 -11   1 397.605 23.7402  21
   0 -11  -1 398.370 14.8774   4
   0 -11   1 389.796 20.6902   1
   0 -11  -1 400.236 23.4528  21
   0 -11   1 401.597 14.8693   4
   0 -11  -1 398.479 20.5998   1
   0 -11   1 391.903 20.5592   1
   0  11   1 387.994 14.1090   3
   0  11   1 385.885 15.9062  24
   0  11   1 394.434 14.9373   2
   0  11  -1 391.395 15.7950  24
   0  11  -1 382.618 14.9163   2
   0  11   1 401.476 20.9001   1
   1 -11   1 546.998 25.5091   1
   1 -11   1 484.750 17.6125  18
  -1 -11  -1 525.370 24.4240   1
   1 -11   1 480.206 18.4490   4
  -1 -11  -1 475.272 29.7472  21
   1 -11   1 510.696 29.4647  21
  -1 -11  -1 490.190 18.5217   4
   1  11   1 497.798 29.5553  21
   1  11   1 495.151 17.9966   3
   1  11   1 506.729 18.4146   2
  -1  11  -1 483.501 19.1396  24
  -1  11  -1 473.051 17.7753  18
  -1  11  -1 496.653 18.4975   2
   1  11   1 480.873 19.9128  24
   1  11   1 522.966 24.6606   1
  -2 -11  -1 102.195 5.17833   4
   2 -11   1 94.4143 4.52385   7
   2 -11   1 109.294 8.02947  21
  -2 -11  -1 96.5230 8.63742  21
  -2 -11  -1 103.627 4.56819   7
   2 -11   1 100.533 5.20710   4
   2 -11   1 99.0485 4.48007  18
  -2  11  -1 92.9408 4.80836   2
   2  11   1 97.2188 8.39214  21
  -2  11  -1 102.574 4.65655  18
   2  11   1 95.6641 5.00425   3
   2  11   1 94.3097 5.37887  24
   2  11   1 101.165 4.82775   2
   2  11   1 99.4119 5.40346   6
  -3 -11  -1 65.3605 7.72243  21
   3 -11   1 73.5888 3.68228  20
   3 -11   1 64.9774 4.68441   4
   3 -11   1 70.9762 3.86696   7
  -3 -11  -1 74.5879 4.79564   4
   3 -11   1 77.2614 4.02723  18
   3  11   1 74.6955 4.92457  24
   3  11   1 75.8645 4.66903   6
  -3  11  -1 72.6658 4.08777  18
   3  11   1 79.0596 4.81285   3
   3  11   1 63.0101 7.34962  21
   4 -11   1 58.9319 3.15363  14
   4 -11   1 48.2754 3.68476  18
   4 -11   1 65.2778 4.24303  17
   4 -11   1 55.4157 3.76178   7
   4 -11   1 59.7757 3.65607  11
  -4 -11  -1 62.5386 4.94730   4
   4 -11   1 53.2367 3.51119  22
   4 -11   1 54.8037 3.23710  13
   4 -11   1 43.3364 4.58957   4
   4 -11   1 57.7627 3.62026  20
   4  11   1 56.7269 4.07555  16
   4  11   1 52.7689 4.50815   3
  -4  11  -1 56.3282 3.89156  18
   4  11   1 63.1430 4.49180   6
  -4  11  -1 58.5761 3.70611  20
   4  11   1 57.3317 3.24374  23
   4  11   1 50.8473 3.90738   7
   5 -11   1 7.14593 2.09311  11
   5 -11   1 3.14593 1.74586  20
   5 -11   1 7.72242 1.92422  13
   5 -11   1 3.84693 2.07399   7
   5 -11   1 4.25338 1.87360  18
   5 -11   1 5.66899 2.40874  17
   5 -11   1 7.07954 2.15530  10
   5 -11   1 4.02725 1.94620  22
   5 -11   1 5.95782 1.54764  14
   5  11   1 1.20848 2.13188   7
  -5  11  -1 5.20613 1.80683  20
   5  11   1 4.21913 1.96767  10
   5  11   1 5.27169 2.20157  16
   5  11   1 2.52269 1.88031   6
  -5  11  -1 7.56390 2.06348  18
  -5  11  -1 6.20031 1.38160  14
   5  11   1 4.63121 1.54909  23
   5  11   1 4.24418 1.33093   9
   6 -11   1 19.1488 3.20484  20
   6 -11   1 27.2420 3.17944  13
   6 -11   1 21.6894 2.75976  14
   6 -11   1 22.4106 3.68760  17
   6 -11   1 27.4866 3.68408  22
   6 -11   1 21.4315 3.36737  10
  -6  11  -1 27.8174 2.70101  14
   6  11   1 27.7976 2.62127   9
  -6  11  -1 26.0833 3.33820  20
   6  11   1 30.5854 3.58055  10
   6  11   1 29.7108 2.95245  23
   7 -11   1 0.05161 2.99389  17
   7 -11   1 -0.6892 2.98254  22
   7  11   1 0.30570 1.76568  23
  -7  11  -1 3.00088 3.18351  17
   7 -12  -1 29.6130 3.80045  11
   6 -12  -1 20.8541 3.68732  17
   6 -12  -1 18.9489 2.85839  13
   6 -12  -1 16.4886 2.80196  20
   6 -12  -1 20.1282 2.57816  14
   6 -12  -1 19.8874 3.22810  22
   6 -12  -1 17.7747 2.88833  11
  -6  12   1 24.4921 3.08350  20
   6  12  -1 22.7992 2.47798   9
   6  12  -1 20.6924 2.67106  23
  -6  12   1 26.3670 2.72622  14
   6  12  -1 20.5779 3.67020   6
   5 -12  -1 7.55073 1.77142  12
   5 -12  -1 7.54651 1.62430  14
   5 -12  -1 7.81400 1.81182  20
   5 -12  -1 5.79319 2.02866  18
   5 -12  -1 6.73183 2.28716  17
   5 -12  -1 2.85142 1.89582  22
   5 -12  -1 8.00101 2.00064  11
   5 -12  -1 4.50591 2.03966   7
   5 -12  -1 6.50600 1.76814  13
  -5 -12   1 5.33413 1.97658   7
  -5  12   1 10.8588 1.75839  12
  -5  12   1 5.93752 2.00935  18
   5  12  -1 8.30443 1.65472  23
   5  12  -1 7.72615 1.52647   9
   5  12  -1 7.20717 2.25753   6
  -4 -12   1 88.1956 4.60252   7
   4 -12  -1 81.5087 3.95914  14
   4 -12  -1 77.8667 4.37151  20
   4 -12  -1 78.3739 3.99238  13
   4 -12  -1 75.8791 4.43108   7
  -4 -12   1 84.7982 5.70899   4
   4 -12  -1 75.5383 5.34210   4
   4 -12  -1 80.3497 4.34748  22
   4 -12  -1 79.6344 4.38422  11
   4 -12  -1 78.2974 4.67465  18
   4 -12  -1 85.1135 5.08242  17
   4  12  -1 82.9447 5.51325   6
   4  12  -1 81.0698 4.02509  23
  -4  12   1 90.0208 5.04244  18
   4  12  -1 76.4133 5.49931   3
   4  12  -1 86.6545 5.96061  24
  -4  12   1 83.7982 4.36756  12
  -3 -12   1 29.0380 2.36147   7
   3 -12  -1 31.1173 2.25782  20
  -3 -12   1 32.9893 3.11860   4
   3 -12  -1 27.4903 2.95330   4
   3 -12  -1 32.7170 2.53421  18
  -3 -12   1 32.3868 5.71358  21
   3 -12  -1 30.3304 2.33679   7
  -3  12   1 25.6082 2.02709   5
   3  12  -1 30.8874 3.45842  24
   3  12  -1 29.3262 3.10650   3
   3  12  -1 28.6140 4.91760  21
   3  12  -1 27.6601 2.69317   6
  -3  12   1 31.1659 3.15220   2
  -2 -12   1 159.956 12.3846  21
  -2 -12   1 175.947 7.58866   4
  -2 -12   1 172.730 7.02910   7
   2 -12  -1 161.501 6.97141   7
   2 -12  -1 165.813 7.48571   4
   2  12  -1 167.239 8.21461  24
  -2  12   1 156.539 6.70999   5
   2  12  -1 180.478 7.59105   3
   2  12  -1 170.064 6.77996   5
  -2  12   1 174.591 7.67081   2
   2  12  -1 170.197 7.57035   2
   2  12  -1 170.280 8.48700   6
   1 -12  -1 167.051 12.9269   1
   1 -12  -1 177.751 10.8865  21
  -1 -12   1 168.882 7.22138   4
   1 -12  -1 164.861 6.46646  18
   1 -12  -1 167.523 7.22867   4
  -1 -12   1 168.110 11.7234  21
   1  12  -1 162.904 7.20664   2
   1  12  -1 172.616 7.78433  24
  -1  12   1 161.472 7.24178   2
   1  12  -1 172.662 7.03532   3
  -1  12   1 163.543 7.35021  24
   0 -12   1 154.879 6.77654   4
   0 -12   1 158.538 10.7324  21
   0 -12  -1 163.340 12.1456   1
   0 -12   1 160.174 12.2097   1
   0 -12  -1 159.300 6.80687   4
   0 -12   1 161.184 6.43536   3
   0 -12  -1 158.971 10.4262  21
   0 -12   1 151.117 11.6998   1
   0  12   1 155.414 6.18616   3
   0  12  -1 155.863 7.04528  24
   0  12   1 162.931 6.86624   2
   0  12  -1 154.063 6.79985   2
   1 -12   1 571.193 22.3065   4
  -1 -12  -1 628.190 22.5222   4
   1 -12   1 598.989 29.4993   1
   1 -12   1 639.122 35.7671  21
   1 -12   1 603.599 21.4329  18
  -1 -12  -1 597.910 36.0431  21
  -1  12  -1 599.266 22.4320   2
  -1  12  -1 595.026 21.6097  18
   1  12   1 609.763 22.3576   2
  -1  12  -1 608.953 23.3881  24
   1  12   1 603.685 24.1552  24
   1  12   1 592.459 21.7497   3
  -2 -12  -1 273.388 19.1162  21
   2 -12   1 264.939 11.0834   7
  -2 -12  -1 276.444 11.5820   4
  -2 -12  -1 272.905 11.0911   7
   2 -12   1 302.455 18.3238  21
   2 -12   1 279.350 10.7718  18
   2  12   1 281.129 11.4243   3
  -2  12  -1 270.318 10.6070   5
   2  12   1 266.212 18.6089  21
   2  12   1 303.823 11.3808   2
  -2  12  -1 293.975 11.4661   2
   2  12   1 277.254 13.3349   6
  -2  12  -1 283.469 10.9765  18
   2  12   1 296.418 12.5988  24
   3 -12   1 272.811 11.9172   4
   3 -12   1 278.957 11.0199  18
   3 -12   1 276.048 11.2251   7
   3 -12   1 264.703 10.4928  20
  -3 -12  -1 282.240 11.9569   4
  -3 -12  -1 279.177 11.1734   7
  -3 -12  -1 279.886 20.0219  21
   3  12   1 277.490 12.7316  24
   3  12   1 245.527 19.1424  21
   3  12   1 280.937 13.4934   6
  -3  12  -1 277.423 11.1646  18
   3  12   1 271.266 11.7617   3
   4 -12   1 158.816 7.39469   7
   4 -12   1 150.290 7.39482  18
   4 -12   1 160.287 6.56866  14
   4 -12   1 163.086 7.98713  17
   4 -12   1 155.455 7.12532  22
   4 -12   1 155.103 7.26975  11
   4 -12   1 158.829 6.63699  13
   4 -12   1 162.456 7.11537  20
   4  12   1 150.448 6.67951  23
  -4  12  -1 153.219 7.13020  20
  -4  12  -1 150.309 6.93303  12
  -4  12  -1 159.197 7.57930  18
   4  12   1 167.676 8.19823  16
  -4  12  -1 152.109 6.46522  14
   4  12   1 161.656 8.88524   6
   5 -12   1 60.3355 4.17240  22
   5 -12   1 56.2724 3.59500  14
   5 -12   1 61.5635 4.93800  17
   5 -12   1 55.9876 4.20455  10
   5 -12   1 57.6192 3.85044  13
   5 -12   1 47.9330 4.28200  18
   5 -12   1 58.3974 4.26950  11
   5 -12   1 47.9613 4.58469   7
   5 -12   1 48.4009 4.08468  20
  -5  12  -1 59.4173 3.41651  14
  -5  12  -1 61.5640 4.65675  18
   5  12   1 51.9216 3.67680  23
  -5  12  -1 60.0597 4.11432  20
   5  12   1 57.2237 5.08624   6
   5  12   1 56.8858 4.08253  10
   5  12   1 59.1269 3.34718   9
   6 -12   1 9.40692 2.70681  10
   6 -12   1 10.3267 2.13966  14
   6 -12   1 7.41911 2.48563  11
  -6 -12  -1 2.95853 2.46212   7
   6 -12   1 3.74273 2.44814  22
   6 -12   1 3.69943 2.92285   7
   6 -12   1 -0.2196 2.45046  17
   6 -12   1 4.97454 2.44907  20
   6  12   1 4.32236 1.94372  23
   6  12   1 4.30142 1.68431   9
   6  12   1 7.16637 2.57341   6
   6  12   1 8.52872 2.59492  10
  -6  12  -1 4.76202 2.16866  20
  -6  12  -1 9.23190 1.86436  14
   7 -12   1 3.80939 2.57644  11
   7 -12   1 4.28886 3.29617  17
   7 -12   1 6.64414 2.81434  13
  -7  12  -1 10.6978 3.53012  17
   7 -13  -1 0.48718 2.38285  13
   7 -13  -1 -0.1121 2.37049  11
   7 -13  -1 1.59975 3.03702  17
   6 -13  -1 21.4383 2.62780  14
   6 -13  -1 14.0730 2.75221  20
   6 -13  -1 19.3840 3.13707  11
   6 -13  -1 16.5331 2.77228  13
   6 -13  -1 16.5423 2.99675  22
   6 -13  -1 14.2608 3.46760  17
  -6  13   1 23.0728 3.10055  20
   6  13  -1 15.0110 2.50128  23
  -6  13   1 21.4003 2.55261  14
   6  13  -1 20.3031 2.35517   9
   5 -13  -1 13.9799 2.09467  12
   5 -13  -1 17.6656 2.35079  13
  -5 -13   1 12.8584 2.27480   7
   5 -13  -1 14.3284 2.57585   7
   5 -13  -1 15.0731 1.99782  14
   5 -13  -1 12.1045 2.46856  18
   5 -13  -1 10.6865 2.58671  17
   5 -13  -1 12.2491 2.27825  22
   5 -13  -1 14.2464 2.20772  20
   5 -13  -1 16.5113 2.45627  11
  -5  13   1 14.2476 2.01043  12
   5  13  -1 10.6150 2.53564   6
  -5  13   1 15.4692 2.68616  18
   5  13  -1 15.3404 2.03242  23
   5  13  -1 13.8332 1.83825   9
   4 -13  -1 84.2353 4.85643  18
   4 -13  -1 79.2173 4.47851  11
   4 -13  -1 85.7599 4.14775  13
   4 -13  -1 72.4774 5.47823   4
   4 -13  -1 80.9225 4.46050  22
   4 -13  -1 82.8712 4.62550   7
   4 -13  -1 75.3500 4.23282  12
   4 -13  -1 85.0662 4.09857  14
  -4 -13   1 89.5727 5.83801   4
   4 -13  -1 93.5568 5.30334  17
   4 -13  -1 85.0812 4.55594  20
  -4 -13   1 84.8801 4.63372   7
   4  13  -1 83.6909 4.12336  23
  -4  13   1 86.0939 5.10896  18
  -4  13   1 82.7516 4.23329  12
   4  13  -1 83.6838 4.89786  19
   4  13  -1 84.4811 5.65649   6
  -3 -13   1 18.9934 1.97100   7
   3 -13  -1 20.6683 2.00997   7
   3 -13  -1 19.0690 1.89941  20
   3 -13  -1 18.3198 2.11208  18
  -3 -13   1 17.3435 2.57318   4
  -3 -13   1 18.4425 4.41473  21
   3 -13  -1 21.1266 2.82692   4
  -3  13   1 23.5234 2.73630   2
   3  13  -1 19.8851 2.80654  24
   3  13  -1 22.7091 2.40470   6
   3  13  -1 19.3220 2.63136   3
  -3  13   1 23.2130 1.87310   5
   2 -13  -1 165.334 6.89326   7
  -2 -13   1 171.688 6.88637   7
  -2 -13   1 158.893 12.2628  21
   2 -13  -1 165.369 6.74771  18
  -2 -13   1 174.601 7.58514   4
   2  13  -1 161.155 8.28549   6
   2  13  -1 167.049 7.42445   3
  -2  13   1 150.569 6.55015   5
  -2  13   1 167.721 7.55773   2
   2  13  -1 158.146 8.06980  24
   2  13  -1 160.186 6.62761   5
   1 -13  -1 70.1636 5.23477  21
  -1 -13   1 63.8328 3.63278   4
   1 -13  -1 62.3612 2.88700  18
   1 -13  -1 62.3988 3.65624   4
  -1 -13   1 60.1700 5.74068  21
  -1  13   1 62.4657 3.61837   2
   1  13  -1 62.8557 3.41687   3
  -1  13   1 58.7765 2.95073   5
   1  13  -1 59.6095 3.53360   2
   1  13  -1 61.8107 3.75220  24
  -1  13   1 61.4403 3.52153  24
   0 -13   1 1478.68 53.1946   4
   0 -13   1 1489.63 85.1705  21
   0 -13   1 1525.59 51.7564   3
   0 -13  -1 1493.88 84.8370  21
   0 -13  -1 1472.87 61.0030   1
   0 -13   1 1534.84 61.6182   1
   0 -13   1 1426.24 60.7620   1
   0  13   1 1484.67 57.2835  24
   0  13  -1 1522.74 57.1616  24
   0  13   1 1506.18 51.5119   3
   0  13  -1 1527.29 53.5388   2
  -1 -13  -1 433.458 16.7267   4
   1 -13   1 458.116 26.5382  21
   1 -13   1 418.665 16.5347   7
  -1 -13  -1 428.658 26.7761  21
   1 -13   1 433.305 15.6949  18
  -1 -13  -1 430.072 16.5520   7
   1 -13   1 427.927 16.6501   4
   1  13   1 446.755 16.6390   2
   1  13   1 427.853 16.1586   3
  -1  13  -1 464.191 16.8405   2
  -1  13  -1 432.293 15.8487  18
   1  13   1 420.927 17.9085  24
  -2 -13  -1 87.5253 8.22586  21
   2 -13   1 82.8756 4.26385   7
   2 -13   1 90.4151 7.50657  21
   2 -13   1 82.9253 4.95355   4
   2 -13   1 89.0818 4.00804  20
   2 -13   1 90.4044 4.20927  18
  -2 -13  -1 90.6935 4.97245   4
  -2 -13  -1 86.3468 4.23321   7
   2  13   1 88.7523 5.27215  24
  -2  13  -1 87.1548 3.96276   5
   2  13   1 91.3736 4.66149   2
   2  13   1 88.2065 5.04824   6
  -2  13  -1 94.8332 4.87829   2
   2  13   1 88.1932 7.96641  21
  -2  13  -1 86.9046 4.32339  18
   2  13   1 92.5461 4.90003   3
   3 -13   1 197.521 8.29387  18
  -3 -13  -1 185.081 15.2076  21
   3 -13   1 193.206 8.32818   7
  -3 -13  -1 198.203 9.24026   4
   3 -13   1 196.543 7.84566  20
   3 -13   1 184.047 9.05275   4
  -3 -13  -1 194.245 8.30829   7
   3  13   1 203.730 9.20301   3
   3  13   1 208.485 9.93120  24
   3  13   1 194.544 10.0069   6
  -3  13  -1 198.389 8.45026  18
   3  13   1 165.361 14.4801  21
   4 -13   1 122.239 5.77971  12
   4 -13   1 121.921 5.56483  13
   4 -13   1 118.267 5.39998  14
   4 -13   1 124.267 6.37633  18
   4 -13   1 124.178 6.09485  11
   4 -13   1 122.699 5.99204  20
   4 -13   1 122.399 6.20547   7
   4 -13   1 122.579 5.90442  22
  -4 -13  -1 133.848 6.28816   7
   4 -13   1 119.996 6.68230  17
   4  13   1 121.397 6.55190  19
   4  13   1 124.097 5.61260  23
  -4  13  -1 125.430 5.43481  14
  -4  13  -1 134.809 6.59319  18
  -4  13  -1 117.867 5.63909  12
   4  13   1 129.416 7.53909   6
  -4  13  -1 130.095 6.15578  20
   5 -13   1 28.5718 3.31809   7
   5 -13   1 33.0508 3.86978  17
   5 -13   1 30.9887 3.33130  20
   5 -13   1 25.0438 3.27305  18
   5 -13   1 35.4804 3.41846  22
   5 -13   1 31.7843 3.15365  10
   5 -13   1 32.6076 2.88818  14
   5 -13   1 28.8993 2.92908  13
   5 -13   1 37.1117 3.60400  11
  -5 -13  -1 38.8511 3.84572   7
   5  13   1 37.2506 3.45698  10
  -5  13  -1 34.4036 2.74076  14
   5  13   1 28.5839 3.90514   6
  -5  13  -1 35.7813 3.90250  18
   5  13   1 32.4335 2.95458  23
   5  13   1 35.1577 2.71252   9
  -5  13  -1 35.4960 3.39096  20
   6 -13   1 3.81752 2.31766  20
  -6 -13  -1 10.9026 2.79891   7
   6 -13   1 6.44500 2.63487  10
   6 -13   1 6.94152 1.99474  14
   6 -13   1 5.63919 2.34485  13
   6 -13   1 3.43348 2.66062  17
   6 -13   1 -0.4414 2.37234  22
   6 -13   1 4.41115 3.04017   7
   6 -13   1 6.90517 2.70078  11
   6  13   1 5.50921 1.66509   9
   6  13   1 5.68995 2.54646   6
  -6  13  -1 8.30743 1.93360  14
   6  13   1 1.14422 2.54958  10
   6  13   1 5.12006 1.90537  23
  -6  13  -1 7.08358 2.43531  20
   7 -13   1 1.21290 2.49495  11
   7 -13   1 1.57426 2.70715  22
   7 -13   1 4.78087 3.30053  17
   7  13   1 -1.8913 1.86913  23
  -7  13  -1 2.85421 3.16594  17
   7 -14  -1 22.6061 4.30610  17
   7 -14  -1 22.2051 3.41130  11
   7 -14  -1 22.4672 2.99266  14
   7 -14  -1 22.8119 3.51065  13
   7  14  -1 23.2847 2.87139  23
  -7  14   1 38.4268 3.46485  14
   6 -14  -1 27.7738 3.33009  13
   6 -14  -1 24.6884 3.38832  20
   6 -14  -1 24.7254 2.83244  14
   6 -14  -1 31.3471 3.68284  22
   6 -14  -1 26.2342 4.06658  17
   6 -14  -1 30.8976 3.54962  11
   6  14  -1 31.5460 4.43913   6
   6  14  -1 32.7396 3.24995  23
  -6  14   1 37.5308 3.14129  14
   6  14  -1 37.7416 3.16143   9
  -6  14   1 46.8909 4.14367  20
  -5 -14   1 17.1020 2.48876   7
   5 -14  -1 18.7144 2.58813  20
   5 -14  -1 16.7304 2.40786  12
   5 -14  -1 18.1365 2.30038  13
   5 -14  -1 19.0320 2.73469  22
   5 -14  -1 16.9844 2.42728  11
   5 -14  -1 17.3384 3.01234  17
   5 -14  -1 15.7515 2.05152  14
   5 -14  -1 13.3511 2.62373  18
  -5  14   1 17.1936 2.17029  12
   5  14  -1 16.7970 2.11667  23
   5  14  -1 17.5508 2.00003   9
  -5  14   1 17.0570 2.88355  18
   5  14  -1 21.1767 3.32635   6
   5  14  -1 17.5038 2.61600  19
   4 -14  -1 0.54371 1.05570  12
   4 -14  -1 0.68537 1.46228  22
   4 -14  -1 -1.0226 1.17473   7
   4 -14  -1 0.86030 1.62504  17
   4 -14  -1 0.45452 1.25139  11
   4 -14  -1 0.16809 1.19346  20
   4 -14  -1 0.39279 1.20554  13
  -4 -14   1 0.55787 1.18186   7
   4 -14  -1 1.66725 1.02220  14
   4 -14  -1 -1.3612 1.20094  18
   4 -14  -1 -4.2736 1.79750   4
  -4 -14   1 -0.2472 1.76152   4
   4  14  -1 -0.6776 0.97712  23
  -4  14   1 0.76319 1.28589  18
   4  14  -1 0.93634 1.34338   6
   4  14  -1 0.36140 1.28887  19
  -4  14   1 1.07849 1.00618  12
   3 -14  -1 3.29811 1.25917  18
   3 -14  -1 4.86288 1.17607  20
  -3 -14   1 6.23585 1.89482   4
   3 -14  -1 5.08226 1.29048   7
  -3 -14   1 5.14919 1.20755   7
  -3 -14   1 3.23555 2.61039  21
   3 -14  -1 5.31313 1.77750   4
  -3  14   1 2.76887 1.61592   2
   3  14  -1 5.07308 1.73929   3
   3  14  -1 3.93391 1.33159   6
   3  14  -1 3.24500 1.64736  24
  -3  14   1 6.08966 1.18617   5
   2 -14  -1 7.56247 1.25906   7
   2 -14  -1 3.28766 1.45440   4
  -2 -14   1 4.57890 2.20012  21
  -2 -14   1 5.30951 1.10412   7
  -2 -14   1 5.50779 1.54913   4
   2 -14  -1 6.44691 1.04422  20
   2 -14  -1 7.33652 1.19408  18
  -2  14   1 6.70981 1.10476   5
   2  14  -1 7.27546 1.12689   5
   2  14  -1 8.38573 1.65860   3
   2  14  -1 7.93738 1.65419   2
   2  14  -1 6.27392 1.73363  24
   2  14  -1 6.58166 1.31359   6
  -2  14   1 6.90544 1.58261   2
  -1 -14   1 55.3795 5.50332  21
   1 -14  -1 53.8042 2.73680  18
   1 -14  -1 54.6546 3.50946   4
   1 -14  -1 59.6329 2.99570   7
  -1 -14   1 55.8296 3.47977   4
  -1 -14   1 57.8419 2.95167   7
   1  14  -1 55.8682 2.80382   5
  -1  14   1 53.5876 2.78476   5
  -1  14   1 57.2950 3.34334  24
   1  14  -1 56.7663 3.28208   3
   1  14  -1 59.5984 3.72353  24
   1  14  -1 60.0350 3.55200   2
  -1  14   1 56.7116 3.55464   2
   0 -14  -1 642.192 23.6795   7
   0 -14  -1 621.173 23.4180   4
   0 -14   1 628.627 37.4010  21
   0 -14   1 637.664 23.4617   4
   0 -14   1 614.326 30.7363   1
   0 -14   1 634.413 23.6442   7
   0 -14  -1 620.834 30.8314   1
   0 -14   1 635.961 22.6037   3
   0 -14  -1 656.649 37.1467  21
   0  14   1 628.035 23.5990   2
   0  14  -1 618.991 23.5531   2
   0  14   1 625.993 25.1269  24
   0  14   1 631.213 22.3626   3
   0  14  -1 616.677 22.9425   5
   0  14  -1 649.254 25.0166  24
  -1 -14  -1 315.341 20.2490  21
   1 -14   1 318.106 12.6567   4
  -1 -14  -1 312.940 12.3000   7
   1 -14   1 324.150 19.9485  21
   1 -14   1 310.331 12.2759   7
   1 -14   1 328.727 11.6613  18
  -1 -14  -1 318.949 12.6981   4
  -1  14  -1 301.911 11.8407   5
   1  14   1 308.560 12.1612   3
  -1  14  -1 319.239 12.7126   2
   1  14   1 313.912 13.5989  24
  -1  14  -1 308.723 11.7649  18
  -2 -14  -1 416.859 15.9465   7
   2 -14   1 402.052 15.8941   7
   2 -14   1 404.665 16.2828   4
  -2 -14  -1 408.445 26.5578  21
  -2 -14  -1 419.258 16.3428   4
   2 -14   1 416.348 14.9241  20
   2 -14   1 417.131 15.3052  18
   2  14   1 388.902 26.0201  21
   2  14   1 406.054 19.0648   6
   2  14   1 419.692 16.0390   2
  -2  14  -1 413.859 15.5290  18
   2  14   1 424.767 17.6671  24
  -2  14  -1 399.151 16.1189   2
   2  14   1 409.660 16.0127   3
  -2  14  -1 410.371 15.3040   5
   3 -14   1 44.3218 3.99323   4
   3 -14   1 42.1693 3.10718   7
  -3 -14  -1 53.4324 4.05703   4
   3 -14   1 48.5505 2.88602  20
  -3 -14  -1 44.4279 6.41300  21
   3 -14   1 47.4616 3.21875  18
  -3 -14  -1 47.8703 3.06952   7
   3  14   1 47.6618 4.14034  24
   3  14   1 39.0579 6.23541  21
  -3  14  -1 47.8062 3.25319  18
   3  14   1 48.2772 3.63039   6
   3  14   1 40.5749 3.81290   3
   4 -14   1 1.18061 1.43424  11
   4 -14   1 0.19282 1.29387  22
   4 -14   1 0.73317 1.26257  20
  -4 -14  -1 0.32448 1.25531   7
   4 -14   1 0.41633 0.94709  14
   4 -14   1 0.46378 1.28621  13
   4 -14   1 3.40601 1.35209  12
   4 -14   1 -0.9995 1.53483  17
   4 -14   1 -0.3791 1.36125   7
   4 -14   1 0.50784 1.46341  18
  -4  14  -1 -0.8329 0.85319  14
   4  14   1 0.28021 1.41286  19
  -4  14  -1 0.18900 1.07650  12
  -4  14  -1 2.73828 1.26403  18
  -4  14  -1 0.14185 1.30627  20
   4  14   1 0.56696 1.17534  23
   4  14   1 -0.5312 1.19486   6
   5 -14   1 12.6165 2.03599  14
   5 -14   1 9.38410 2.45952   7
   5 -14   1 12.4695 2.49873  10
   5 -14   1 14.6786 2.96433  17
   5 -14   1 10.0605 2.37654  22
  -5 -14  -1 17.4306 2.78917   7
   5 -14   1 9.42149 2.27381  20
   5 -14   1 9.86410 2.34747  18
   5 -14   1 11.7725 2.41262  11
   5 -14   1 16.0944 2.35528  13
   5  14   1 10.7054 2.31043  10
   5  14   1 9.46280 2.57842   6
  -5  14  -1 12.9139 2.60952  18
   5  14   1 15.3465 2.01048   9
  -5  14  -1 13.5671 1.86707  14
  -5  14  -1 19.0513 2.68865  20
   5  14   1 16.0983 2.18214  23
   6 -14   1 -1.9799 2.01245  13
   6 -14   1 2.44611 1.80780  14
   6 -14   1 1.19949 2.62712  17
   6 -14   1 -0.3440 2.22774  11
   6 -14   1 -0.7610 2.24130  20
   6 -14   1 4.30874 2.80436   7
   6 -14   1 -0.2264 2.42545  22
   6 -14   1 0.82837 2.39038  10
  -6 -14  -1 1.79290 2.29924   7
   6  14   1 1.31755 1.62481   9
  -6  14  -1 3.85983 2.18662  20
   6  14   1 -0.5206 1.70039  23
   6  14   1 3.10868 2.35161   6
  -6  14  -1 2.08139 1.65263  14
   6  14   1 0.94908 2.68814  10
   7 -14   1 2.41181 2.74659  22
   7 -14   1 4.33860 3.37223  17
   7 -14   1 0.41661 2.41260  11
   7 -14   1 4.08474 2.58616  13
   7  14   1 1.16128 2.00169  23
  -7  14  -1 7.45882 3.43355  17
   7 -15  -1 6.57758 2.68535  11
   7 -15  -1 5.06710 2.19128  14
   7 -15  -1 4.60101 3.39023  17
   7 -15  -1 3.56917 2.82246  22
   7  15  -1 4.60396 1.91468  23
  -7  15   1 8.70621 2.35481  14
   6 -15  -1 12.1106 2.78938  11
   6 -15  -1 11.5126 2.64596  13
   6 -15  -1 11.0648 2.73356  20
   6 -15  -1 14.6178 3.49958  17
   6 -15  -1 8.44221 1.98935  14
   6 -15  -1 9.24569 2.82583  22
  -6  15   1 18.4089 3.00654  20
   6  15  -1 12.4338 2.28866  23
   6  15  -1 11.3247 3.07895   6
  -6  15   1 10.9951 2.10589  14
   6  15  -1 12.1019 2.13788   9
   5 -15  -1 108.897 6.08404  11
   5 -15  -1 99.4725 5.68260  12
   5 -15  -1 112.837 5.56502  13
  -5 -15   1 119.852 6.15631   7
   5 -15  -1 105.701 6.73821  17
   5 -15  -1 106.454 5.90415  22
   5 -15  -1 104.258 6.38359  18
   5 -15  -1 101.821 5.91703  20
   5 -15  -1 102.776 5.30414  14
   5  15  -1 117.260 6.57007  19
   5  15  -1 103.958 4.92673   9
  -5  15   1 109.515 5.50784  12
  -5  15   1 117.692 6.72733  18
   5  15  -1 111.665 5.53289  23
   5  15  -1 103.331 7.38038   6
   4 -15  -1 24.0275 2.50853  22
   4 -15  -1 25.4975 2.92468  17
   4 -15  -1 23.6388 2.30015  12
   4 -15  -1 27.9838 2.80309   7
  -4 -15   1 27.0556 2.69968   7
   4 -15  -1 28.8708 2.70369  20
   4 -15  -1 25.4159 2.59468  11
   4 -15  -1 27.8786 2.24961  14
   4 -15  -1 28.2453 2.99048  18
   4 -15  -1 23.6988 2.23923  13
   4  15  -1 25.9522 2.25891  23
  -4  15   1 21.4938 2.24196  12
  -4  15   1 29.5139 3.31470  18
   4  15  -1 27.0902 2.86047  19
   4  15  -1 25.9604 3.11619   6
   3 -15  -1 159.693 8.32955   4
   3 -15  -1 156.094 7.42867   7
  -3 -15   1 171.350 14.0058  21
  -3 -15   1 179.516 8.44137   4
   3 -15  -1 169.210 7.18093  20
  -3 -15   1 175.349 7.56886   7
   3 -15  -1 177.352 7.62852  18
  -3  15   1 178.597 8.41341   2
   3  15  -1 182.731 9.35336  24
   3  15  -1 175.008 9.22114   6
  -3  15   1 172.642 7.21220   5
   3  15  -1 172.672 8.49350   3
  -3  15   1 174.280 7.88553  18
   2 -15  -1 33.5008 2.13390  20
   2 -15  -1 34.4798 2.41854   7
  -2 -15   1 33.7127 2.32921   7
   2 -15  -1 33.7856 2.30450  18
  -2 -15   1 37.1660 3.05235   4
  -2 -15   1 25.4395 4.65243  21
   2  15  -1 30.1892 2.64039   6
   2  15  -1 32.6742 3.18472  24
  -2  15   1 34.2680 2.92834   2
   2  15  -1 35.5476 2.98732   2
   2  15  -1 36.9569 2.99764   3
   2  15  -1 35.1412 2.23765   5
  -2  15   1 32.3419 2.19670   5
   1 -15  -1 61.3043 3.79452   4
   1 -15  -1 58.1143 2.89238  18
  -1 -15   1 59.7301 3.71111   4
   1 -15  -1 59.4583 3.12750   7
  -1 -15   1 61.2615 3.13296   7
  -1 -15   1 55.7178 5.82152  21
   1  15  -1 51.9210 3.54796   2
   1  15  -1 60.5316 2.99274   5
  -1  15   1 59.2829 3.67148  24
  -1  15   1 58.8282 3.80716   2
   1  15  -1 62.8830 3.93898  24
   1  15  -1 63.5151 3.54006   3
  -1  15   1 57.8300 2.95830   5
   0 -15   1 96.9095 4.41558   7
   0 -15   1 97.7068 7.77108  21
   0 -15   1 95.6214 5.00531   4
   0 -15  -1 94.3853 7.38247  21
   0 -15  -1 96.9609 4.40063   7
   0 -15  -1 93.6470 4.94226   4
   0  15   1 97.9300 4.23939   5
   0  15  -1 102.514 5.13999  24
   0  15  -1 100.172 4.28499   5
   0  15   1 91.7054 4.92426   2
   0  15  -1 92.5621 4.89501   2
   0  15   1 95.1162 5.19152  24
   1 -15   1 146.464 6.33331   7
  -1 -15  -1 144.888 10.9561  21
   1 -15   1 146.747 10.7114  21
  -1 -15  -1 149.967 6.37117   7
  -1 -15  -1 149.029 6.94394   4
   1 -15   1 145.186 5.92273  18
   1 -15   1 144.939 6.92250   4
  -1  15  -1 145.125 6.05840   5
   1  15   1 148.143 6.05177   5
   1  15   1 157.099 6.64875   3
   1  15   1 153.716 7.47139  24
  -1  15  -1 140.874 6.05658  18
  -1  15  -1 150.773 6.94888   2
   1  15   1 145.253 7.38936   6
   1  15   1 151.175 6.81747   2
   2 -15   1 29.9465 3.20599   4
  -2 -15  -1 33.6120 4.87612  21
  -2 -15  -1 35.3958 3.14043   4
   2 -15   1 38.0310 2.30428  20
  -2 -15  -1 36.9610 2.44298   7
   2 -15   1 33.0184 2.53618   7
   2 -15   1 38.0471 2.46368  18
   2  15   1 37.6663 2.97247   2
   2  15   1 34.1162 3.27376  24
   2  15   1 33.2914 2.76413   6
  -2  15  -1 34.9019 2.54659  18
  -2  15  -1 31.1147 2.91217   2
   2  15   1 36.4678 2.36857   5
   2  15   1 33.7445 3.01129   3
  -2  15  -1 35.2201 2.20613   5
   3 -15   1 240.156 10.3064   7
   3 -15   1 245.403 9.74233  20
   3 -15   1 263.601 10.3255  18
  -3 -15  -1 256.700 10.3850   7
  -3 -15  -1 256.138 11.2546   4
  -3 -15  -1 242.222 18.5593  21
   3 -15   1 234.985 11.1484   4
   3  15   1 245.464 12.4929   6
   3  15   1 257.167 11.2579   3
   3  15   1 261.516 12.2320  24
   3  15   1 219.650 17.9300  21
  -3  15  -1 243.887 10.3467  18
   4 -15   1 24.3980 2.58704  22
   4 -15   1 20.4028 2.84307  17
   4 -15   1 17.5460 2.59782  18
   4 -15   1 18.5330 2.38432  20
   4 -15   1 20.6730 2.17641  13
   4 -15   1 23.0591 2.48707  11
   4 -15   1 21.6050 2.06453  14
   4 -15   1 22.9027 2.35799  12
   4 -15   1 18.0559 2.49276   7
  -4 -15  -1 22.2895 2.49328   7
  -4  15  -1 22.4100 2.74227  18
  -4  15  -1 20.9473 2.04925  14
   4  15   1 22.4021 2.18490  23
   4  15   1 24.8531 3.12926   6
   4  15   1 21.3017 2.51500  19
  -4  15  -1 22.9554 2.14063  12
  -4  15  -1 24.8628 2.75320  20
   5 -15   1 47.9307 4.48967   7
   5 -15   1 44.1344 3.97000  22
   5 -15   1 40.3704 3.52048  13
   5 -15   1 40.3320 3.84900  20
   5 -15   1 39.1925 3.21349  14
  -5 -15  -1 49.4431 4.16687   7
   5 -15   1 49.4970 4.02315  10
   5 -15   1 39.2442 3.53614  12
   5 -15   1 40.2848 4.35829  17
   5 -15   1 48.0752 4.06421  11
   5  15   1 45.5256 3.13369   9
  -5  15  -1 42.3058 3.87545  20
   5  15   1 40.2214 4.51564   6
   5  15   1 44.9042 3.89814  10
  -5  15  -1 38.9014 2.97325  14
  -5  15  -1 43.6377 3.21994  12
   5  15   1 42.9050 3.33954  23
   6 -15   1 16.5261 2.54636  14
   6 -15   1 8.90511 2.83928  20
   6 -15   1 17.7470 3.55273   7
   6 -15   1 16.4214 3.50624  17
  -6 -15  -1 22.0735 3.47584   7
   6 -15   1 18.3002 2.96580  13
   6 -15   1 17.2563 3.03936  10
   6 -15   1 19.3052 3.49907  22
  -6  15  -1 24.1475 3.32887  20
  -6  15  -1 25.7672 2.80280  14
   6  15   1 13.5054 2.36444  23
   6  15   1 22.0297 2.62038   9
   6  15   1 22.7501 3.46845  10
   7 -15   1 2.86050 3.36516  17
   7 -15   1 1.83083 2.37814  11
   7 -15   1 1.65429 2.50382  13
   7 -15   1 -1.3927 2.49074  22
  -7  15  -1 1.22437 2.13843  14
   7  15   1 4.14541 2.06121  23
  -7  15  -1 6.27303 3.20904  17
   7 -16  -1 1.72978 3.19301  17
   7 -16  -1 6.12644 2.95202  22
   7 -16  -1 8.22197 2.30524  14
   7 -16  -1 2.48344 2.74283  13
  -7  16   1 10.1511 2.49712  14
   7  16  -1 3.97890 1.97831   9
   7  16  -1 5.35119 2.06710  23
   6 -16  -1 10.2470 2.56696  13
   6 -16  -1 8.62197 2.64983  22
   6 -16  -1 11.5073 3.27229  17
   6 -16  -1 11.8115 2.84311  11
   6 -16  -1 14.1814 2.83285  20
   6 -16  -1 8.59219 2.08683  14
  -6  16   1 15.0027 2.28356  14
   6  16  -1 9.01782 2.13974  23
   6  16  -1 6.55675 2.79140   6
  -6  16   1 9.16344 2.44658  20
   6  16  -1 7.98094 1.95187   9
   5 -16  -1 19.5828 2.71675  11
  -5 -16   1 13.3081 2.43967   7
   5 -16  -1 20.5303 2.64126  12
   5 -16  -1 16.0418 2.37643  13
   5 -16  -1 16.6990 2.76372  20
   5 -16  -1 19.8277 2.33214  14
   5 -16  -1 14.7217 2.43396  22
   5 -16  -1 17.4539 3.10021  17
   5  16  -1 17.8909 2.06128   9
   5  16  -1 18.3098 2.72425  19
  -5  16   1 16.2523 2.22989  12
   5  16  -1 15.1035 2.23203  23
   5  16  -1 11.9823 2.87431   6
   4 -16  -1 53.2191 4.11908  17
   4 -16  -1 50.9772 3.10262  14
   4 -16  -1 53.1014 3.59735  22
   4 -16  -1 55.3103 4.01120  18
   4 -16  -1 55.8393 3.46410  12
   4 -16  -1 57.3108 3.64172  11
   4 -16  -1 52.6916 3.28214  13
   4 -16  -1 53.0684 3.61442  20
  -4 -16   1 58.7327 3.74225   7
   4 -16  -1 58.4012 3.83378   7
   4  16  -1 52.1547 3.27147  23
  -4  16   1 53.0358 3.26277  12
   4  16  -1 54.9953 4.50835   6
   4  16  -1 47.7266 3.86845  19
  -3 -16   1 55.3051 3.38256   7
   3 -16  -1 48.1935 4.37055   4
   3 -16  -1 55.3722 3.50160   7
   3 -16  -1 55.7549 3.59465  18
  -3 -16   1 60.6481 4.50546   4
   3 -16  -1 55.4732 3.35543  20
  -3 -16   1 49.2112 6.73513  21
   3  16  -1 60.7511 4.26840   6
  -3  16   1 60.2141 3.33288   5
  -3  16   1 58.9803 4.28613   2
   3  16  -1 63.3274 4.59504   3
   3  16  -1 62.0382 4.87241  24
  -3  16   1 59.1341 3.88051  18
  -2 -16   1 21.5278 1.91741   7
  -2 -16   1 17.4042 3.94100  21
   2 -16  -1 21.3132 1.89771  18
   2 -16  -1 20.6935 1.74008  20
  -2 -16   1 23.9221 2.74670   4
   2 -16  -1 19.6720 2.64520   4
   2 -16  -1 19.1342 1.93999   7
  -2  16   1 23.3367 2.74686   2
  -2  16   1 21.8035 1.79800   5
   2  16  -1 22.1808 2.64011   3
   2  16  -1 18.0864 2.13058   6
   2  16  -1 21.9275 2.63593   2
   2  16  -1 19.9800 1.79953   5
   2  16  -1 21.7963 2.91211  24
   1 -16  -1 102.741 4.47989  18
  -1 -16   1 101.683 4.82897   7
  -1 -16   1 105.924 5.56024   4
  -1 -16   1 102.103 8.60113  21
   1 -16  -1 108.579 4.86466   7
   1 -16  -1 101.243 5.48275   4
   1  16  -1 107.679 5.81821  24
  -1  16   1 97.6972 5.58303   2
  -1  16   1 103.400 5.43880  24
   1  16  -1 102.235 5.10837   3
   1  16  -1 106.229 5.58585   6
  -1  16   1 100.128 4.65303   5
   1  16  -1 107.628 5.49781   2
   1  16  -1 108.006 4.66499   5
   0 -16   1 325.004 12.6938   7
   0 -16   1 332.628 20.7804  21
   0 -16   1 328.096 13.1562   4
   0 -16  -1 327.190 12.7045   7
   0 -16  -1 324.027 13.1063   4
   0  16  -1 319.100 13.7234  24
   0  16   1 326.311 13.1466   2
   0  16   1 320.286 12.3022   5
   0  16  -1 331.181 13.1896   2
   0  16   1 324.121 13.9285  24
   0  16  -1 313.748 12.3005   5
  -1 -16  -1 115.991 9.46626  21
   1 -16   1 115.849 5.33567   7
  -1 -16  -1 115.561 6.02454   4
  -1 -16  -1 123.312 5.41539   7
   1 -16   1 119.624 9.25941  21
   1 -16   1 120.688 5.16959  18
  -1  16  -1 119.045 5.99802   2
   1  16   1 114.957 6.16179   6
   1  16   1 119.509 5.88899   2
  -1  16  -1 114.327 5.11759   5
   1  16   1 116.519 5.62850   3
   1  16   1 120.185 5.10402   5
   1  16   1 124.611 6.58816  24
  -2 -16  -1 488.872 18.8694   7
   2 -16   1 471.626 19.1978   4
   2 -16   1 492.831 18.0886  18
  -2 -16  -1 489.465 19.2253   4
  -2 -16  -1 468.739 31.0308  21
   2 -16   1 470.279 18.8556   7
   2 -16   1 486.221 17.6443  20
   2  16   1 522.151 19.1325   2
  -2  16  -1 474.115 18.1700   5
   2  16   1 503.339 20.8960  24
   2  16   1 519.358 18.4557   5
  -2  16  -1 479.329 19.1222   2
   2  16   1 502.551 18.9185   3
  -2  16  -1 488.471 18.2832  18
   2  16   1 479.293 22.5819   6
  -3 -16  -1 1.17085 1.65786   4
   3 -16   1 2.09882 1.32856  18
   3 -16   1 2.50614 1.13618  20
  -3 -16  -1 0.38775 2.11616  21
  -3 -16  -1 1.07989 1.05504   7
   3 -16   1 1.85415 1.83615   4
   3 -16   1 0.91636 1.35134   7
   3  16   1 1.24397 1.13102   6
  -3  16  -1 1.27224 1.05756  18
   3  16   1 3.07615 3.05549  21
   3  16   1 4.98630 1.88404  24
   3  16   1 3.34478 1.75482   3
   4 -16   1 16.0175 2.43627  10
   4 -16   1 13.8463 1.97195  13
   4 -16   1 15.9626 2.59911  18
  -4 -16  -1 16.0362 2.28488   7
   4 -16   1 19.7967 2.73836  17
   4 -16   1 14.3118 1.83156  14
   4 -16   1 18.8964 2.37662  22
   4 -16   1 15.7021 2.04970  12
   4 -16   1 16.2872 2.28341  11
   4 -16   1 17.9843 2.34187  20
   4 -16   1 14.3938 2.26428   7
   4  16   1 17.4468 1.84873   9
   4  16   1 19.4889 2.42625  19
  -4  16  -1 19.5131 2.03044  12
  -4  16  -1 16.1970 2.40507  18
  -4  16  -1 18.9438 1.90537  14
   4  16   1 17.2817 1.99366  23
   4  16   1 22.0960 2.38812  10
  -4  16  -1 20.1925 2.56603  20
   5 -16   1 139.300 6.51566  14
   5 -16   1 141.875 6.66664  13
   5 -16   1 124.527 6.83411  12
  -5 -16  -1 152.707 7.52034   7
   5 -16   1 131.674 7.26922  10
   5 -16   1 131.545 7.20854  20
   5 -16   1 138.501 7.22016  22
   5 -16   1 146.199 7.32171  11
   5 -16   1 132.772 7.56302   7
   5 -16   1 142.618 8.18412  17
  -5  16  -1 141.929 6.28170  14
  -5  16  -1 139.064 6.61251  12
   5  16   1 139.798 7.18633  10
  -5  16  -1 137.886 7.07750  20
   5  16   1 141.129 8.95873   6
   5  16   1 141.925 6.63037  23
   5  16   1 137.016 6.09118   9
   6 -16   1 15.4631 2.91167  13
   6 -16   1 11.7265 3.27466  17
   6 -16   1 16.9042 3.24988  11
   6 -16   1 13.9484 2.44070  14
   6 -16   1 12.1372 3.04412  20
   6 -16   1 13.5810 2.99133  10
   6  16   1 20.3723 3.35934  10
   6  16   1 19.5267 2.55347   9
  -6  16  -1 22.4914 2.63379  14
   6  16   1 16.0894 2.48172  23
  -6  16  -1 18.8557 3.18792  20
   7 -16   1 4.75022 2.36268  11
   7 -16   1 4.70446 3.75660  17
   7 -16   1 1.66592 2.70868  22
   7 -16   1 5.34945 2.22482  14
   7 -16   1 9.42461 2.85512  13
  -7  16  -1 10.4050 2.35198  14
   7  16   1 7.41079 2.38089  23
  -7  16  -1 9.53422 3.37118  17
   7 -17  -1 4.08610 2.82782  22
   7 -17  -1 0.81258 2.59459  13
   7 -17  -1 1.95987 1.92459  14
  -7  17   1 3.85853 2.02281  14
   7  17  -1 -1.7260 1.79473  23
   6 -17  -1 11.5117 2.79186  11
   6 -17  -1 11.5407 2.85731  20
   6 -17  -1 10.0464 3.24760  17
   6 -17  -1 10.7595 2.27660  14
   6 -17  -1 8.23957 2.28434  12
   6 -17  -1 11.6755 2.60787  13
   6 -17  -1 15.1555 2.97313  22
   6  17  -1 8.98257 2.20595  23
  -6  17   1 12.5670 2.29891  14
  -6  17   1 11.1632 2.20401  12
   6  17  -1 13.1389 2.16320   9
  -6  17   1 19.0647 3.06771  20
  -5 -17   1 22.1200 2.88467   7
   5 -17  -1 23.1131 2.85223  22
   5 -17  -1 19.1223 2.94961  20
   5 -17  -1 22.0869 2.86763  12
   5 -17  -1 23.4054 2.69747  13
   5 -17  -1 24.6998 2.70149  14
   5 -17  -1 27.1006 3.12514  11
   5 -17  -1 24.5136 3.57405  17
  -5  17   1 32.4264 2.84619  12
   5  17  -1 23.3065 3.72520   6
   5  17  -1 30.5421 2.65535   9
   5  17  -1 24.7800 3.10723  19
   5  17  -1 29.4976 2.84908  23
   4 -17  -1 5.32000 1.89914  18
   4 -17  -1 3.02556 1.15913  14
   4 -17  -1 4.64099 1.40261  12
   4 -17  -1 5.05296 1.67971  22
  -4 -17   1 2.97153 1.51537   7
   4 -17  -1 6.80261 2.03018  17
   4 -17  -1 5.78616 1.66820  11
   4 -17  -1 3.58028 1.47608  20
   4 -17  -1 1.29253 1.50344   7
   4 -17  -1 3.09241 1.39382  13
   4  17  -1 5.19465 1.68482  19
   4  17  -1 4.22220 1.72540   6
  -4  17   1 4.88440 1.32464  12
   4  17  -1 4.12099 1.29893  23
  -4  17   1 4.24723 1.73736  18
   4  17  -1 5.44659 1.26282   9
  -3 -17   1 22.4683 5.07941  21
   3 -17  -1 23.7986 2.26050  20
  -3 -17   1 24.7591 2.33893   7
  -3 -17   1 24.4878 3.17731   4
   3 -17  -1 23.0129 2.35485   7
   3 -17  -1 22.7312 2.48599  18
   3 -17  -1 17.9727 2.84963   4
  -3  17   1 25.2441 2.78115  18
  -3  17   1 25.1063 2.99450   2
   3  17  -1 29.1862 2.86632   6
   3  17  -1 28.0059 3.41291   3
  -3  17   1 26.4038 2.22005   5
   3  17  -1 27.5608 3.67947  24
   2 -17  -1 13.6790 1.59571   7
   2 -17  -1 11.4039 1.55607  18
  -2 -17   1 18.7047 2.59456   4
   2 -17  -1 14.2420 1.47734  20
   2 -17  -1 13.1992 2.29312   4
  -2 -17   1 16.1148 3.87841  21
  -2 -17   1 12.4186 1.71115   7
   2  17  -1 16.4242 1.77665   5
   2  17  -1 13.4647 2.49694  24
   2  17  -1 14.5948 2.36495   2
  -2  17   1 14.4782 1.64793   5
   2  17  -1 14.7281 2.25659   3
  -2  17   1 12.5986 2.28528   2
   2  17  -1 10.5671 1.75423   6
   1 -17  -1 160.476 7.06100   7
  -1 -17   1 167.835 7.75432   4
   1 -17  -1 157.843 7.71169   4
  -1 -17   1 175.295 12.4552  21
  -1 -17   1 170.377 7.10740   7
  -1  17   1 168.415 7.93119  24
   1  17  -1 162.799 8.25725   6
  -1  17   1 164.744 7.85725   2
   1  17  -1 170.864 8.26276  24
   1  17  -1 157.634 6.81125   5
   1  17  -1 167.800 7.81864   2
   1  17  -1 166.712 7.29380   3
  -1  17   1 158.900 6.79449   5
   0 -17  -1 148.025 6.47781   7
   0 -17   1 146.599 6.46451   7
   0 -17   1 172.934 7.51200   4
   0 -17   1 145.200 11.0913  21
   0 -17  -1 150.906 10.7498  21
   0  17  -1 146.326 6.26311   5
   0  17  -1 161.352 7.42061  24
   0  17   1 142.363 7.40022  24
   0  17   1 145.869 6.22901   5
   0  17  -1 146.113 7.08159   2
   0  17   1 146.590 7.11242   2
  -1 -17  -1 279.428 18.4421  21
  -1 -17  -1 273.027 11.0652   7
   1 -17   1 285.886 18.2997  21
   1 -17   1 287.383 11.7125   4
   1 -17   1 271.265 11.0377   7
  -1 -17  -1 279.284 11.7007   4
   1  17   1 276.352 11.5351   2
   1  17   1 272.307 10.6463   5
  -1  17  -1 268.962 10.6830   5
   1  17   1 258.641 12.9441   6
  -1  17  -1 276.085 11.6347   2
   1  17   1 268.305 11.0669   3
   1  17   1 281.786 12.5867  24
  -2 -17  -1 154.753 7.55911   4
   2 -17   1 148.254 6.75524   7
   2 -17   1 158.066 6.57299  18
  -2 -17  -1 150.331 12.1640  21
  -2 -17  -1 149.469 6.70804   7
   2 -17   1 137.455 7.46780   4
   2 -17   1 140.373 6.12065  20
  -2  17  -1 152.407 6.39944   5
   2  17   1 152.292 7.98336   6
  -2  17  -1 142.100 6.58267  18
   2  17   1 145.271 8.08118  24
   2  17   1 157.768 7.36520   2
   2  17   1 150.196 6.52828   5
  -2  17  -1 158.420 7.48455   2
   2  17   1 145.414 7.30600   3
   3 -17   1 118.332 5.96131   7
  -3 -17  -1 117.032 5.81822   7
  -3 -17  -1 113.150 6.73149   4
  -3 -17  -1 115.436 11.7431  21
   3 -17   1 129.318 6.05602  18
   3 -17   1 128.527 5.62943  20
   3 -17   1 122.238 5.94636  12
  -3  17  -1 116.810 5.30357  14
   3  17   1 119.524 7.03782   6
  -3  17  -1 114.800 5.95257  18
  -3  17  -1 112.204 5.49976  12
   3  17   1 116.499 6.88064   3
   3  17   1 120.404 7.39627  24
   4 -17   1 30.6905 2.81268  12
   4 -17   1 34.5068 3.38496   7
   4 -17   1 32.8902 3.08062  11
   4 -17   1 31.7766 2.77927  13
   4 -17   1 33.1968 3.57528  17
   4 -17   1 33.2808 2.60688  14
  -4 -17  -1 35.0020 3.22211   7
   4 -17   1 27.3481 2.86248  20
   4 -17   1 33.5086 2.99286  22
   4 -17   1 35.2278 3.28187  10
   4 -17   1 32.9384 3.48913  18
   4  17   1 33.7903 3.38105  19
  -4  17  -1 34.6527 3.31440  18
   4  17   1 31.3609 3.59400   6
  -4  17  -1 33.6610 2.63377  12
   4  17   1 31.7900 2.43411   9
   4  17   1 29.6488 3.06477  10
  -4  17  -1 31.0140 2.42930  14
  -4  17  -1 35.7535 3.25929  20
   4  17   1 31.1864 2.55928  23
   5 -17   1 41.0485 3.97670  20
   5 -17   1 44.1698 3.94662  11
   5 -17   1 43.9360 3.29310  14
  -5 -17  -1 39.5471 4.05791   7
   5 -17   1 40.9962 3.68787  12
   5 -17   1 39.7817 4.29455  17
   5 -17   1 39.3858 3.94808  22
   5 -17   1 45.5480 3.68284  13
   5 -17   1 40.9600 4.10353  10
   5 -17   1 45.4232 4.20400   7
  -5  17  -1 42.4343 3.02234  14
   5  17   1 41.7220 4.78321   6
  -5  17  -1 39.6730 3.84275  20
   5  17   1 46.2706 4.10750  10
   5  17   1 42.0915 3.39158  23
   5  17   1 41.6047 3.12795   9
  -5  17  -1 40.9942 3.25654  12
   5  17   1 47.5902 4.41376  19
   6 -17   1 0.54267 2.38848  20
   6 -17   1 -0.4539 2.66783  17
   6 -17   1 2.07248 2.54350  11
   6 -17   1 1.52287 2.55498  22
   6 -17   1 4.58174 2.52726  13
   6 -17   1 1.62369 2.52076  10
   6 -17   1 5.23484 1.88727  14
  -6  17  -1 1.67968 2.33717  20
   6  17   1 -0.5968 1.89026  23
   6  17   1 4.03273 2.60144  10
   6  17   1 4.20912 1.82063   9
  -6  17  -1 2.41520 1.69713  14
   7 -17   1 5.03807 2.70387  13
   7 -17   1 1.87689 2.11516  14
   7 -17   1 -0.5325 2.03910  11
   7 -17   1 0.96610 2.51042  22
  -7  17  -1 1.30429 1.99640  14
   7  17   1 0.94550 1.84647   9
   7  17   1 -0.2671 1.83705  23
  -7  17  -1 4.75640 3.26142  17
   7 -18  -1 5.10671 2.76271  13
   7 -18  -1 1.26725 2.09551  14
   7 -18  -1 0.92630 3.26489  17
  -7 -18   1 8.54766 2.28427  16
  -7  18   1 5.11484 2.24489  14
   7  18  -1 0.47544 2.02943  23
   6 -18  -1 22.2742 3.19635  13
   6 -18  -1 16.5153 2.99777  11
   6 -18  -1 17.1486 3.15758  22
   6 -18  -1 14.5863 2.84435  12
   6 -18  -1 16.9904 2.71462  14
   6 -18  -1 16.9377 3.78377  17
   6 -18  -1 14.9739 3.19630  20
  -6  18   1 29.3043 3.69979  20
   6  18  -1 21.7896 2.75459  23
   6  18  -1 20.4347 2.52925   9
  -6  18   1 23.4880 2.78928  12
  -6  18   1 21.3152 2.73152  14
   5 -18  -1 6.56127 2.58228  17
   5 -18  -1 4.86853 2.15372  22
   5 -18  -1 10.4608 2.22939  12
   5 -18  -1 3.80486 1.88919  13
  -5 -18   1 5.89905 2.05135   7
   5 -18  -1 4.88440 2.29794  20
   5 -18  -1 4.12968 1.58150  14
   5 -18  -1 6.92204 2.42351  11
  -5  18   1 8.10155 1.86312  12
   5  18  -1 3.03508 2.29630   6
   5  18  -1 11.2755 2.02229  23
   5  18  -1 7.10268 2.33292  19
  -5  18   1 9.54533 1.76552  14
   5  18  -1 6.83389 1.57537   9
   4 -18  -1 30.0022 3.13782  18
   4 -18  -1 32.9637 3.03559  22
   4 -18  -1 27.8906 2.63859  12
   4 -18  -1 28.8303 2.59959  13
   4 -18  -1 29.8904 3.03669  10
   4 -18  -1 27.9178 2.43039  14
  -4 -18   1 39.5918 3.05692   7
   4 -18  -1 34.9103 3.01758  20
   4 -18  -1 28.1788 2.88681  11
   4 -18  -1 28.6013 2.83302   7
   4 -18  -1 28.4012 3.25086  17
   4  18  -1 29.7412 3.20245  19
   4  18  -1 29.1378 2.81770  10
   4  18  -1 30.8930 2.34440   9
  -4  18   1 31.7512 3.44422  18
  -4  18   1 27.8072 2.46753  12
   4  18  -1 30.7641 3.60707   6
   4  18  -1 29.1071 2.46470  23
  -3 -18   1 7.62489 1.63349  16
   3 -18  -1 10.1179 1.53845  12
   3 -18  -1 10.2717 1.44970  14
  -3 -18   1 8.88680 1.60792   7
  -3 -18   1 8.69538 2.28213   4
   3 -18  -1 8.27869 1.51818  20
   3 -18  -1 7.91437 1.65360   7
   3 -18  -1 11.1146 1.69224  22
   3 -18  -1 7.61797 1.56278  11
   3 -18  -1 9.25145 1.72384  18
  -3  18   1 7.50319 2.26553   2
   3  18  -1 9.08849 1.85190   6
   3  18  -1 9.65470 1.71205  19
   3  18  -1 14.1923 2.65916   3
  -3  18   1 10.6598 1.90962  18
  -3  18   1 10.1338 1.44588  12
   3  18  -1 10.5724 1.44102  23
  -3  18   1 8.40429 1.47191   5
   2 -18  -1 6.33337 1.28716  18
   2 -18  -1 7.48906 1.23000  20
  -2 -18   1 6.48275 2.76671  21
  -2 -18   1 5.93064 1.31957   7
  -2 -18   1 5.97219 1.88167   4
   2 -18  -1 5.09556 1.92515   4
   2 -18  -1 5.18035 1.21244   7
   2  18  -1 7.45443 1.47864   6
   2  18  -1 6.21862 1.91047   3
  -2  18   1 6.54066 1.31357   5
   2  18  -1 8.46389 1.36276   5
   2  18  -1 8.54259 2.04175   2
   2  18  -1 6.50398 1.89388  24
  -2  18   1 7.57063 2.03364   2
   1 -18  -1 333.564 13.6311   4
   1 -18  -1 322.177 13.0151   7
  -1 -18   1 332.301 21.7273  21
  -1 -18   1 326.103 13.5372   4
  -1 -18   1 322.664 13.0057   7
   1  18  -1 330.005 12.6567   5
   1  18  -1 317.356 13.5866   2
   1  18  -1 322.405 12.8676   3
  -1  18   1 339.861 13.7834   2
   1  18  -1 325.510 15.3976   6
   1  18  -1 340.678 14.5661  24
  -1  18   1 324.355 12.6209   5
   0 -18   1 84.8116 7.74791  21
   0 -18   1 93.5664 5.34639   4
   0 -18   1 83.9659 4.25584   7
   0 -18  -1 86.4672 4.25366   7
   0 -18  -1 83.9377 4.94700   4
   0 -18  -1 91.0168 7.50021  21
   0  18   1 83.9666 4.94839   2
   0  18   1 86.3725 5.19082  24
   0  18  -1 82.0459 4.88495   2
   0  18  -1 87.6227 5.00702  24
   0  18   1 88.6441 4.09489   5
   0  18  -1 84.0240 4.10633   5
  -1 -18  -1 134.290 10.5832  21
   1 -18   1 138.768 10.5954  21
  -1 -18  -1 129.960 6.04579   7
  -1 -18  -1 135.383 6.84684   4
   1 -18   1 147.616 7.02244   4
   1 -18   1 129.835 6.02568   7
   1  18   1 132.391 6.65422   2
   1  18   1 134.818 7.36442  24
   1  18   1 133.212 6.37366   3
   1  18   1 130.164 6.93067   6
  -1  18  -1 128.941 5.78291   5
   1  18   1 131.958 5.76059   5
  -1  18  -1 140.146 6.87183   2
   2 -18   1 47.8467 2.98970  18
  -2 -18  -1 50.5068 3.04383   7
   2 -18   1 46.8559 3.20743   7
   2 -18   1 44.8859 3.85049   4
   2 -18   1 43.1184 2.61673  20
  -2 -18  -1 41.7387 5.82475  21
  -2 -18  -1 48.6192 3.97911   4
   2  18   1 43.9897 3.99242  24
   2  18   1 48.2339 3.65494   2
  -2  18  -1 42.0010 2.93802  18
  -2  18  -1 42.6043 3.68077   2
   2  18   1 41.7249 3.35382   6
   2  18   1 43.3123 3.66748   3
  -2  18  -1 46.6388 2.79828   5
   2  18   1 44.5157 2.86005   5
   3 -18   1 19.0732 2.14983  20
   3 -18   1 25.3848 2.40645  11
   3 -18   1 21.2473 2.12200  12
   3 -18   1 22.0464 2.49599  18
   3 -18   1 26.4604 2.50628  22
   3 -18   1 21.9375 1.97638  14
   3 -18   1 21.9130 2.45587   7
  -3 -18  -1 28.9887 2.50405   7
  -3  18  -1 22.8764 2.01675  12
  -3  18  -1 20.4845 2.46828  18
   3  18   1 20.5399 2.37574  19
   3  18   1 19.8087 2.73434   6
   3  18   1 19.4031 1.92894  23
  -3  18  -1 19.3219 1.84788  14
   4 -18   1 18.9868 2.47048  11
   4 -18   1 11.1631 2.16483   7
  -4 -18  -1 14.6180 2.17342   7
   4 -18   1 14.9850 2.25512  22
   4 -18   1 11.8435 2.29542  10
   4 -18   1 15.3732 2.66839  17
   4 -18   1 12.5686 2.00016  12
   4 -18   1 14.5533 1.97573  14
   4 -18   1 12.0937 1.98212  13
   4 -18   1 16.2784 2.29207  20
   4 -18   1 12.1086 2.53595  18
   4  18   1 16.0856 2.35225  19
  -4  18  -1 15.3005 1.86210  14
   4  18   1 13.8877 1.89718  23
   4  18   1 12.9118 2.18493  10
  -4  18  -1 16.1527 2.43817  20
   4  18   1 12.7277 2.70947   6
   4  18   1 15.8243 1.83206   9
  -4  18  -1 13.5452 1.87341  12
  -4  18  -1 15.5192 2.46737  18
   5 -18   1 35.4941 3.91652   7
   5 -18   1 46.3259 4.05968  11
   5 -18   1 41.0923 4.03619  22
   5 -18   1 39.7416 4.10112  10
  -5 -18  -1 48.4658 4.29634   7
   5 -18   1 40.1502 3.65454  13
   5 -18   1 46.4916 4.31240  20
   5 -18   1 39.2763 3.30655  14
   5 -18   1 36.9929 4.29355  17
   5 -18   1 42.5431 3.75527  12
   5  18   1 37.9883 4.67050   6
   5  18   1 42.9546 3.13669   9
  -5  18  -1 42.1961 3.26117  12
   5  18   1 46.4939 3.39943  23
  -5  18  -1 49.0190 3.18953  14
   5  18   1 39.6401 4.39347  19
   5  18   1 42.0604 4.06068  10
  -5  18  -1 44.4000 4.06607  20
   6 -18   1 2.79242 2.99900  17
   6 -18   1 0.92872 2.58759  10
   6 -18   1 4.58769 2.52254  13
   6 -18   1 3.84128 2.61544  22
   6 -18   1 2.43782 2.47994  11
   6 -18   1 3.23736 1.90881  14
   6  18   1 2.84428 1.70624   9
   6  18   1 4.33206 2.11848  23
  -6  18  -1 3.71940 1.80876  14
   7 -18   1 2.79014 3.88965  17
   7 -18   1 4.54205 2.26565  14
   7 -18   1 3.87689 2.57367  22
   7 -18   1 1.02024 2.03674  11
   7  18   1 4.88630 2.12522  23
  -7  18  -1 10.1274 2.35920  14
   7  18   1 4.33287 2.08093   9
  -7  18  -1 10.2205 3.43230  17
  -7 -19   1 4.18582 2.11139  16
   7 -19  -1 1.74232 2.76405  22
   7 -19  -1 0.05698 1.98281  14
   7 -19  -1 3.46193 3.46080  17
   7 -19  -1 -0.4374 2.13131  11
   7 -19  -1 2.76482 2.79639  13
   7  19  -1 -1.7033 1.99037  23
   7  19  -1 1.23812 1.86631   9
  -7  19   1 0.72399 2.07665  14
   6 -19  -1 26.4196 3.11095  14
   6 -19  -1 21.4652 3.70629  20
   6 -19  -1 34.9301 3.73215  13
   6 -19  -1 28.5183 4.41889  17
   6 -19  -1 30.4411 3.53828  12
  -6  19   1 33.1293 3.31121  12
  -6  19   1 38.3130 4.15639  20
   6  19  -1 24.3804 2.77430   9
   6  19  -1 31.9956 3.21941  23
  -6  19   1 34.7070 3.21439  14
   5 -19  -1 0.81867 1.37765  14
   5 -19  -1 2.18108 1.71003  12
   5 -19  -1 0.25654 2.03054  11
   5 -19  -1 -1.1415 2.07288  17
   5 -19  -1 -0.0195 1.77876  13
  -5 -19   1 1.41603 1.76937   7
   5 -19  -1 1.48147 2.18325  22
   5 -19  -1 -1.5018 1.77782  20
  -5  19   1 -0.2850 1.24107  14
   5  19  -1 -1.8578 1.79165   6
  -5  19   1 -0.3191 1.37612  12
   5  19  -1 0.83280 1.63127  23
   5  19  -1 1.96337 1.32553   9
   5  19  -1 1.34112 2.08045  19
   4 -19  -1 21.7444 2.46194  11
  -4 -19   1 21.4940 2.62800   7
   4 -19  -1 25.3910 2.70065  20
   4 -19  -1 18.6654 2.47925  10
   4 -19  -1 21.0697 2.57544  22
   4 -19  -1 22.2201 2.26007  14
   4 -19  -1 25.9728 3.17072  17
   4 -19  -1 22.8461 2.30001  13
   4 -19  -1 23.7846 2.44776  12
   4 -19  -1 23.1025 2.90044  18
   4  19  -1 24.1201 2.21686   9
  -4  19   1 20.1575 2.94179  18
   4  19  -1 20.9457 2.58154  19
   4  19  -1 20.9907 2.19271  23
  -4  19   1 18.6845 2.17167  12
   4  19  -1 21.0231 2.47706  10
   4  19  -1 20.8046 3.16610   6
   3 -19  -1 59.2056 3.67767  11
  -3 -19   1 58.2086 3.66138   7
   3 -19  -1 58.3878 3.15366  14
   3 -19  -1 57.6405 4.15415  17
   3 -19  -1 54.9595 3.50269  22
   3 -19  -1 59.6695 3.85886  18
  -3 -19   1 56.7834 4.81862   4
  -3 -19   1 56.6895 3.70274  16
   3 -19  -1 52.9149 4.58884   4
   3 -19  -1 57.2966 3.21537  13
   3 -19  -1 61.2497 3.46687  12
   3 -19  -1 57.8116 3.52509  20
   3 -19  -1 52.6946 3.73501   7
  -3  19   1 58.6503 3.96848  18
  -3  19   1 60.6924 3.55604   5
   3  19  -1 58.0953 3.16251  23
   3  19  -1 54.6368 3.84592  19
   3  19  -1 57.6377 4.43714   6
  -3  19   1 61.5223 4.72942   2
  -3  19   1 55.8295 3.29600  12
  -2 -19   1 236.763 17.4994  21
  -2 -19   1 236.859 10.0697   7
   2 -19  -1 230.366 9.28863  20
   2 -19  -1 228.002 10.0025   7
  -2 -19   1 236.466 10.8488   4
   2 -19  -1 253.234 9.79238  18
   2 -19  -1 229.831 10.8352   4
   2  19  -1 236.854 10.6039   3
   2  19  -1 241.811 10.8890   2
  -2  19   1 248.131 9.81667   5
   2  19  -1 249.661 9.81660   5
   2  19  -1 242.680 11.8635  24
  -2  19   1 260.244 11.2244   2
   2  19  -1 242.520 12.0671   6
   1 -19  -1 38.9041 3.75422   4
  -1 -19   1 36.0925 2.68534   7
   1 -19  -1 39.5712 2.79967   7
  -1 -19   1 37.4638 3.73114   4
  -1 -19   1 34.3326 5.02840  21
   1  19  -1 35.9275 2.90291   3
   1  19  -1 38.8519 3.36251   2
  -1  19   1 35.6525 2.54678   5
   1  19  -1 43.9731 2.58413   5
  -1  19   1 35.8064 3.30974   2
   1  19  -1 38.1825 3.49344  24
   0 -19   1 271.207 10.9244   7
   0 -19   1 286.910 18.4288  21
   0 -19   1 278.747 11.7681   4
   0 -19  -1 266.734 10.9043   7
   0  19  -1 272.765 12.0434  24
   0  19  -1 271.005 11.6602   2
   0  19   1 257.644 11.5278   2
   0  19   1 256.081 12.1126  24
   0  19   1 258.743 10.5326   5
   0  19  -1 262.474 10.5695   5
  -1 -19  -1 13.0247 3.29366  21
   1 -19   1 17.4883 2.68816   4
  -1 -19  -1 15.9799 1.96156   7
  -1 -19  -1 20.2928 2.86854   4
   1 -19   1 18.8831 2.01413   7
   1  19   1 16.4788 2.23788   3
   1  19   1 18.6697 1.71500   5
   1  19   1 21.4243 2.83280  24
   1  19   1 20.9493 2.66788   2
  -1  19  -1 17.6980 2.53700   2
  -1  19  -1 17.3252 1.88673   5
  -2 -19  -1 43.0543 6.08141  21
  -2 -19  -1 46.7219 3.11136   7
   2 -19   1 44.5338 3.86653   4
  -2 -19  -1 46.6356 3.97170   4
   2 -19   1 47.1472 3.06356  18
   2 -19   1 45.2952 3.26443   7
   2  19   1 51.1372 3.10834   5
   2  19   1 44.6066 3.50077   6
   2  19   1 46.4104 3.90808   3
  -2  19  -1 45.6580 3.08833  18
  -2  19  -1 48.2087 3.93210   2
   2  19   1 51.2245 4.36666  24
  -2  19  -1 46.6688 2.89321   5
   3 -19   1 119.584 6.10100   7
   3 -19   1 112.639 5.26885  13
   3 -19   1 124.810 5.74337  20
   3 -19   1 125.599 6.16695  18
   3 -19   1 119.006 5.73602  22
   3 -19   1 117.192 5.67480  12
   3 -19   1 116.722 5.85600  11
  -3 -19  -1 117.611 5.95911   7
   3 -19   1 118.539 6.42518  17
   3 -19   1 122.419 5.36997  14
  -3  19  -1 124.830 6.20244  18
   3  19   1 118.110 6.35469  19
   3  19   1 124.821 7.24326   6
  -3  19  -1 117.492 5.53511  12
   3  19   1 120.930 5.39192  23
  -3  19  -1 120.818 5.25811  14
   4 -19   1 60.2978 4.01305  22
   4 -19   1 54.5445 4.57466  17
   4 -19   1 62.7887 4.06867  20
   4 -19   1 58.6480 3.52672  14
   4 -19   1 60.0404 3.93141  12
   4 -19   1 58.6903 3.70037  13
  -4 -19  -1 66.2626 4.29749   7
   4 -19   1 55.0262 4.24218  10
   4 -19   1 47.7546 4.33881   7
   4 -19   1 61.5059 4.49563  18
   4 -19   1 54.8245 4.01857  11
  -4  19  -1 57.2164 3.37431  14
   4  19   1 55.8283 3.49789  23
   4  19   1 60.2621 5.16094   6
  -4  19  -1 59.4357 3.61135  12
   4  19   1 59.9468 4.53418  19
   4  19   1 59.5138 4.18523  10
  -4  19  -1 67.5219 4.60060  18
  -4  19  -1 61.1547 4.15125  20
   4  19   1 56.9131 3.28572   9
  -5 -19  -1 18.8757 2.99548   7
   5 -19   1 24.8293 3.15490  11
   5 -19   1 19.4349 3.03565  22
   5 -19   1 15.4131 3.05108   7
   5 -19   1 25.0148 2.99280  12
   5 -19   1 17.9567 3.30570  17
   5 -19   1 19.9369 2.96814  10
   5 -19   1 13.8426 2.89483  20
   5 -19   1 20.8637 2.70729  13
   5 -19   1 19.6634 2.49070  14
   5  19   1 27.7328 3.51776  19
   5  19   1 22.0732 3.04012  10
   5  19   1 20.1229 3.61431   6
  -5  19  -1 19.4081 2.37005  14
   5  19   1 25.0126 2.75139  23
  -5  19  -1 20.4785 3.06626  20
  -5  19  -1 27.1012 2.72771  12
   5  19   1 23.6178 2.50999   9
   6 -19   1 23.4715 3.43152  11
   6 -19   1 18.8446 3.45403  10
   6 -19   1 18.0325 2.80390  14
   6 -19   1 27.2072 4.37880  17
   6 -19   1 24.7148 3.58146  22
   6 -19   1 28.7251 3.61670  13
  -6  19  -1 27.5502 2.89090  14
   6  19   1 34.3336 4.08004  10
   6  19   1 28.9677 3.12441  23
   6  19   1 25.8479 2.88422   9
   7 -19   1 5.15310 2.83032  13
   7 -19   1 5.40450 2.55518  14
   7 -19   1 4.73127 2.62546  22
   7 -19   1 2.26005 2.11301  11
   7  19   1 7.96079 2.33255  23
   7  19   1 6.43761 2.15033   9
  -7  19  -1 10.7349 2.39296  14
  -7  19  -1 9.60088 3.41140  17
   7 -20  -1 0.32393 2.59774  22
   7 -20  -1 1.84244 2.72174  13
   7 -20  -1 3.34462 2.08386  14
  -7 -20   1 4.78440 2.27088  16
   7 -20  -1 -2.2351 3.34503  17
   7  20  -1 1.79524 2.06880  23
  -7  20   1 2.68398 2.00906  14
   7  20  -1 2.36556 2.05829   9
   6 -20  -1 26.9677 3.49648  13
   6 -20  -1 22.6556 4.19306  17
   6 -20  -1 14.9413 2.56552  14
   6 -20  -1 11.8505 2.76389  11
  -6 -20   1 16.7875 2.79600  16
  -6  20   1 22.3237 2.73441  14
   6  20  -1 18.2951 2.74619  23
   6  20  -1 17.8750 2.45302   9
  -6  20   1 16.8876 2.66080  12
   6  20  -1 16.1717 3.49039  19
   5 -20  -1 35.1515 3.47603  12
   5 -20  -1 36.7942 3.04687  14
  -5 -20   1 30.8574 3.59225   7
   5 -20  -1 34.9706 3.60511  22
   5 -20  -1 40.0234 4.13853  11
  -5 -20   1 33.2278 3.39634  16
   5 -20  -1 36.9660 3.39236  13
   5 -20  -1 33.8588 4.14865  17
   5 -20  -1 34.0081 3.74796  20
   5  20  -1 36.2939 2.99722   9
  -5  20   1 39.7238 3.22349  12
   5  20  -1 41.3317 4.50429  19
   5  20  -1 32.0867 4.51510   6
   5  20  -1 36.8913 3.21035  23
  -5  20   1 38.4984 3.02898  14
   4 -20  -1 27.4922 3.22965  18
   4 -20  -1 26.8449 2.92403  22
   4 -20  -1 23.2487 2.63300  10
   4 -20  -1 28.8311 2.72502  12
   4 -20  -1 28.0845 2.99143  11
  -4 -20   1 26.9426 2.83233  16
   4 -20  -1 25.7819 3.17433  17
   4 -20  -1 25.4241 2.84573  20
   4 -20  -1 27.8729 2.67058  13
   4 -20  -1 25.8329 2.86770   7
   4 -20  -1 26.5243 2.42627  14
  -4 -20   1 32.1063 3.07790   7
   4  20  -1 29.2969 3.76553   6
   4  20  -1 27.6615 2.35455   9
   4  20  -1 30.1786 3.30613  19
  -4  20   1 33.7129 3.56970  18
  -4  20   1 31.0622 2.69362  12
   4  20  -1 29.5797 2.53797  23
   4  20  -1 29.4456 2.84711  10
  -3 -20   1 17.0320 2.21917   7
   3 -20  -1 19.6327 2.00810  13
   3 -20  -1 15.6154 2.28129  18
   3 -20  -1 19.2486 2.26438   7
   3 -20  -1 20.2348 2.14102  12
   3 -20  -1 19.6662 2.36566  11
  -3 -20   1 18.3509 2.30590  16
   3 -20  -1 21.4566 2.66954  17
   3 -20  -1 20.7308 1.96715  14
   3 -20  -1 22.0131 2.30286  22
   3 -20  -1 14.5224 1.96668  20
  -3  20   1 18.3419 2.06627  12
   3  20  -1 18.3378 1.94024  23
  -3  20   1 15.8567 2.33171  18
  -3  20   1 21.0996 2.27142   5
   3  20  -1 17.0493 2.60109   6
   3  20  -1 22.2202 2.48201  19
   2 -20  -1 3.12507 1.24515   7
   2 -20  -1 1.75313 1.93014   4
  -2 -20   1 2.98443 1.70051   4
  -2 -20   1 3.53142 2.38916  21
  -2 -20   1 3.04949 1.15636   7
   2  20  -1 2.84402 1.76682  24
  -2  20   1 2.85781 1.08363   5
   2  20  -1 4.29986 1.79107   2
   2  20  -1 5.85747 1.73421   3
  -2  20   1 4.35664 1.88228   2
   2  20  -1 2.05685 1.22980   6
   2  20  -1 3.35728 1.11791   5
  -1 -20   1 369.864 14.6635   7
  -1 -20   1 362.755 24.2260  21
  -1 -20   1 384.068 15.3929   4
   1 -20  -1 358.513 14.6353   7
   1  20  -1 375.061 15.4007   2
  -1  20   1 390.889 15.6810   2
   1  20  -1 353.687 14.2015   5
   1  20  -1 365.438 16.3288  24
  -1  20   1 366.465 14.2394   5
   0 -20   1 111.848 5.34758   7
   0 -20  -1 107.274 6.12183   4
   0 -20  -1 103.817 5.23536   7
   0 -20   1 116.894 9.70447  21
   0 -20   1 117.262 6.37096   4
   0  20   1 117.050 6.47058  24
   0  20   1 108.163 5.07449   5
   0  20  -1 111.120 5.11418   5
   0  20  -1 105.626 6.06741   2
   0  20   1 109.661 6.07929   2
   0  20  -1 106.640 6.15204  24
   1 -20   1 66.2530 4.84034   4
   1 -20   1 76.7711 4.01066   7
  -1 -20  -1 70.6948 4.68741   4
  -1 -20  -1 70.6743 3.89437   7
  -1 -20  -1 69.5041 7.17887  21
  -1  20  -1 74.2232 4.75938   2
  -1  20  -1 67.0382 3.68358   5
   1  20   1 64.9686 3.58996   5
   1  20   1 66.9649 4.47001   2
   1  20   1 71.4310 5.12350  24
   2 -20   1 128.913 6.37403   7
  -2 -20  -1 132.034 11.5679  21
  -2 -20  -1 131.115 7.20644   4
  -2 -20  -1 135.735 6.33508   7
   2 -20   1 131.669 7.27116   4
   2  20   1 125.907 7.00653   3
   2  20   1 125.107 7.30391   6
   2  20   1 140.324 7.90353  24
  -2  20  -1 132.289 5.99851   5
  -2  20  -1 144.152 7.35690   2
   3 -20   1 39.3403 3.10411  20
  -3 -20  -1 48.6030 3.41863   7
   3 -20   1 49.8707 3.27299  11
   3 -20   1 40.3352 2.87795  13
   3 -20   1 42.1745 3.48187   7
   3 -20   1 44.9391 3.48022  18
   3 -20   1 46.2638 2.81199  14
   3 -20   1 42.0907 3.12592  22
   3 -20   1 47.4643 3.09981  12
   3 -20   1 39.1536 3.63019  17
   3  20   1 41.8846 3.37481  19
  -3  20  -1 42.7629 2.84541  12
  -3  20  -1 47.4809 3.38959  20
  -3  20  -1 42.1451 3.35506  18
   3  20   1 46.0184 3.98669   6
  -3  20  -1 42.8584 2.65882  14
   3  20   1 39.6486 2.83669  23
   4 -20   1 101.265 5.69059  12
   4 -20   1 116.202 5.90155  22
   4 -20   1 110.623 6.02540  11
   4 -20   1 109.555 5.35381  14
   4 -20   1 117.369 6.83660  17
  -4 -20  -1 117.835 6.15456   7
   4 -20   1 116.145 6.41962  18
   4 -20   1 107.975 5.44576  13
   4 -20   1 99.2973 6.26282   7
   4 -20   1 109.460 5.87050  20
   4 -20   1 112.989 6.10523  10
   4  20   1 112.236 5.05660   9
  -4  20  -1 107.923 5.20761  14
   4  20   1 105.887 6.00421  10
  -4  20  -1 115.620 5.58008  12
  -4  20  -1 115.626 5.93253  20
   4  20   1 113.214 7.52654   6
   4  20   1 117.429 6.68002  19
   4  20   1 110.501 5.50388  23
  -4  20  -1 120.681 6.56046  18
   5 -20   1 13.7067 3.17992  17
   5 -20   1 14.5831 2.67999  10
   5 -20   1 18.5455 3.04808  22
  -5 -20  -1 14.4784 2.67954   7
   5 -20   1 15.4737 2.34773  14
   5 -20   1 17.3504 2.62519  13
   5 -20   1 13.4502 2.94128   7
   5 -20   1 16.2576 2.89078  20
   5 -20   1 16.6900 2.62760  12
   5 -20   1 18.0476 2.82514  11
   5  20   1 13.9509 2.35636  23
   5  20   1 16.8812 3.09358  19
  -5  20  -1 16.4484 2.79784  20
  -5  20  -1 13.8757 2.05435  14
   5  20   1 16.8412 2.23452   9
  -5  20  -1 16.3205 2.32247  12
   5  20   1 21.6282 2.97530  10
   5  20   1 10.0563 2.90212   6
   6 -20   1 -1.5729 2.61770  10
   6 -20   1 -0.1635 1.88306  14
   6 -20   1 2.88661 2.36155  22
   6 -20   1 -1.1611 2.31869  13
   6 -20   1 3.44735 2.46482  11
   6 -20   1 -4.6326 2.89481  17
   6  20   1 3.64166 3.04571  10
   6  20   1 1.06614 1.60499   9
   6  20   1 0.48609 1.93578  23
  -6  20  -1 0.54230 1.59505  14
   7 -20   1 1.25964 1.95373  11
   7 -20   1 4.68502 2.96362  13
   7 -20   1 0.44245 3.78746  17
   7 -20   1 3.89805 2.31688  14
  -7  20  -1 8.40287 3.51508  17
  -7  20  -1 4.05903 2.26195  14
   7  20   1 4.10110 2.22792  23
   7 -21  -1 7.46402 3.10321  22
  -7 -21   1 6.44729 2.66347  16
   7 -21  -1 3.62778 3.65998  17
   7 -21  -1 4.42024 2.33409  11
   7 -21  -1 6.76389 2.51394  14
   7 -21  -1 8.42553 3.10848  13
   7  21  -1 8.35915 2.51537  23
   7  21  -1 8.94960 2.41441   9
  -7  21   1 9.45143 2.44517  14
  -6 -21   1 2.08641 1.71637  16
   6 -21  -1 -0.2826 2.05605  11
   6 -21  -1 -0.1384 1.88498  12
   6 -21  -1 2.07319 1.76867  14
   6 -21  -1 0.12550 3.09473  17
   6 -21  -1 -0.2428 2.42860  13
   6 -21  -1 -2.1099 2.46002  22
  -6  21   1 1.90211 1.71376  12
   6  21  -1 0.70196 1.60419   9
  -6  21   1 0.92514 1.65938  14
   5 -21  -1 29.7518 4.00553  17
   5 -21  -1 26.0412 3.21448  12
   5 -21  -1 27.4741 2.81380  14
   5 -21  -1 23.2360 2.92130  13
   5 -21  -1 29.8374 3.47070  11
   5 -21  -1 33.8714 3.59548  22
   5 -21  -1 23.0134 3.23347  20
  -5 -21   1 29.9158 3.22638  16
  -5  21   1 29.6149 2.96362  12
  -5  21   1 29.8575 3.64701  20
   5  21  -1 26.8625 4.21058   6
   5  21  -1 28.0226 3.69205  19
   5  21  -1 34.0523 2.92053   9
   5  21  -1 29.3030 2.95415  23
  -5  21   1 27.2004 2.78372  14
   4 -21  -1 30.7720 2.53069  14
   4 -21  -1 32.8890 3.05547  10
   4 -21  -1 30.0751 3.20741   7
   4 -21  -1 26.7064 2.89229  20
   4 -21  -1 29.1520 3.10466  11
   4 -21  -1 37.1894 3.70326  18
   4 -21  -1 28.1027 3.34799  17
   4 -21  -1 26.4841 2.77334  12
  -4 -21   1 32.5302 3.22434   7
   4 -21  -1 26.9200 2.89789  22
   4 -21  -1 29.4638 2.66621  13
  -4 -21   1 33.6654 3.01410  16
   4  21  -1 30.0723 2.45086   9
   4  21  -1 23.2300 2.93211  19
  -4  21   1 30.8243 2.68121  12
   4  21  -1 28.0982 2.63185  23
  -4  21   1 29.6429 2.53758  14
   4  21  -1 35.3721 4.18399   6
  -4  21   1 27.9008 3.34666  18
   3 -21  -1 85.4360 4.72792  22
  -3 -21   1 90.1339 5.07228   7
   3 -21  -1 88.2757 4.30193  14
  -3 -21   1 88.2239 5.22745  16
   3 -21  -1 89.1090 5.36739  17
   3 -21  -1 91.5510 4.69190  12
   3 -21  -1 88.0227 4.37952  13
   3 -21  -1 93.2791 4.75328  20
   3 -21  -1 83.8765 4.89399  11
  -3 -21   1 90.8300 3.89424  15
   3 -21  -1 77.7920 4.89519   7
   3 -21  -1 94.5153 5.11515  18
  -3  21   1 91.4990 4.56670  12
  -3  21   1 94.9607 5.38244  18
   3  21  -1 99.8895 6.18357   6
   3  21  -1 86.5350 4.42181  23
  -3  21   1 93.3110 4.89389   5
   3  21  -1 86.5340 5.25955  19
   2 -21  -1 69.7485 4.05290   7
  -2 -21   1 75.7348 5.14923   4
  -2 -21   1 58.3347 7.47188  21
  -2 -21   1 65.5951 3.92855   7
  -2  21   1 67.0316 3.82652   5
   2  21  -1 62.8063 4.59250   3
   2  21  -1 60.9847 4.73454   2
   2  21  -1 78.9085 5.63753  24
  -2  21   1 77.3294 5.17153   2
   2  21  -1 62.6344 3.73574   5
   2  21  -1 62.7863 4.51990   6
  -1 -21   1 32.5550 4.92741  21
  -1 -21   1 28.3450 2.44594   7
  -1 -21   1 28.5752 3.42282   4
   1 -21  -1 30.6092 3.55608   4
   1 -21  -1 27.7220 2.49541   7
   1  21  -1 28.7979 2.22997   5
   1  21  -1 23.8263 3.26124  24
  -1  21   1 31.2656 2.32900   5
   1  21  -1 32.1992 3.60353   2
  -1  21   1 31.9334 3.61044   2
   0 -21  -1 122.820 5.82635   7
   0 -21   1 124.485 7.01690   4
   0 -21   1 123.482 10.5605  21
   0 -21   1 131.771 5.99090   7
   0 -21  -1 126.589 6.81225   4
   0  21   1 124.180 7.01523  24
   0  21  -1 120.901 6.71270   2
   0  21   1 112.982 6.54735   2
   0  21  -1 120.293 5.64220   5
   0  21   1 125.191 5.65625   5
   1 -21   1 76.4503 4.40219   7
  -1 -21  -1 82.4663 5.28550   4
  -1 -21  -1 85.1876 8.05492  21
   1 -21   1 77.7840 5.33435   4
  -1 -21  -1 81.2874 4.38344   7
   1  21   1 75.0118 5.00055   2
   1  21   1 79.8739 5.60437  24
  -1  21  -1 88.7139 5.35232   2
   1  21   1 82.8515 4.13649   5
  -1  21  -1 81.9546 4.22929   5
   2 -21   1 0.27076 1.30967   7
  -2 -21  -1 1.27190 1.08299   7
   2 -21   1 2.50903 0.99996  12
  -2 -21  -1 0.53041 2.21768  21
  -2 -21  -1 1.97349 1.70575   4
   2 -21   1 4.25221 1.97578   4
  -2  21  -1 2.41419 0.96359  12
   2  21   1 0.34745 1.04168   6
   2  21   1 2.91517 1.64724   3
  -2  21  -1 0.77856 1.57840   2
   2  21   1 1.36281 1.27580  19
  -2  21  -1 2.87960 1.17804   5
  -3 -21  -1 9.63252 1.90727  16
  -3 -21  -1 10.9779 1.84477   7
   3 -21   1 9.45246 1.87393  10
   3 -21   1 11.8091 1.58802  14
   3 -21   1 10.3621 2.00760   7
   3 -21   1 9.33747 2.24781  17
   3 -21   1 11.8092 1.86040  20
   3 -21   1 12.3437 2.10158  18
   3 -21   1 12.2252 1.91732  22
   3 -21   1 11.4913 1.75369  12
   3 -21   1 11.6695 1.94705  11
   3 -21   1 11.4868 1.75167  13
  -3  21  -1 14.1520 1.66761  14
   3  21   1 11.6741 2.37049   6
   3  21   1 11.3187 1.60405  23
  -3  21  -1 13.2891 1.71261  12
  -3  21  -1 10.2593 1.89620  18
   3  21   1 11.1328 1.94874  19
  -3  21  -1 15.3686 2.16413  20
   4 -21   1 35.3108 3.67798   7
   4 -21   1 40.0752 3.96252  18
   4 -21   1 36.2028 3.40626  22
   4 -21   1 34.5264 3.39861  11
   4 -21   1 33.1756 3.31045  20
   4 -21   1 35.4706 3.66373  10
   4 -21   1 39.8910 4.05881  17
   4 -21   1 34.2508 3.10976  13
  -4 -21  -1 38.9664 3.61093   7
   4 -21   1 35.4147 3.14250  12
   4 -21   1 33.9918 2.84614  14
  -4  21  -1 33.1172 2.86603  12
   4  21   1 36.4315 3.84586  19
  -4  21  -1 31.2078 2.63750  14
  -4  21  -1 39.2610 3.97800  18
  -4  21  -1 37.6673 3.31961  20
   4  21   1 35.7263 4.21231   6
   4  21   1 37.4039 2.92507  23
   4  21   1 39.1960 3.56764  10
   4  21   1 31.0756 2.68730   9
   5 -21   1 8.15651 1.96252  14
   5 -21   1 8.79043 2.47966  22
   5 -21   1 11.1035 2.65631  11
  -5 -21  -1 8.65025 2.36830   7
   5 -21   1 8.79136 2.28319  12
   5 -21   1 7.83428 2.24625  13
   5 -21   1 4.26032 2.50668   7
   5 -21   1 7.20281 2.49596  20
   5 -21   1 7.36857 2.21266  10
   5 -21   1 6.26869 2.92082  17
  -5  21  -1 10.2788 1.99698  12
   5  21   1 7.97783 1.86307   9
   5  21   1 8.68434 2.72368   6
   5  21   1 10.4091 2.87427  19
  -5  21  -1 7.67243 1.77804  14
  -5  21  -1 12.4336 2.55279  20
   5  21   1 8.65637 2.59417  10
   5  21   1 8.14764 2.04837  23
   6 -21   1 8.38432 2.34564  14
   6 -21   1 9.52289 3.72553  17
   6 -21   1 6.71723 2.55027  11
   6 -21   1 12.6302 2.89318  13
   6 -21   1 6.37878 2.82521  10
   6 -21   1 11.1065 2.94543  22
   6  21   1 14.8463 3.28360  10
   6  21   1 12.1918 2.35137   9
  -6  21  -1 13.7597 2.35330  14
   6  21   1 11.1483 2.52958  23
   6 -22  -1 15.4716 4.12983  17
   6 -22  -1 15.3606 2.64524  14
   6 -22  -1 14.8725 2.98329  13
   6 -22  -1 8.74673 2.60241  11
  -6 -22   1 14.0330 2.81773  16
   6 -22  -1 7.89416 2.78589  22
  -6  22   1 15.3299 2.39188  14
   6  22  -1 9.08922 2.43118  23
   6  22  -1 14.4446 2.30672   9
  -6  22   1 13.7143 2.46197  12
   5 -22  -1 4.93468 1.98605  12
   5 -22  -1 1.90553 1.63268  14
  -5 -22   1 2.98049 1.84766  16
   5 -22  -1 4.98780 2.33208  22
   5 -22  -1 4.62318 2.38842  11
   5 -22  -1 4.09832 2.82570  17
   5 -22  -1 2.79609 2.25041  20
   5 -22  -1 6.14660 2.19067  13
   5  22  -1 0.78509 2.34490   6
   5  22  -1 3.64962 1.54409   9
  -5  22   1 6.38525 2.44048  20
   5  22  -1 2.93016 2.32251  19
   5  22  -1 3.32846 1.79543  23
  -5  22   1 3.42724 1.54757  14
  -5  22   1 5.55736 1.84511  12
   4 -22  -1 46.4433 3.62334  12
   4 -22  -1 48.2367 3.72764  20
   4 -22  -1 44.1079 3.69309  22
   4 -22  -1 49.7821 3.78842  11
  -4 -22   1 53.6374 4.05885   7
   4 -22  -1 44.9781 3.55867  10
   4 -22  -1 41.9319 3.91590   7
  -4 -22   1 52.6056 2.80145  15
   4 -22  -1 50.6072 3.24995  14
  -4 -22   1 48.7520 3.81748  16
   4 -22  -1 39.9707 4.35524  17
   4 -22  -1 46.7687 3.34218  13
   4 -22  -1 45.0723 4.22312  18
   4  22  -1 51.3009 4.27056  19
  -4  22   1 45.0642 3.18588  14
  -4  22   1 54.5945 4.26372  18
   4  22  -1 56.4860 5.05335   6
  -4  22   1 51.8851 3.42177  12
   4  22  -1 46.6874 3.06804   9
   4  22  -1 52.2389 3.45015  23
   3 -22  -1 58.8436 3.49350  13
   3 -22  -1 60.8880 3.31714  14
   3 -22  -1 56.1357 4.06010   7
  -3 -22   1 55.0575 4.14232  16
   3 -22  -1 62.4931 4.40077  17
   3 -22  -1 60.7703 3.66852  12
   3 -22  -1 57.2023 3.86188  11
  -3 -22   1 59.2481 3.63592  10
  -3 -22   1 57.2259 2.92007  15
   3 -22  -1 57.6287 3.68680  20
  -3 -22   1 61.8461 4.03547   7
   3 -22  -1 61.3766 4.10226  18
   3 -22  -1 65.3085 3.89504  22
   3  22  -1 59.9350 4.78072   6
   3  22  -1 56.8208 3.11402   9
   3  22  -1 55.1406 4.10122  19
  -3  22   1 59.2429 3.47802  12
   3  22  -1 58.9585 3.47262  23
  -3  22   1 65.2504 3.93973   5
  -3  22   1 55.5975 3.26896  14
  -3  22   1 58.4717 4.24525  18
  -2 -22   1 30.4896 2.71526   7
   2 -22  -1 27.5093 2.52614  22
  -2 -22   1 31.0779 3.85130   4
   2 -22  -1 27.9917 2.46195  11
  -2 -22   1 29.0599 2.89099  16
   2 -22  -1 28.9131 2.79248   7
   2 -22  -1 29.0966 2.28324  12
   2 -22  -1 28.8151 3.72134   4
  -2  22   1 28.8818 2.54453   5
   2  22  -1 27.0920 2.94688   6
   2  22  -1 21.8298 2.58169  19
   2  22  -1 27.3860 2.47274   5
   2  22  -1 31.1509 3.68634   2
  -2  22   1 28.7063 2.24997  12
   2  22  -1 28.5617 3.35994   3
  -1 -22   1 288.164 11.8302   7
  -1 -22   1 304.772 12.9189   4
   1 -22  -1 275.681 12.7239   4
   1 -22  -1 279.638 11.7985   7
  -1 -22   1 281.621 20.0365  21
   1  22  -1 296.414 13.6156  24
   1  22  -1 281.776 12.6509   2
   1  22  -1 284.054 11.4808   5
  -1  22   1 287.107 11.5003   5
  -1  22   1 278.797 12.7848   2
   0 -22   1 200.716 9.68714   4
   0 -22   1 199.370 15.5859  21
   0 -22  -1 186.373 8.40744   7
   0 -22   1 191.923 8.53270   7
   0  22  -1 195.448 9.39188   2
   0  22   1 192.124 8.16262   5
   0  22   1 198.406 9.86137  24
   0  22  -1 185.423 8.16213   5
   0  22   1 187.515 9.29638   2
  -1 -22  -1 10.1809 2.34950   4
   1 -22   1 12.3153 1.77703   7
  -1 -22  -1 12.6490 1.77085   7
   1  22   1 13.9403 2.78827  24
   1  22   1 10.8627 2.32612   2
  -1  22  -1 11.1304 1.68549   5
  -1  22  -1 11.7993 2.40312   2
   1  22   1 12.6966 1.66135   5
  -2 -22  -1 153.957 7.72539  16
  -2 -22  -1 153.334 7.28654   7
  -2 -22  -1 151.829 6.23094  15
   2 -22   1 156.262 7.46368   7
  -2  22  -1 163.740 8.42606   2
   2  22   1 154.612 7.84133  19
   2  22   1 160.983 8.67963   6
  -2  22  -1 161.223 7.06223   5
   2  22   1 164.863 8.13422   3
  -2  22  -1 147.667 6.75143  12
   3 -22   1 21.7748 2.91073  17
   3 -22   1 20.7310 2.38184  11
  -3 -22  -1 24.4214 2.70660   7
   3 -22   1 21.1120 2.80047  18
   3 -22   1 27.7227 2.42678  12
   3 -22   1 23.6809 2.47160  20
   3 -22   1 20.5811 2.40200  10
  -3 -22  -1 22.8154 2.47579  16
   3 -22   1 21.0363 2.33808  22
   3 -22   1 21.2295 2.67672   7
   3 -22   1 22.8010 2.17947  14
   3  22   1 26.3500 2.27965  23
   3  22   1 22.3966 2.61707  19
  -3  22  -1 21.0367 2.15452  12
   3  22   1 21.9090 2.01300   9
   3  22   1 25.7894 3.21073   6
  -3  22  -1 32.8713 2.97853  20
  -3  22  -1 22.4080 2.06879  14
   4 -22   1 112.980 6.39815  10
   4 -22   1 111.446 6.14384  22
   4 -22   1 120.403 5.75228  13
   4 -22   1 114.470 6.23443  20
   4 -22   1 113.069 6.07478  12
   4 -22   1 110.156 6.31521  11
   4 -22   1 117.361 5.68772  14
   4 -22   1 114.713 7.10697  17
  -4 -22  -1 125.024 6.53880   7
   4 -22   1 129.507 6.93464  18
   4  22   1 112.238 7.92041   6
   4  22   1 118.828 5.78581  23
  -4  22  -1 119.547 5.58203  14
  -4  22  -1 124.963 6.86950  18
   4  22   1 113.668 6.96859  19
  -4  22  -1 118.235 5.86572  12
  -4  22  -1 121.593 6.20698  20
   4  22   1 118.476 5.32223   9
   5 -22   1 24.3406 2.99056  12
   5 -22   1 22.5141 3.08656  11
   5 -22   1 36.3886 3.62811  10
   5 -22   1 28.4717 3.04780  14
   5 -22   1 21.0794 3.28743  20
   5 -22   1 22.2278 3.18551  22
   5 -22   1 21.6381 3.78064  17
   5 -22   1 21.8543 2.97437  13
  -5 -22  -1 23.3681 3.38944   7
   5 -22   1 17.8892 3.27942   7
  -5  22  -1 24.1050 2.54326  14
   5  22   1 21.6507 2.58761   9
  -5  22  -1 22.9977 3.20865  20
   5  22   1 21.7416 2.76203  23
   5  22   1 26.7921 3.46292  10
  -5  22  -1 24.0421 2.75160  12
   5  22   1 20.5052 3.84123   6
   6 -22   1 0.95462 3.61854  17
   6 -22   1 2.84450 2.40209  22
   6 -22   1 1.33427 1.94516  14
   6 -22   1 5.57178 2.63522  13
   6 -22   1 1.91881 2.40551  11
  -6 -22  -1 5.82336 2.13556  16
   6  22   1 3.78462 1.99338  23
   6  22   1 2.97080 1.84905   9
   6  22   1 4.57857 2.99297  10
  -6  22  -1 4.38943 2.04932  14
  -6  22  -1 9.03043 2.60278  17
  -6  22  -1 3.85802 1.88209  12
   6 -23  -1 0.51916 1.97730  11
  -6 -23   1 -1.6631 2.10783  16
   6 -23  -1 0.58039 2.57351  13
  -6 -23   1 1.11847 1.73545  15
   6 -23  -1 3.03027 1.95068  14
   6 -23  -1 2.19650 3.31282  17
   6 -23  -1 0.87250 2.39867  22
   6  23  -1 1.14221 1.75245   9
  -6  23   1 5.12507 2.05824  12
  -6  23   1 2.23965 1.81839  14
   6  23  -1 0.38436 2.01809  23
   5 -23  -1 27.2232 3.53742  20
  -5 -23   1 34.0257 2.61690  15
   5 -23  -1 32.1884 3.32613  14
  -5 -23   1 27.9954 3.50921  16
   5 -23  -1 32.9650 3.74597  11
   5 -23  -1 35.2377 3.47085  13
   5 -23  -1 34.9424 4.39070  17
   5 -23  -1 30.4367 3.53308  22
   5 -23  -1 35.5685 3.82984  12
  -5  23   1 29.4759 2.85992  14
   5  23  -1 29.1007 3.86689  19
  -5  23   1 35.8765 4.04620  20
   5  23  -1 35.1632 3.45888  23
  -5  23   1 31.2775 3.22102  12
   5  23  -1 36.4861 3.11573   9
   5  23  -1 30.0747 4.43881   6
   4 -23  -1 6.57690 1.73913  10
   4 -23  -1 2.22715 1.73228  11
  -4 -23   1 2.25696 1.76554  16
   4 -23  -1 3.12449 1.69556  20
   4 -23  -1 2.16800 1.78481  22
  -4 -23   1 3.49312 1.15277  15
   4 -23  -1 -2.2350 1.79617   7
  -4 -23   1 2.94920 1.44922  10
   4 -23  -1 1.03255 2.22256  18
   4 -23  -1 1.28582 1.25835  14
   4 -23  -1 3.56942 2.20650  17
   4 -23  -1 1.82554 1.61099  13
  -4 -23   1 0.81213 1.72726   7
   4 -23  -1 1.30410 1.47709  12
  -4  23   1 1.03507 1.29775  12
   4  23  -1 1.59517 1.20103   9
   4  23  -1 2.09768 1.85598  19
  -4  23   1 2.78919 1.71729  18
  -4  23   1 2.88741 1.23201  14
   4  23  -1 0.86926 1.83533   6
   4  23  -1 -0.0121 1.41597  23
  -3 -23   1 52.0362 3.48208  10
   3 -23  -1 47.8577 3.65645  10
  -3 -23   1 57.6427 3.95980   7
  -3 -23   1 47.9018 3.88685  16
   3 -23  -1 48.8501 3.85153   7
   3 -23  -1 51.5491 3.70628  11
   3 -23  -1 48.9158 3.25329  13
   3 -23  -1 52.9936 3.40997  12
   3 -23  -1 52.7772 3.60237  22
  -3 -23   1 54.6334 2.82633  15
   3 -23  -1 53.9555 3.11572  14
  -3  23   1 51.9410 3.29665  12
  -3  23   1 52.2391 3.25720   8
  -3  23   1 54.7164 3.73480   5
   3  23  -1 46.1560 4.37235   6
  -3  23   1 52.2145 3.09658  14
   3  23  -1 47.9424 3.86308  19
   3  23  -1 49.2511 3.19525  23
   3  23  -1 49.1691 2.89438   9
   2 -23  -1 3.76231 1.32593  11
  -2 -23   1 2.91999 1.00182  15
   2 -23  -1 4.51427 1.47229  22
   2 -23  -1 1.92681 1.43346   7
  -2 -23   1 2.91272 1.74075  16
   2 -23  -1 2.33714 1.02047  12
  -2 -23   1 3.36055 1.37802   7
   2  23  -1 4.80110 1.22915  23
   2  23  -1 4.45890 1.38261  19
  -2  23   1 5.15884 1.24871  12
   2  23  -1 5.48997 1.43022   5
   2  23  -1 2.58861 1.34004   6
  -2  23   1 4.18781 1.33896   5
  -1 -23   1 28.1200 5.45114  21
   1 -23  -1 26.7468 3.58867   4
  -1 -23   1 25.5624 2.60926   7
  -1 -23   1 27.7643 3.60893   4
   1 -23  -1 27.7188 2.66145   7
  -1  23   1 27.4701 2.48575   5
  -1  23   1 26.1936 3.32448   2
   1  23  -1 31.9015 3.68824   2
   1  23  -1 30.1362 3.93656  24
   1  23  -1 29.5897 2.39409   5
   0 -23  -1 39.5589 4.09206   4
   0 -23   1 38.7887 4.28592   4
   0 -23  -1 34.3400 2.81962   7
   0 -23   1 30.2649 2.90772   7
   0  23   1 32.1002 2.53246   5
   0  23   1 38.7658 3.87721  24
   0  23  -1 32.8412 2.57056   5
   0  23   1 35.3647 3.88640   2
   0  23  -1 30.4625 3.73044   2
  -1 -23  -1 217.931 10.6375   4
   1 -23   1 217.602 9.74109   7
  -1 -23  -1 212.853 9.68300   7
   1 -23   1 216.171 10.6507   4
   1  23   1 229.072 10.6404   2
   1  23   1 233.571 11.5640  24
   1  23   1 226.955 9.38189   5
  -1  23  -1 230.696 10.7960   2
  -1  23  -1 231.677 9.48282   5
  -2 -23  -1 21.6886 2.50492  16
   2 -23   1 20.7750 1.95573  14
  -2 -23  -1 18.8464 1.72102  15
  -2 -23  -1 25.2030 2.66803   7
  -2  23  -1 19.1387 1.79107  14
   2  23   1 17.8573 2.62252   6
   2  23   1 24.8596 2.66993  19
  -2  23  -1 19.0384 2.28093   5
   2  23   1 24.3551 2.12754  23
  -2  23  -1 23.0638 2.05633  12
   3 -23   1 108.774 5.81968  11
  -3 -23  -1 115.395 5.72412  10
   3 -23   1 106.835 6.25961   7
   3 -23   1 107.389 5.86135  10
   3 -23   1 111.561 5.61376  12
  -3 -23  -1 117.609 6.28388  16
   3 -23   1 112.665 5.25112  14
   3 -23   1 117.965 5.75460  22
  -3 -23  -1 111.871 6.08003   7
   3  23   1 109.584 6.41563  19
  -3  23  -1 115.222 5.48745  12
   3  23   1 112.327 4.94567   9
   3  23   1 120.945 7.39089   6
   3  23   1 113.737 5.31984  23
  -3  23  -1 108.323 5.16245  14
   4 -23   1 60.0911 4.41989  20
   4 -23   1 62.5263 5.19851  17
   4 -23   1 59.1304 4.27895  22
   4 -23   1 62.2985 4.09797  12
   4 -23   1 63.3998 4.45809  11
   4 -23   1 56.3407 3.87133  13
  -4 -23  -1 52.1444 4.21744  16
   4 -23   1 57.7308 3.72677  14
   4 -23   1 57.4974 4.49981  10
  -4 -23  -1 63.6440 4.51922   7
   4  23   1 60.3900 5.42092   6
   4  23   1 60.6079 4.89762  19
  -4  23  -1 61.8794 3.67859  14
   4  23   1 54.3311 3.76735  23
  -4  23  -1 57.2648 3.73257  12
   4  23   1 57.8569 3.46080   9
  -5 -23  -1 2.41299 1.69132  16
   5 -23   1 0.99647 2.23381  22
   5 -23   1 0.76750 2.09799  13
  -5 -23  -1 0.85021 1.99453   7
   5 -23   1 0.73063 2.78113  17
   5 -23   1 0.26885 2.13530  11
   5 -23   1 6.74211 2.22771  10
   5 -23   1 -0.5694 2.34292  20
   5 -23   1 1.58089 1.79733  14
  -5  23  -1 4.19923 1.47946  14
   5  23   1 3.63164 2.49973  19
   5  23   1 1.44615 1.88385  23
   5  23   1 4.10491 1.61401   9
  -5  23  -1 2.46829 1.62191  12
  -5  23  -1 -0.0392 1.90932  20
   6 -23   1 3.37135 2.43574  22
   6 -23   1 3.05900 2.18475  11
   6 -23   1 0.37242 3.47617  17
   6 -23   1 5.55568 2.22043  14
   6 -23   1 6.98882 2.64484  13
  -6 -23  -1 7.92082 2.32460  16
  -6  23  -1 6.60658 2.09537  12
   6  23   1 4.65184 1.89471   9
  -6  23  -1 7.33604 2.04251  14
   6  23   1 5.95462 2.22244  23
  -6  23  -1 11.1373 2.77877  17
   6 -24  -1 2.67584 1.99735  11
   6 -24  -1 3.07191 2.06778  12
   6 -24  -1 0.31204 2.35814  22
  -6 -24   1 4.76617 2.64526  16
   6 -24  -1 2.27010 2.16435  14
   6 -24  -1 3.77905 3.34519  17
   6 -24  -1 0.75069 2.54473  13
   6  24  -1 0.46315 1.72697   9
  -6  24   1 1.71328 1.71629  14
   6  24  -1 2.33282 2.16135  23
  -6  24   1 2.24411 1.79977  12
   5 -24  -1 5.86933 2.55296  11
  -5 -24   1 7.87715 2.63434  16
   5 -24  -1 4.04968 3.01330  17
   5 -24  -1 7.96082 2.25796  12
   5 -24  -1 7.46962 1.99399  14
   5 -24  -1 8.10214 2.48994  13
   5 -24  -1 9.63821 2.61279  20
   5 -24  -1 7.01627 2.42438  22
   5 -24  -1 8.92557 2.98294  10
  -5 -24   1 6.65540 1.95892  10
   5  24  -1 7.28961 1.91475   9
  -5  24   1 8.34729 1.85980  14
   5  24  -1 9.70755 2.21346  23
  -5  24   1 6.79985 1.88886  12
  -5  24   1 10.1805 2.53045  20
   5  24  -1 4.24325 2.56021  19
  -4 -24   1 19.2911 2.42794  10
   4 -24  -1 15.6886 2.30011  10
   4 -24  -1 17.8252 2.71895  20
   4 -24  -1 17.1873 2.45850  12
   4 -24  -1 16.5466 2.88074   7
   4 -24  -1 23.2355 2.89336  11
   4 -24  -1 17.7879 2.61856  22
   4 -24  -1 18.9577 2.31569  14
   4 -24  -1 23.0351 2.59020  13
  -4 -24   1 21.1904 1.99338  15
  -4 -24   1 19.2456 2.87530  16
   4 -24  -1 20.3842 3.20697  17
  -4 -24   1 16.4513 2.74434   7
   4  24  -1 17.1214 2.08240   9
   4  24  -1 19.9205 2.38110  23
  -4  24   1 17.8854 2.26527  14
   4  24  -1 16.8729 2.71315  19
  -4  24   1 17.8752 2.41943  12
   4  24  -1 12.8899 3.02955   6
  -3 -24   1 62.3302 3.82881  10
  -3 -24   1 62.8033 3.21993  15
  -3 -24   1 66.7982 4.51564  16
   3 -24  -1 62.2163 4.15839  11
  -3 -24   1 68.8073 4.49623   7
   3 -24  -1 62.2692 3.89591  12
   3 -24  -1 60.6859 4.16026  10
   3 -24  -1 61.4192 4.02644  22
   3 -24  -1 68.3479 3.62823  14
   3 -24  -1 65.3790 4.42768   7
  -3  24   1 62.3776 3.46503  14
  -3  24   1 56.5176 4.10142   5
  -3  24   1 61.0619 3.74704   8
   3  24  -1 63.9851 5.13609   6
   3  24  -1 65.1326 3.71648  23
  -3  24   1 62.4265 3.74533  12
   3  24  -1 58.3640 4.36987  19
   3  24  -1 55.5461 3.23920   9
  -2 -24   1 48.3568 2.69965  15
  -2 -24   1 52.1883 3.90138  16
   2 -24  -1 55.1382 3.23752  12
  -2 -24   1 54.7230 3.77685   7
  -2 -24   1 51.8115 3.05859  23
   2 -24  -1 48.4687 3.34733  11
   2 -24  -1 51.4332 3.37442  22
   2 -24  -1 47.3820 3.69429   7
  -2  24   1 47.3335 3.07460  12
   2  24  -1 46.2464 3.58596  19
   2  24  -1 47.0229 3.39456   5
  -2  24   1 47.5342 3.47894   5
   2  24  -1 49.7444 3.04255  23
  -1 -24   1 8.83729 1.73155   7
   1 -24  -1 7.11213 1.58366   7
  -1 -24   1 7.52309 1.78194  16
  -1 -24   1 6.53470 3.42200  21
  -1  24   1 3.66142 1.27084   5
   1  24  -1 4.55127 2.22854  24
   1  24  -1 8.25313 1.58662   5
   0 -24  -1 9.58848 1.81702   7
   0 -24   1 9.58836 1.94201   7
   0  24   1 7.73251 2.39120  24
   0  24   1 8.48201 2.16661   2
   0  24  -1 9.94141 1.66993   5
   0  24   1 10.6543 1.64146   5
   1 -24   1 10.7504 1.96440   7
  -1 -24  -1 14.5116 2.10381   7
  -1 -24  -1 14.1812 2.09802  16
   1  24   1 13.1810 1.86640   5
   1  24   1 13.1147 1.89782  19
   1  24   1 12.4857 2.49213   2
  -1  24  -1 10.1492 1.74564   5
  -1  24  -1 13.0429 1.64864  12
  -2 -24  -1 100.522 5.54724  16
   2 -24   1 92.6219 5.33113  10
   2 -24   1 90.0518 5.46928   7
  -2 -24  -1 97.9045 5.38550   7
  -2 -24  -1 92.4503 5.10068  10
   2  24   1 93.5402 5.52263  19
  -2  24  -1 106.378 5.29043   5
  -2  24  -1 95.7759 4.75781  12
   3 -24   1 4.75882 2.06720   7
  -3 -24  -1 8.20916 2.05512  16
  -3 -24  -1 12.4565 1.96069  10
  -3 -24  -1 9.62415 2.07784   7
   3 -24   1 10.9969 1.99993  22
   3 -24   1 7.31052 1.79320  11
   3 -24   1 8.48746 1.53479  14
   3 -24   1 4.60752 1.83049  10
  -3 -24  -1 10.7918 1.42441  15
  -3  24  -1 10.2500 1.69033  12
   3  24   1 7.23150 2.40240   6
  -3  24  -1 8.61023 1.46565  14
   3  24   1 9.09619 2.00396  19
   3  24   1 10.2125 1.77468  23
   3  24   1 11.0302 1.57088   9
   4 -24   1 22.9413 3.08362  20
   4 -24   1 29.2616 3.22348  22
   4 -24   1 27.1833 3.18789  10
   4 -24   1 30.2238 2.89677  14
  -4 -24  -1 26.1824 3.26924   7
   4 -24   1 27.3216 3.22628  11
  -4 -24  -1 30.3202 3.13380  16
  -4 -24  -1 29.8042 3.02045  10
   4 -24   1 27.4605 3.64413  17
   4 -24   1 19.7910 2.53112  13
  -4  24  -1 33.0884 3.37379  20
  -4  24  -1 28.4613 2.59692  14
   4  24   1 29.2467 2.63376   9
   4  24   1 29.8123 2.83870  23
   4  24   1 26.4620 3.95033   6
  -4  24  -1 27.1483 2.77447  12
   4  24   1 33.7657 3.61749  19
   5 -24   1 7.42563 2.41078  11
   5 -24   1 6.02170 2.38095  13
   5 -24   1 8.95848 2.29083  14
   5 -24   1 5.29397 2.95396  17
   5 -24   1 7.58113 2.37031  10
   5 -24   1 6.38332 2.35514  22
   5 -24   1 4.55642 2.57304  20
  -5 -24  -1 8.10762 2.01717  16
   5  24   1 2.89548 1.76525   9
  -5  24  -1 6.79684 1.66802  14
  -5  24  -1 7.17389 1.93604  12
   5  24   1 5.88994 2.69239  19
   5  24   1 10.1773 2.30178  23
  -6 -24  -1 7.12975 2.36644  16
   6 -24   1 1.37625 3.52159  17
   6 -24   1 3.79922 2.10888  14
   6 -24   1 5.86683 2.85324  10
   6 -24   1 2.86591 2.45895  22
   6 -24   1 1.68826 2.13438  11
  -6 -24  -1 7.46081 1.96667  15
   6 -24   1 6.04303 2.68628  13
   6  24   1 5.77860 2.47451  23
  -6  24  -1 6.80227 2.06678  14
   6  24   1 7.26540 2.24701   9
  -6  24  -1 12.5290 2.77470  17
  -6  24  -1 7.07750 2.24634  12
   6 -25  -1 3.91511 3.62174  17
   6 -25  -1 3.92152 2.09101  12
   6 -25  -1 -0.0908 2.45155  13
  -6 -25   1 2.86136 2.63185  16
   6 -25  -1 3.15641 2.08487  11
   6 -25  -1 0.18462 2.42445  22
   6 -25  -1 3.26453 2.06534  14
  -6 -25   1 5.24423 2.05834  15
  -6  25   1 1.98838 1.88184  12
  -6  25   1 2.46747 1.66713  14
   6  25  -1 0.33287 2.00689  23
   5 -25  -1 40.8232 4.24702  10
   5 -25  -1 25.8093 3.43525  22
  -5 -25   1 36.6890 3.56144  10
   5 -25  -1 32.6224 4.45214  17
  -5 -25   1 31.8077 3.87369  16
  -5 -25   1 33.0496 2.83691  15
   5 -25  -1 35.0584 3.47676  14
   5 -25  -1 23.0694 3.18403  12
   5 -25  -1 29.5874 3.67524  11
   5 -25  -1 31.7015 3.73651  20
   5 -25  -1 23.7707 3.18813  13
   5  25  -1 37.5612 4.34675  19
  -5  25   1 41.1902 4.14596  20
  -5  25   1 31.9679 2.96073  14
  -5  25   1 34.3789 3.35399  12
   5  25  -1 34.1524 3.38538  23
   5  25  -1 32.1045 3.08340   9
   4 -25  -1 32.8922 3.37276  10
   4 -25  -1 32.5447 3.13187  13
  -4 -25   1 41.5089 3.44397  10
  -4 -25   1 38.3018 3.79820   7
  -4 -25   1 30.6188 2.51056  15
   4 -25  -1 31.5319 2.92401  14
   4 -25  -1 31.1773 3.09318  12
   4 -25  -1 29.8469 3.38122  22
   4 -25  -1 26.8960 3.84267  17
   4 -25  -1 26.9712 3.29699  20
  -4 -25   1 33.7970 3.78491  16
   4 -25  -1 27.2850 3.13967  11
  -4  25   1 32.3650 2.98590  12
   4  25  -1 35.2135 4.43505   6
   4  25  -1 32.5207 3.56968  19
   4  25  -1 30.5407 3.00969  23
  -4  25   1 29.0177 2.68998  14
   4  25  -1 30.8155 2.75036   9
  -3 -25   1 53.7821 4.05817   7
  -3 -25   1 50.2704 3.47442  10
   3 -25  -1 50.6503 4.08843   7
   3 -25  -1 46.2192 3.30713  12
  -3 -25   1 42.5424 2.76491  15
   3 -25  -1 47.9345 3.75482  10
   3 -25  -1 45.1511 3.09777  14
   3 -25  -1 50.6047 3.63299  22
  -3 -25   1 44.3044 4.04749  16
   3 -25  -1 45.6529 3.67795  11
   3  25  -1 45.5187 4.49554   6
  -3  25   1 46.8155 3.04588  14
  -3  25   1 52.0967 3.78809   5
   3  25  -1 45.7531 2.85191   9
   3  25  -1 40.8239 3.77385  19
  -3  25   1 44.2469 3.19733  12
   3  25  -1 45.0007 3.11330  23
  -3  25   1 48.0363 3.27518   8
  -2 -25   1 138.536 6.72469  10
   2 -25  -1 141.334 6.77956  10
   2 -25  -1 138.942 6.37030  12
  -2 -25   1 136.462 6.13931  23
  -2 -25   1 146.326 7.00182   7
   2 -25  -1 139.971 7.02634   7
   2 -25  -1 139.445 6.48895  22
   2 -25  -1 139.546 6.66023  11
  -2 -25   1 142.192 7.36062  16
   2  25  -1 133.347 6.62086   5
  -2  25   1 139.700 6.71521   5
  -2  25   1 134.212 6.26559  12
   2  25  -1 131.754 7.20338  19
   2  25  -1 130.652 6.06351  23
  -2  25   1 141.054 6.42259   8
  -1 -25   1 30.5509 2.94142   7
  -1 -25   1 26.9826 2.97124  16
   1 -25  -1 27.3508 2.82296   7
  -1  25   1 28.5470 2.67462   5
   1  25  -1 26.8895 2.56213   5
   0 -25  -1 22.4735 2.52758   7
   0 -25   1 17.7474 2.42890   7
   0 -25   1 15.6374 2.25091  16
   0  25   1 19.9338 2.30939   5
   0  25  -1 15.7692 2.12760   5
  -1 -25  -1 291.303 13.1563  16
  -1 -25  -1 279.176 12.2104   7
   1 -25   1 292.965 12.3900   7
   1 -25   1 304.475 13.4092  16
  -1  25  -1 303.717 12.0069   5
   1  25   1 266.961 13.2356  19
  -1  25  -1 277.969 11.6090  12
   1  25   1 298.749 11.9076   5
  -2 -25  -1 16.2285 2.35041   7
   2 -25   1 19.7895 2.40451  10
  -2 -25  -1 19.0380 2.58438  16
   2 -25   1 13.6653 2.51984   7
  -2 -25  -1 13.6965 1.90795  10
  -2  25  -1 17.4213 2.02948  12
   2  25   1 18.6356 2.36585  19
  -2  25  -1 16.2108 2.26658   5
  -2  25  -1 19.9634 2.08334   8
  -3 -25  -1 40.2779 2.57939  15
  -3 -25  -1 36.2119 3.16378  10
   3 -25   1 43.2519 3.99919   7
   3 -25   1 39.9179 3.36261  22
   3 -25   1 42.5142 2.98752  14
   3 -25   1 41.0907 3.40935  11
  -3 -25  -1 47.6702 3.90794   7
  -3 -25  -1 42.4972 3.78797  16
   3 -25   1 34.8649 3.50282  10
  -3  25  -1 39.2643 3.02711  12
   3  25   1 40.9595 3.83072  19
  -3  25  -1 41.0831 2.75715  14
   3  25   1 38.8859 2.68575   9
   3  25   1 42.2501 3.11156  23
   3  25   1 45.4296 4.32100   6
   4 -25   1 9.49020 2.31921  11
  -4 -25  -1 9.65869 2.30653  16
   4 -25   1 12.8173 2.69745   7
   4 -25   1 8.32103 2.36702  10
   4 -25   1 5.91593 2.36915  20
  -4 -25  -1 7.05663 2.33205   7
  -4 -25  -1 10.2946 1.58148  15
   4 -25   1 9.07114 1.91844  14
  -4 -25  -1 11.4651 2.12249  10
   4 -25   1 8.12156 2.29192  22
   4 -25   1 13.7653 3.00135  17
  -4  25  -1 10.3328 1.99574  12
   4  25   1 10.0392 2.57163  19
  -4  25  -1 10.1480 1.75620  14
   4  25   1 9.28659 2.69995   6
   4  25   1 11.2498 2.03721  23
   4  25   1 8.91186 1.82347   9
   5 -25   1 4.20823 2.25836  13
   5 -25   1 7.78132 2.76500  20
   5 -25   1 4.31320 2.09423  14
  -5 -25  -1 6.69112 2.18611  16
   5 -25   1 5.17044 3.10160  17
   5 -25   1 9.29066 2.58282  10
   5 -25   1 8.96052 2.52232  11
  -5 -25  -1 4.49972 2.13032  10
   5 -25   1 7.09256 2.49898  22
  -5  25  -1 3.81926 2.23265  20
   5  25   1 5.35595 1.86165   9
   5  25   1 6.28527 2.16810  23
  -5  25  -1 6.98577 1.97618  12
  -5  25  -1 4.28729 1.57830  14
   6 -25   1 18.1098 4.32772  17
   6 -25   1 21.6572 3.62432  10
  -6 -25  -1 20.1194 2.95938  10
   6 -25   1 18.2661 3.26192  13
  -6 -25  -1 25.2473 3.78883  16
  -6 -25  -1 34.1387 3.10019  15
   6 -25   1 21.1366 3.09205  14
   6 -25   1 13.2489 2.78390  11
   6 -25   1 11.5577 2.96188  22
  -6  25  -1 24.9573 3.11769  12
  -6  25  -1 33.1511 3.19380  14
   6  25   1 22.6041 3.31545  23
   6  25   1 22.4660 2.90830   9
   6  25   1 26.9943 4.53432  19
   6 -26  -1 3.63143 2.21454  14
   6 -26  -1 3.51008 2.74920  13
   6 -26  -1 -0.4599 3.26760  17
   6 -26  -1 -1.1719 1.91842  11
  -6 -26   1 2.88896 2.72004  16
  -6 -26   1 1.97168 1.87413  15
   6 -26  -1 -1.4053 2.28560  22
  -6  26   1 2.16863 1.67475  14
   6  26  -1 4.39226 2.16862  23
   6  26  -1 4.80577 3.43702  19
  -6  26   1 1.58053 1.88038  12
   6  26  -1 3.50536 1.94008   9
   5 -26  -1 15.1601 2.68996  13
  -5 -26   1 13.6487 2.52827  10
  -5 -26   1 13.5258 3.06740  16
   5 -26  -1 13.9768 3.65293  17
   5 -26  -1 15.3777 2.59713  12
  -5 -26   1 17.2834 2.27624  15
   5 -26  -1 9.33312 2.63545  22
   5 -26  -1 12.4819 2.92578  20
   5 -26  -1 9.17513 2.63200  11
   5 -26  -1 10.0524 2.29608  14
  -5  26   1 15.0335 2.51816  12
   5  26  -1 15.4588 2.21836   9
   5  26  -1 12.6232 2.44589  23
  -5  26   1 14.4997 2.23378  14
  -5  26   1 16.7417 2.97618  20
   4 -26  -1 10.3116 2.21610  11
  -4 -26   1 4.96227 2.17580  16
  -4 -26   1 7.14994 1.62276  15
   4 -26  -1 4.15189 1.85941  13
  -4 -26   1 9.90947 1.99901  10
   4 -26  -1 3.45043 2.06900  22
   4 -26  -1 7.38438 1.91891  12
  -4 -26   1 7.27975 2.32038   7
   4 -26  -1 8.91350 1.83395  14
   4 -26  -1 3.51695 2.48941   7
   4 -26  -1 9.77054 2.15522  10
  -4  26   1 5.15913 1.49084  14
  -4  26   1 8.30453 1.93716  12
   4  26  -1 3.14060 2.39599   6
   4  26  -1 7.63125 1.92789  23
   4  26  -1 8.86540 1.79736   9
   4  26  -1 10.0784 2.47779  19
   3 -26  -1 15.5464 2.39621  11
   3 -26  -1 20.8495 2.60806  22
  -3 -26   1 18.3602 2.62425   7
  -3 -26   1 21.4964 2.41204  10
   3 -26  -1 21.8071 2.76397  10
  -3 -26   1 20.5940 1.98047  15
   3 -26  -1 19.2558 2.17721  14
  -3 -26   1 19.3342 2.97624  16
   3 -26  -1 16.5301 2.25513  12
  -3  26   1 16.9271 2.21257   8
   3  26  -1 19.1315 2.03738   9
  -3  26   1 18.4600 2.01562  14
   3  26  -1 19.9333 2.26560  23
   3  26  -1 17.5666 2.49276  19
  -3  26   1 18.1790 2.53570   5
  -3  26   1 18.4896 2.29170  12
   3  26  -1 17.5571 2.99194   6
   2 -26  -1 36.5239 2.67426  12
   2 -26  -1 37.5506 2.93313  22
  -2 -26   1 29.2758 2.79781  10
  -2 -26   1 35.0484 3.35581  16
   2 -26  -1 36.9794 3.22867  10
  -2 -26   1 37.0698 3.40025   7
   2 -26  -1 31.4155 3.18064   7
   2 -26  -1 35.5503 2.91472  11
  -2 -26   1 31.5321 2.50887  23
   2  26  -1 32.5274 2.69515   8
  -2  26   1 34.1737 2.60347  12
   2  26  -1 30.4516 3.10937   5
   2  26  -1 31.2622 2.53991  23
   2  26  -1 29.8305 3.06638  19
  -2  26   1 31.0518 3.09705   5
  -2  26   1 32.0481 2.73453   8
  -1 -26   1 77.9672 4.93414  16
   1 -26  -1 76.8942 4.73343   7
  -1 -26   1 82.4486 4.86501   7
   1 -26  -1 76.3253 4.58425  10
  -1 -26   1 77.3903 4.48801  10
  -1  26   1 77.7045 4.18686   8
   1  26  -1 70.8405 4.43394   5
  -1  26   1 77.8801 4.54380   5
   0 -26   1 101.450 5.86683  16
   0 -26   1 102.862 5.77822   7
   0  26  -1 102.651 5.37286   5
   0  26   1 103.532 5.37697   5
  -1 -26  -1 2.74172 1.62337   7
   1 -26   1 4.12520 1.63613  10
  -1 -26  -1 4.91229 1.69072  16
  -1 -26  -1 4.80787 1.49842  10
  -1  26  -1 2.76304 1.37033   5
  -1  26  -1 4.19647 1.29531  12
   1  26   1 2.96763 1.27363   5
  -1  26  -1 2.19664 1.13437   8
   1  26   1 2.56417 1.39252  19
   2 -26   1 75.9951 5.15642   7
  -2 -26  -1 76.8119 4.75589   7
  -2 -26  -1 71.1049 4.86545  16
  -2 -26  -1 67.5511 4.23778  10
   2 -26   1 70.4386 4.56790  10
  -2  26  -1 71.2049 4.09679  12
   2  26   1 69.4411 4.69248  19
  -2  26  -1 81.9256 4.60490   5
  -2  26  -1 71.1824 4.03000   8
   3 -26   1 29.3247 3.12397  10
  -3 -26  -1 23.5411 3.09656   7
  -3 -26  -1 30.2836 3.43691  16
  -3 -26  -1 26.7820 2.39883  15
   3 -26   1 28.9856 2.66464  14
   3 -26   1 27.3339 2.95781  11
   3 -26   1 28.1208 2.98787  22
   3 -26   1 25.0648 3.36797   7
  -3 -26  -1 27.9272 2.79287  10
   3  26   1 27.2815 2.65257  23
   3  26   1 28.8635 2.43310   9
   3  26   1 25.3008 3.53392   6
  -3  26  -1 31.6396 2.46386  14
   3  26   1 30.7464 3.48013  19
  -3  26  -1 28.4379 2.69674  12
  -4 -26  -1 2.60990 1.89350   7
   4 -26   1 1.73273 1.58603  14
   4 -26   1 5.46141 2.48545   7
  -4 -26  -1 1.55427 1.33394  15
  -4 -26  -1 4.23662 1.71024  10
   4 -26   1 1.12801 1.98101  22
  -4 -26  -1 3.64960 2.19426  16
   4 -26   1 2.82832 2.06489  11
   4 -26   1 1.13589 2.17221  10
   4  26   1 -0.0035 2.20495   6
   4  26   1 1.94555 1.39116   9
  -4  26  -1 3.02304 1.37917  14
   4  26   1 1.60935 1.94835  19
  -4  26  -1 3.15784 1.59531  12
   4  26   1 -1.7197 1.75501  23
   5 -26   1 22.7338 4.22393  17
   5 -26   1 27.0166 3.21099  13
   5 -26   1 19.8363 3.05994  11
   5 -26   1 28.7740 3.53905  10
  -5 -26  -1 25.7412 3.46045  10
   5 -26   1 22.0074 2.94997  14
  -5 -26  -1 18.4850 3.07073  16
   5 -26   1 14.4057 2.96048  22
  -5  26  -1 24.1402 2.65478  14
   5  26   1 31.6730 3.34648  23
   5  26   1 30.2628 4.11697  19
  -5  26  -1 27.2172 3.03767  12
   5  26   1 21.9687 2.73325   9
  -6 -26  -1 1.68434 2.31434  10
   6 -26   1 -0.7500 2.08847  11
   6 -26   1 1.23888 2.15256  14
  -6 -26  -1 2.00061 2.45065  16
   6 -26   1 -1.0004 2.94154  10
  -6 -26  -1 2.44662 2.01419  15
   6 -26   1 3.13372 2.32783  22
   6 -26   1 -1.9491 2.48212  13
   6 -26   1 -1.6133 3.48901  17
  -6  26  -1 2.24428 2.10566  12
  -6  26  -1 2.16521 1.77181  14
   6  26   1 2.82180 2.43568  23
   6  26   1 4.12954 1.99801   9
  -6  26  -1 10.9504 2.79757  17
   6 -27  -1 1.45508 2.11046  14
  -6 -27   1 0.41043 2.77124  16
  -6 -27   1 -0.4443 1.82691  15
   6 -27  -1 1.23506 3.49883  17
   6 -27  -1 0.62294 2.51729  22
   6 -27  -1 1.48579 2.62757  13
   6 -27  -1 -0.7566 1.92842  11
   6  27  -1 -1.1924 2.18464  23
   6  27  -1 2.78551 1.96798   9
  -6  27   1 1.44926 1.72716  14
  -6  27   1 2.36530 1.97187  12
   6  27  -1 0.94866 3.42175  19
  -5 -27   1 15.0077 2.24356  15
   5 -27  -1 15.6975 2.80101  22
   5 -27  -1 11.7578 2.84525  11
   5 -27  -1 21.0614 2.95037  13
   5 -27  -1 17.9608 3.56500  10
   5 -27  -1 12.7205 3.70020  17
  -5 -27   1 12.0213 2.91002  16
   5 -27  -1 20.1904 2.86693  14
  -5 -27   1 19.9512 2.81554  10
   5 -27  -1 17.6120 2.76834  12
   5  27  -1 22.6079 2.78278  23
   5  27  -1 22.2871 2.70426   9
  -5  27   1 17.6227 2.40847  14
  -5  27   1 17.6948 2.57087  12
   4 -27  -1 16.7159 2.53815  12
   4 -27  -1 11.7691 2.61408  22
   4 -27  -1 17.5683 2.72136  10
  -4 -27   1 13.0431 2.34772  10
   4 -27  -1 12.8034 2.10439  14
  -4 -27   1 14.0948 1.84797  15
  -4 -27   1 15.5513 2.70072   7
  -4 -27   1 11.3629 2.72643  16
   4 -27  -1 9.16382 2.34727  11
   4  27  -1 11.5064 1.86499   9
   4  27  -1 12.8655 2.24456  23
  -4  27   1 12.5952 1.96925  14
   4  27  -1 8.85079 2.92800   6
  -4  27   1 12.4587 2.12316  12
   3 -27  -1 39.0990 3.64609   7
  -3 -27   1 36.3826 3.23978  10
   3 -27  -1 39.1720 3.65681  10
  -3 -27   1 32.0683 2.47180  15
   3 -27  -1 33.9094 2.98254  12
  -3 -27   1 33.1350 3.54776   7
   3 -27  -1 34.2996 3.36124  22
  -3 -27   1 31.5236 3.54697  16
   3 -27  -1 22.8696 2.86609  11
  -3 -27   1 30.9488 2.76518  23
  -3  27   1 35.4824 2.87962  12
  -3  27   1 31.5477 3.33292   5
  -3  27   1 30.6978 3.01019   8
   3  27  -1 29.1945 3.94561   6
   3  27  -1 33.8436 2.54822   9
   3  27  -1 32.4436 2.95342  23
   3  27  -1 34.0866 3.61823  19
   2 -27  -1 197.868 9.18881   7
   2 -27  -1 194.095 8.57305  22
   2 -27  -1 187.613 8.76972  11
  -2 -27   1 192.638 8.86994  10
   2 -27  -1 182.496 8.90850  10
  -2 -27   1 190.601 9.60948  16
  -2 -27   1 199.951 9.15541   7
  -2  27   1 187.981 8.31476  12
  -2  27   1 196.844 8.49362   8
   2  27  -1 189.596 8.29518  23
   2  27  -1 183.212 9.58370  19
   2  27  -1 184.530 8.41626   8
  -2  27   1 202.702 8.92840   5
   2  27  -1 199.089 8.87160   5
   1 -27  -1 5.23638 1.61993  10
  -1 -27   1 5.61202 1.81184  16
   1 -27  -1 3.22914 1.62380   7
  -1 -27   1 2.47124 1.63579   7
  -1 -27   1 5.24031 1.63338  10
  -1  27   1 3.02496 1.20940   8
   1  27  -1 5.31508 1.41348   8
  -1  27   1 4.26902 1.47990   5
   1  27  -1 2.51553 1.38227   5
   0 -27  -1 25.0679 2.66130  10
   0 -27   1 22.6099 2.49329  10
   0 -27   1 25.6169 2.82351  16
   0 -27   1 24.0008 2.89121   7
   0 -27  -1 25.8425 3.01316   7
   0  27  -1 24.0540 2.33202   8
   0  27  -1 28.1206 2.66745   5
   0  27   1 23.5785 2.25557   8
  -1 -27  -1 2.06058 1.58095  16
  -1 -27  -1 2.00540 1.50391   7
  -1 -27  -1 2.05087 1.34763  10
   1 -27   1 -2.7838 1.68091   7
   1 -27   1 -0.1404 1.44138  10
  -1  27  -1 1.58477 1.10211   8
  -1  27  -1 0.01695 1.16243   5
   1  27   1 -0.3588 1.00424   8
  -1  27  -1 1.25933 1.12091  12
   1  27   1 1.24710 1.45025  19
  -2 -27  -1 47.7519 3.91277   7
  -2 -27  -1 39.3741 3.36077  10
   2 -27   1 44.7794 3.69242  10
  -2 -27  -1 39.7192 3.74464  16
   2 -27   1 41.8427 4.26924   7
   2  27   1 43.9992 3.65904  19
  -2  27  -1 44.5845 3.16888   8
  -2  27  -1 46.2106 3.64254   5
  -2  27  -1 43.8054 3.19185  12
  -3 -27  -1 65.0849 3.65059  15
  -3 -27  -1 66.0975 5.00120  16
   3 -27   1 55.6486 5.30576   7
   3 -27   1 65.9230 3.92365  14
   3 -27   1 71.2386 4.77012  10
  -3 -27  -1 67.8117 4.37173  10
  -3 -27  -1 62.3373 4.87907   7
   3  27   1 63.8606 4.04175  23
   3  27   1 75.9112 5.83392   6
  -3  27  -1 67.0097 3.83346  14
   3  27   1 72.5226 5.07925  19
  -3  27  -1 71.8670 4.85264   5
   3  27   1 66.3783 3.68574   9
  -3  27  -1 71.2175 4.23560  12
  -4 -27  -1 7.71130 2.10454  10
  -4 -27  -1 13.3344 2.83934  16
   4 -27   1 11.9528 2.67202  10
   4 -27   1 11.6895 2.65594  11
   4 -27   1 12.8584 2.91244   7
  -4 -27  -1 11.5021 2.51636   7
   4 -27   1 8.16279 1.95648  14
   4 -27   1 8.41333 2.34445  22
  -4 -27  -1 12.2230 1.94085  15
  -4  27  -1 7.61708 1.72898  14
   4  27   1 10.8043 1.92530   9
   4  27   1 11.0735 2.34440  23
   4  27   1 12.2785 3.19995   6
  -4  27  -1 10.9088 2.07573  12
  -5 -27  -1 2.47221 2.17348  10
   5 -27   1 5.74261 2.58651  11
   5 -27   1 -1.3353 2.14662  22
   5 -27   1 -0.7014 3.12474  17
   5 -27   1 3.28521 1.99087  14
   5 -27   1 4.08552 2.35012  13
  -5 -27  -1 7.71006 1.94487  15
  -5 -27  -1 4.86074 2.49044  16
  -5  27  -1 3.92524 1.88753  12
   5  27   1 8.46793 2.88095  19
   5  27   1 5.48611 1.89608   9
   5  27   1 4.54663 2.40903  23
  -5  27  -1 6.14082 1.72694  14
   6 -27   1 0.38325 2.22889  14
   6 -27   1 1.19851 2.15518  11
   6 -27   1 4.44165 3.16523  10
  -6 -27  -1 4.55400 2.74469  16
   6 -27   1 4.50820 2.47668  22
   6 -27   1 1.39538 3.76461  17
  -6 -27  -1 7.59437 2.25367  15
   6 -27   1 3.06992 2.69563  13
  -6  27  -1 14.1674 3.23295  17
  -6  27  -1 7.72135 2.50799  12
   6  27   1 4.14125 2.66335  23
  -6  27  -1 3.17188 1.90602  14
   6  27   1 9.40105 2.28596   9
  -6 -28   1 10.4780 2.26656  15
   6 -28  -1 4.94456 2.35100  14
   6 -28  -1 4.61022 2.64678  22
   6 -28  -1 0.47575 3.62010  17
  -6 -28   1 9.16910 2.09200  23
  -6 -28   1 11.0049 3.32107  16
   6 -28  -1 5.61227 2.24601  11
   6 -28  -1 4.34200 2.86365  13
  -6  28   1 10.0556 2.46817  12
   6  28  -1 10.3739 2.90850  23
  -6  28   1 7.87618 2.17853  14
   6  28  -1 7.04901 3.84918  19
   6  28  -1 11.4475 2.54287   9
   5 -28  -1 10.6181 3.65949  17
   5 -28  -1 5.38833 2.08699  14
   5 -28  -1 4.24164 2.38439  11
   5 -28  -1 4.27493 2.25997  13
  -5 -28   1 5.78074 2.70128  16
  -5 -28   1 8.49082 2.49841  10
   5 -28  -1 4.10640 2.32635  22
   5  28  -1 4.16391 1.84480   9
   5  28  -1 4.12013 2.12739  23
  -5  28   1 9.99473 2.25134  12
  -5  28   1 6.02905 1.59138  14
   5  28  -1 7.68023 2.99872  19
  -4 -28   1 43.7612 4.49330  16
  -4 -28   1 50.2694 4.03834  10
  -4 -28   1 49.5482 3.30433  15
   4 -28  -1 41.9314 3.84276  12
  -4 -28   1 56.6104 4.70268   7
   4 -28  -1 53.2234 4.34264  11
   4 -28  -1 45.5329 4.61848   7
   4 -28  -1 50.3466 4.37457  22
   4 -28  -1 48.7929 3.74279  14
   4 -28  -1 54.4969 4.58335  10
   4  28  -1 65.3262 4.05536  23
   4  28  -1 50.4625 5.43535   6
   4  28  -1 52.3432 5.04470  19
  -4  28   1 47.0070 3.41848  14
  -4  28   1 48.4275 3.65793  12
   4  28  -1 52.4575 3.36029   9
   3 -28  -1 16.5404 2.54988  11
  -3 -28   1 22.5891 3.06588   7
  -3 -28   1 27.7488 2.75581  23
  -3 -28   1 23.3985 2.11223  15
   3 -28  -1 18.6832 2.71813  22
  -3 -28   1 22.0089 2.84864  10
   3 -28  -1 26.6280 3.10509  10
   3 -28  -1 24.2457 3.13243   7
  -3 -28   1 24.4679 3.35593  16
  -3  28   1 22.6861 2.58926  12
   3  28  -1 23.4511 3.13616  19
  -3  28   1 18.4418 2.80717   5
  -3  28   1 15.7747 2.31326   8
   3  28  -1 17.0234 2.30252  23
   2 -28  -1 23.6665 2.83954  10
  -2 -28   1 15.4133 2.26792  10
   2 -28  -1 13.1533 2.28922  11
  -2 -28   1 19.3805 2.86682  16
   2 -28  -1 21.4817 2.99611   7
   2 -28  -1 14.6559 2.39084  22
  -2 -28   1 20.3047 2.78268   7
  -2  28   1 18.2358 2.61218   5
   2  28  -1 24.8207 2.69268   8
  -2  28   1 20.2492 2.25521  12
   2  28  -1 18.6118 2.75264   5
  -2  28   1 20.4651 2.33319   8
   2  28  -1 16.5418 2.55697  19
  -1 -28   1 129.167 6.71069   7
  -1 -28   1 121.535 6.73482  16
   1 -28  -1 118.771 6.29008  10
  -1 -28   1 119.156 6.29553  10
   1  28  -1 118.847 6.27064   5
  -1  28   1 121.897 6.32838   5
   1  28  -1 123.016 6.02145   8
  -1  28   1 116.358 5.87555   8
   0 -28   1 64.7176 4.19868  10
   0 -28   1 64.0191 4.72740   7
   0 -28  -1 64.4679 4.11038  10
   0 -28   1 67.1905 4.56743  16
   0  28   1 65.2768 4.21549   5
   0  28  -1 65.0849 3.87697   8
   0  28  -1 63.0452 4.16129   5
   0  28   1 65.3654 3.87252   8
  -1 -28  -1 13.8177 2.36550  16
  -1 -28  -1 11.8163 2.33137   7
   1 -28   1 11.4738 2.08743  10
   1 -28   1 6.89686 2.25723   7
  -1 -28  -1 12.0708 1.97478  10
  -1  28  -1 8.48553 1.94710   5
   1  28   1 8.00197 1.98417  19
  -1  28  -1 10.8771 1.76189  12
  -1  28  -1 11.9944 1.80160   8
   1  28   1 10.7893 2.05651   5
   1  28   1 11.4868 1.79231   8
  -2 -28  -1 78.3266 5.15611  16
   2 -28   1 65.6692 5.31346   7
  -2 -28  -1 72.2331 4.55738  10
  -2 -28  -1 71.1376 5.19452   7
   2 -28   1 73.2440 4.87872  10
  -2  28  -1 71.3345 4.28229   8
   2  28   1 77.1500 5.00198  19
  -2  28  -1 81.1709 4.82034   5
  -2  28  -1 76.6834 4.36508  12
  -3 -28  -1 20.8265 3.06184  16
   3 -28   1 18.2550 2.26322  14
  -3 -28  -1 19.5640 2.54419  10
   3 -28   1 19.0935 2.86696  10
   3 -28   1 18.1519 3.23169   7
  -3 -28  -1 21.4593 3.07455   7
   3  28   1 19.5301 2.42298  23
   3  28   1 20.1657 2.95085  19
  -3  28  -1 14.1133 2.69677   5
  -3  28  -1 20.7958 2.22488  14
  -3  28  -1 14.6364 2.25785  12
   4 -28   1 25.3308 2.88513  14
   4 -28   1 18.7300 2.89614  22
  -4 -28  -1 29.4280 2.72159  15
   4 -28   1 23.6926 3.32254  10
   4 -28   1 17.5453 2.84251  11
  -4 -28  -1 22.7109 3.32713  16
   4 -28   1 20.5522 3.69352   7
  -4 -28  -1 21.2829 2.70662  10
   4  28   1 16.8599 3.79893   6
   4  28   1 23.5471 2.87471  23
   4  28   1 18.3734 2.28114   9
   4  28   1 21.1413 3.30009  19
  -4  28  -1 21.7645 2.81466  12
  -4  28  -1 22.9567 2.51723  14
  -5 -28  -1 6.81117 2.32538  10
   5 -28   1 4.12286 2.39495  22
   5 -28   1 3.38241 3.41772  17
   5 -28   1 3.92225 2.21981  14
   5 -28   1 10.4630 3.10746  10
   5 -28   1 4.51908 2.40435  11
  -5 -28  -1 3.14300 2.47225  16
   5  28   1 7.98832 2.50698  23
  -5  28  -1 14.2486 2.65614  17
  -5  28  -1 6.68256 1.65659  14
   5  28   1 7.61971 2.03393   9
  -5  28  -1 7.81882 2.14926  12
   5  28   1 9.68629 3.05632  19
   6 -28   1 2.58413 4.11048  17
   5 -29  -1 25.7744 3.18481  14
  -5 -29   1 30.6033 3.57349  10
   5 -29  -1 26.6968 3.32988  13
  -5 -29   1 23.8949 2.96386  23
   5 -29  -1 18.8380 3.12621  22
   5 -29  -1 19.6391 3.39403  11
  -5 -29   1 25.4751 4.03109  16
  -5 -29   1 33.9999 3.02160  15
  -5  29   1 30.7913 2.88378  14
   5  29  -1 34.4918 3.54265  23
   5  29  -1 28.4511 3.03934   9
   5  29  -1 30.9878 4.33719  19
  -5  29   1 27.1255 3.19921  12
   4 -29  -1 7.69413 1.92936  14
  -4 -29   1 6.91141 1.66298  15
  -4 -29   1 4.67331 1.71223  23
   4 -29  -1 5.94829 2.40740  11
  -4 -29   1 8.35170 2.16502  10
  -4 -29   1 6.05463 2.47970  16
   4 -29  -1 15.4296 2.80777  10
   4 -29  -1 4.62908 2.28160  22
   4  29  -1 6.72888 2.16696  23
   4  29  -1 7.85246 2.70608  19
   4  29  -1 6.68101 1.69989   9
  -4  29   1 9.75347 2.04714  12
  -4  29   1 5.90221 1.59275  14
  -3 -29   1 16.7175 2.54462  10
   3 -29  -1 16.4163 2.73374  10
  -3 -29   1 19.3340 2.34143  23
   3 -29  -1 17.2555 2.62015  11
  -3 -29   1 20.3425 3.19815  16
   3 -29  -1 18.1767 3.00439   7
  -3 -29   1 19.5573 3.01705   7
   3 -29  -1 17.5918 2.65412  22
  -3  29   1 17.7662 2.74211   5
  -3  29   1 16.9928 2.40240   8
   3  29  -1 20.9999 3.08844  19
   3  29  -1 27.9498 2.81834  23
  -3  29   1 23.2928 2.56992  12
  -2 -29   1 185.679 9.72346  16
   2 -29  -1 188.252 9.48935   7
   2 -29  -1 189.862 9.15259  10
  -2 -29   1 194.922 9.41612   7
  -2 -29   1 194.767 9.06246  10
  -2  29   1 197.646 9.09263   5
  -2  29   1 188.645 8.47621  12
  -2  29   1 183.542 8.48865   8
   2  29  -1 186.068 8.57357   8
   2  29  -1 194.723 9.03193   5
   2  29  -1 190.210 9.81253  19
   1 -29  -1 37.3244 3.46161  10
  -1 -29   1 37.8162 3.76721   7
   1 -29  -1 40.9612 3.94072   7
  -1 -29   1 32.5079 3.68932  16
  -1 -29   1 38.7410 3.45988  10
   1  29  -1 34.4393 3.28101   5
   1  29  -1 37.8008 3.06273   8
  -1  29   1 35.6012 3.01905   8
  -1  29   1 34.5573 3.32331   5
   0 -29   1 11.6562 2.34591  16
   0 -29   1 15.4942 2.72746   7
   0 -29  -1 12.3231 2.58040   7
   0 -29   1 8.11696 2.01450  10
   0 -29  -1 15.3909 2.28620  10
   0  29  -1 5.79867 1.71088   5
   0  29   1 10.3539 1.72679   8
   0  29   1 7.95393 1.84596   5
   0  29  -1 8.75905 1.53616   8
   1 -29   1 92.5004 5.42578  10
  -1 -29  -1 94.7310 5.84487  16
  -1 -29  -1 99.5065 5.82585   7
  -1 -29  -1 89.9059 5.22035  10
   1 -29   1 93.5712 6.03461   7
   1  29   1 94.6921 5.02609   8
  -1  29  -1 90.4355 5.39671   5
  -1  29  -1 88.1290 4.91596   8
  -1  29  -1 86.5803 4.81958  12
   1  29   1 97.2929 5.89245  19
   1  29   1 96.9514 5.40216   5
   2 -29   1 16.9903 2.75124  10
   2 -29   1 12.6884 2.96191   7
  -2 -29  -1 13.4293 2.75452   7
  -2 -29  -1 10.6486 2.06052  10
  -2 -29  -1 17.0982 2.80303  16
  -2  29  -1 14.1369 2.16074  12
   2  29   1 17.6058 2.64790  19
  -2  29  -1 9.59731 1.89855   8
  -2  29  -1 15.4235 2.48592   5
  -3 -29  -1 15.4501 2.51010  10
   3 -29   1 11.5659 2.59648  10
  -3 -29  -1 12.4117 2.72758   7
  -3 -29  -1 12.7990 2.98965  16
  -3  29  -1 13.2077 2.25874   8
  -3  29  -1 14.9753 2.81476   5
  -3  29  -1 17.5300 2.44606  12
   3  29   1 17.4757 2.89096  19
   4 -29   1 25.5929 3.28522  11
   4 -29   1 31.1701 3.23032  14
  -4 -29  -1 36.6501 3.10793  15
   4 -29   1 24.9089 3.23733  22
  -4 -29  -1 28.1125 3.13547  10
   4 -29   1 36.7868 3.86399  10
   4  29   1 26.4269 2.69217   9
  -4  29  -1 24.2367 2.52555  14
  -4  29  -1 24.6365 3.03736  12
   4  29   1 33.5999 3.32862  23
   5 -29   1 -0.1683 1.87668  14
   5 -29   1 2.81067 2.34318  11
  -5 -29  -1 0.69913 2.28410  16
   5 -29   1 1.03748 2.42088  22
  -5 -29  -1 1.81732 1.82839  15
  -5 -29  -1 3.54468 1.95804  10
  -5  29  -1 -1.7295 1.72986  12
   5  29   1 3.09578 2.29305  23
   5  29   1 -1.9196 1.48784   9
   5  29   1 7.24419 2.91161  19
   5 -30  -1 3.82447 2.35200  11
   5 -30  -1 6.47230 2.37733  22
  -5 -30   1 4.95811 1.83011  15
  -5 -30   1 5.40173 2.21580  10
  -5 -30   1 3.90284 2.64198  16
  -5 -30   1 2.35721 1.68990  23
   5 -30  -1 4.90975 2.17424  14
   5  30  -1 10.3406 2.57745  23
  -5  30   1 11.0977 2.36984  12
   5  30  -1 5.90951 1.90837   9
  -5  30   1 6.38622 1.79946  14
  -4 -30   1 35.4203 2.99714  15
   4 -30  -1 45.6824 4.25521  22
   4 -30  -1 42.1939 4.04973  10
   4 -30  -1 40.4789 3.64095  14
   4 -30  -1 32.9705 3.85852  11
  -4 -30   1 39.2731 4.16221  10
  -4 -30   1 37.3904 4.25121  16
  -4 -30   1 32.0073 3.15573  23
   4  30  -1 38.4086 3.13545   9
  -4  30   1 35.9906 3.38091  12
   4  30  -1 45.0017 4.91774  19
  -4  30   1 35.4309 2.92672  14
   4  30  -1 42.6256 3.90658  23
  -3 -30   1 17.1187 2.38842  23
  -3 -30   1 15.8753 2.62933  10
   3 -30  -1 14.8358 2.60400  22
   3 -30  -1 13.0452 2.49439  11
   3 -30  -1 13.1756 2.78124  10
  -3 -30   1 16.9764 3.02664  16
  -3 -30   1 17.4250 2.89151   7
  -3  30   1 11.2339 2.16814   8
   3  30  -1 11.6117 2.82526  19
  -3  30   1 13.2549 2.73402   5
  -3  30   1 11.9949 2.15187  12
   3  30  -1 13.8542 2.21409  23
   2 -30  -1 14.2456 2.66873  10
  -2 -30   1 10.9831 2.16973  10
  -2 -30   1 9.61513 2.53179  16
   2 -30  -1 10.6988 2.84322   7
  -2 -30   1 9.74360 2.57064   7
  -2  30   1 10.6700 2.01724  12
  -2  30   1 9.79478 1.84041   8
   2  30  -1 12.9404 2.64094   5
   2  30  -1 10.9109 2.30324  19
   2  30  -1 12.5867 2.28451   8
  -2  30   1 9.74045 2.26116   5
  -1 -30   1 37.9000 4.02028   7
  -1 -30   1 34.3361 3.92729  16
  -1 -30   1 34.0640 3.39838  10
   1 -30  -1 34.6640 3.74848   7
   1 -30  -1 36.2922 3.53212  10
  -1  30   1 30.2562 2.97215   8
   1  30  -1 35.0466 3.06049   8
  -1  30   1 31.2931 3.45128   5
   1  30  -1 33.5864 3.56548   5
   0 -30  -1 5.73666 1.85639  10
   0 -30   1 8.70307 2.11236  10
   0 -30   1 7.24578 2.34509  16
   0 -30  -1 6.35539 2.36523   7
   0 -30   1 7.60152 2.49833   7
   0  30   1 6.71885 1.57086   8
   0  30  -1 3.63266 1.54578   5
   0  30  -1 6.60381 1.48170   8
   1 -30   1 11.7914 2.29986  10
  -1 -30  -1 16.0916 2.79172   7
   1 -30   1 14.2150 2.80222   7
  -1 -30  -1 8.29169 2.04840  10
  -1  30  -1 11.2511 2.01794   8
   1  30   1 14.4410 2.10237   8
  -1  30  -1 9.51319 2.20569   5
  -2 -30  -1 53.0565 4.75327   7
   2 -30   1 43.7789 4.51426   7
  -2 -30  -1 37.8347 4.09827  16
  -2 -30  -1 36.7492 3.62486  10
   2 -30   1 46.1791 4.17218  10
   2  30   1 38.8545 4.05806  19
  -2  30  -1 39.4624 3.32960   8
  -2  30  -1 46.4118 3.95048   5
  -2  30  -1 43.9534 3.44540  12
  -3 -30  -1 20.8962 3.26186   7
   3 -30   1 19.7753 3.57061   7
   3 -30   1 23.3462 3.40604  10
  -3 -30  -1 22.0913 2.97766  10
  -3 -30  -1 25.9697 3.57529  16
  -3  30  -1 18.7085 2.58311  12
   3  30   1 19.4263 3.07904  19
  -3  30  -1 22.6976 2.82333   8
  -4 -30  -1 8.17287 2.24969  10
   4 -30   1 6.94634 2.53555  11
   4 -30   1 7.13867 2.08763  14
   4 -30   1 11.8378 2.97891  10
  -4 -30  -1 7.33333 2.87567  16
   4 -30   1 6.24870 2.37428  22
  -4  30  -1 9.32148 1.71517  14
   4  30   1 9.98705 2.28458  23
   4  30   1 8.65455 1.93477   9
  -4  30  -1 5.66969 1.94649  12
   5 -30   1 1.02467 2.92798  10
  -5 -30  -1 3.70924 2.11151  10
   5 -30   1 3.03321 2.22011  14
  -5 -30  -1 2.58277 2.28417  16
   5 -30   1 -1.7136 2.17621  22
   5 -30   1 4.03702 2.36628  11
  -5  30  -1 4.66749 2.05842  12
   5  30   1 5.53416 2.99582  19
   5  30   1 1.81333 1.73687   9
   5  30   1 2.90589 2.33897  23
  -5  30  -1 2.73325 1.54710  14
   5 -31  -1 11.4949 2.68713  22
  -5 -31   1 17.4169 3.08185  10
   5 -31  -1 17.9718 2.80899  14
  -5 -31   1 18.7627 3.54558  16
  -5 -31   1 13.0660 2.14048  23
   5 -31  -1 14.4139 2.98974  11
   5  31  -1 28.4502 3.58725  23
  -5  31   1 15.7901 2.61295  12
   5  31  -1 24.9913 2.92299   9
  -5  31   1 17.1540 2.36002  14
  -4 -31   1 1.85612 2.02574  10
  -4 -31   1 1.91862 1.64785  15
   4 -31  -1 0.86998 2.18233  22
  -4 -31   1 1.70088 1.55064  23
   4 -31  -1 5.11639 2.35303  11
  -4 -31   1 1.35305 2.17740  16
   4 -31  -1 8.13837 2.63637  10
   4  31  -1 1.39736 2.10099  23
   4  31  -1 4.49151 2.64857  19
  -4  31   1 0.81458 1.67791  12
   4  31  -1 2.01054 1.45273   9
   3 -31  -1 21.9756 3.62297   7
  -3 -31   1 21.5084 2.59692  23
   3 -31  -1 30.2651 3.56812  10
  -3 -31   1 25.7073 3.72063  16
   3 -31  -1 22.2026 3.03057  22
   3 -31  -1 22.9017 3.04268  11
  -3 -31   1 24.3004 3.38740   7
  -3 -31   1 22.4888 3.06468  10
  -3  31   1 25.8857 2.91710   8
   3  31  -1 31.4462 3.03953  23
  -3  31   1 28.4354 3.52435   5
   3  31  -1 26.9292 3.69382  19
  -3  31   1 28.0592 2.99233  12
   2 -31  -1 19.3523 2.93032  10
  -2 -31   1 21.6395 3.27185   7
  -2 -31   1 25.9404 3.15109  10
   2 -31  -1 19.9922 3.54333   7
  -2 -31   1 22.6186 3.33284  16
  -2  31   1 21.8577 3.03005   5
   2  31  -1 23.2985 3.19512  19
  -2  31   1 16.7524 2.31908   8
  -2  31   1 20.4841 2.66439  12
   2  31  -1 19.4123 3.14819   5
   2  31  -1 21.5152 2.76784   8
  -1 -31   1 16.4071 2.61511  10
  -1 -31   1 16.5838 2.79355  16
  -1 -31   1 17.1780 3.35994   7
   1 -31  -1 14.0071 2.93544   7
   1 -31  -1 14.5064 2.52258  10
  -1  31   1 12.8445 2.43787   5
   1  31  -1 14.6412 2.53202   5
   1  31  -1 16.5337 2.24835   8
  -1  31   1 13.4233 2.12974   8
   0 -31  -1 17.2144 2.57677  10
   0 -31   1 14.7529 2.90142  16
   0 -31   1 18.3117 2.74861  10
   0 -31  -1 14.4445 3.04757   7
   0 -31   1 17.7311 3.09818   7
   0  31  -1 18.2859 2.57954   5
   0  31  -1 15.0588 2.08503   8
   0  31   1 16.3483 2.57677   5
   0  31   1 19.5349 2.55527   8
   1 -31   1 53.0504 4.95588   7
   1 -31   1 53.7068 4.20275  10
  -1 -31  -1 44.5733 3.96161  10
  -1  31  -1 42.1955 3.42641   8
   1  31   1 49.6449 3.99593   5
   1  31   1 49.1668 3.62147   8
  -1  31  -1 47.7537 4.00925   5
   2 -31   1 14.7585 3.19580   7
  -2 -31  -1 13.4804 2.45976  10
  -2 -31  -1 19.3212 3.24985   7
  -2 -31  -1 20.3059 3.24220  16
   2 -31   1 16.9364 2.98191  10
  -2  31  -1 12.1468 2.17305   8
   2  31   1 14.8573 2.84973  19
  -2  31  -1 16.5156 2.42958  12
  -2  31  -1 15.4240 2.80917   5
  -3 -31  -1 57.9688 4.63881  10
  -3 -31  -1 56.7241 5.01948  16
   3 -31   1 61.2797 5.40166   7
  -3 -31  -1 56.2029 5.50574   7
   3 -31   1 68.9918 5.31806  10
  -3  31  -1 57.2017 4.22243  12
   3  31   1 68.4199 5.61522  19
  -3  31  -1 65.1307 4.54246   8
  -4 -31  -1 3.85716 2.46907  16
  -4 -31  -1 6.12825 1.73237  23
   4 -31   1 3.74138 2.95999  10
  -4 -31  -1 6.93639 2.51330  10
  -4 -31  -1 6.38844 2.03871  15
   4 -31   1 2.19969 1.92563  14
   4  31   1 6.90648 2.32888  23
   4  31   1 7.57528 1.99186   9
  -4  31  -1 5.48857 1.94968  12
  -4  31  -1 4.77021 1.63279  14
   4  31   1 8.03592 3.29065  19
  -5 -31  -1 6.29163 1.88169  23
   5 -31   1 2.20892 2.29043  14
   5 -31   1 5.98628 2.38616  11
   5 -31   1 3.07823 3.15741  10
   5 -31   1 2.50306 2.44961  22
  -5 -31  -1 4.06956 2.09930  15
  -5 -31  -1 3.77606 2.18528  10
  -5 -31  -1 0.74723 2.40785  16
  -5  31  -1 9.58610 2.33866  12
  -5  31  -1 5.48165 1.72359  14
   5  31   1 6.95077 2.54184  23
   5  31   1 8.48592 3.44854  19
   5  31   1 6.54467 2.00696   9
   5 -32  -1 4.59561 2.38117  11
  -5 -32   1 3.36723 1.98817  15
   5 -32  -1 -3.5095 1.96813  14
  -5 -32   1 1.10743 2.11767  16
   5 -32  -1 1.78839 2.30933  22
  -5 -32   1 1.26385 1.50402  23
  -5  32   1 1.48905 1.76178  12
  -5  32   1 2.19523 1.46667  14
   5  32  -1 3.12326 1.80204   9
   5  32  -1 3.90154 2.56131  23
  -4 -32   1 26.9400 3.52203  10
  -4 -32   1 34.0039 3.12706  15
  -4 -32   1 26.1904 3.81619  16
   4 -32  -1 36.0111 4.01480  10
  -4 -32   1 25.4815 2.91360  23
   4 -32  -1 19.2320 3.19458  11
   4 -32  -1 21.3509 3.41461  22
   4  32  -1 37.9763 4.61760  19
   4  32  -1 33.6847 3.50778  23
  -4  32   1 27.8656 3.26897  12
  -3 -32   1 23.6717 3.44576  16
  -3 -32   1 30.7943 3.73167  10
   3 -32  -1 26.7417 3.51045  10
  -3  32   1 27.0953 3.06991  12
   3  32  -1 27.3692 3.89745  19
  -3  32   1 21.7579 3.01176   8
   2 -32  -1 17.0624 3.31745   7
  -2 -32   1 18.6042 3.35141   7
  -2 -32   1 21.6389 3.12119  10
   2 -32  -1 18.4677 3.02080  10
  -2 -32   1 23.1111 3.36090  16
   2  32  -1 20.2595 2.61652   8
  -2  32   1 17.8537 2.47052   8
   2  32  -1 17.2582 2.96383   5
  -2  32   1 20.5770 2.96654   5
   2  32  -1 20.7733 3.13572  19
   1 -32  -1 57.9939 5.71688   7
  -1 -32   1 73.4921 4.91872  10
   1 -32  -1 79.8825 5.19400  10
  -1 -32   1 78.7311 6.02357   7
  -1 -32   1 73.8998 5.50495  16
   1  32  -1 78.3460 5.15630   5
   1  32  -1 74.2399 4.55421   8
  -1  32   1 74.7369 4.54064   8
  -1  32   1 73.1634 4.99389   5
   0 -32   1 22.7508 3.08364  10
   0 -32  -1 20.8828 2.84928  10
   0 -32   1 22.8456 3.51095   7
   0 -32   1 20.9295 3.23298  16
   0  32  -1 14.2376 2.53869   5
   0  32   1 19.1620 2.38632   8
   0  32   1 17.2490 2.69154   5
  -1 -32  -1 30.1642 3.53001  10
  -1 -32  -1 23.7331 3.51045   7
   1 -32   1 19.2268 3.36187   7
   1 -32   1 24.9911 3.19169  10
   1  32   1 16.9228 2.85366   5
   1  32   1 23.3093 2.79604   8
  -1  32  -1 22.8594 2.76513   8
  -1  32  -1 21.2879 3.14882   5
   2 -32   1 4.55937 2.61406  10
  -2 -32  -1 6.19405 2.64548  16
  -2 -32  -1 9.73898 2.94431   7
   2 -32   1 9.02802 3.00789   7
  -2 -32  -1 6.08097 2.16316  10
   2  32   1 7.69451 2.50876  19
  -2  32  -1 6.01696 1.86126   8
  -2  32  -1 4.85753 2.09370   5
  -2  32  -1 10.7267 2.15363  12
   3 -32   1 5.16429 2.68388  10
  -3 -32  -1 2.98280 2.28054  16
  -3 -32  -1 5.23940 2.06771  10
   3  32   1 5.41714 2.79666  19
  -3  32  -1 4.47590 1.96547  12
  -3  32  -1 5.96911 2.11644   8
  -4 -32  -1 -1.6491 1.46175  23
   4 -32   1 3.38732 2.99270  10
  -4 -32  -1 -1.2213 2.12093  16
   4 -32   1 -1.1182 1.82218  14
  -4 -32  -1 0.31547 2.14088  10
  -4  32  -1 0.00596 1.62302  12
   4  32   1 0.35797 2.86520  19
   4  32   1 5.19866 2.18777  23
   5 -32   1 13.3735 3.72869  10
   5 -32   1 5.93715 2.30929  14
  -5 -32  -1 7.54603 2.82294  16
   5 -32   1 6.33735 2.48676  11
   5 -32   1 4.43712 2.62550  22
  -5 -32  -1 4.17531 1.91500  23
  -5 -32  -1 11.2539 2.97892  10
   5  32   1 9.68371 2.80396  23
  -5  32  -1 10.3542 2.54602  12
  -5  32  -1 6.02940 1.74645  14
   5  32   1 9.85568 4.00849  19
   5  32   1 8.88241 2.20307   9
   5 -33  -1 9.29949 2.66260  11
  -5 -33   1 10.1749 2.76873  16
   5 -33  -1 10.3114 2.54430  14
  -5 -33   1 8.83739 2.52127  15
  -5 -33   1 10.1791 2.33989  23
   5 -33  -1 3.12529 2.57494  22
   5  33  -1 10.8240 2.20302   9
  -5  33   1 11.5240 2.01621  14
   5  33  -1 10.4958 2.88885  23
  -5  33   1 7.55952 2.35269  12
   4 -33  -1 10.9411 2.74138  22
   4 -33  -1 11.6115 2.54239  11
  -4 -33   1 8.98918 2.61577  16
  -4 -33   1 11.0704 2.83837  10
   4 -33  -1 15.6332 3.16376  10
  -4 -33   1 9.96114 2.17837  23
  -4  33   1 15.4993 2.62774  12
   4  33  -1 13.8291 2.86625  23
   4  33  -1 16.6295 3.62838  19
   3 -33  -1 25.7889 3.56028  10
  -3 -33   1 22.5411 3.52679  16
  -3 -33   1 23.4350 3.31744  10
  -3  33   1 20.8276 2.87197  12
  -3  33   1 23.3987 3.07018   8
   3  33  -1 20.1618 3.67892  19
  -2 -33   1 19.3809 3.12333  16
  -2 -33   1 18.2705 3.17679  10
   2 -33  -1 20.6310 3.26289  10
  -2 -33   1 20.9207 3.61031   7
  -2  33   1 20.5513 3.09708   5
  -2  33   1 15.9129 2.50032   8
   2  33  -1 19.9824 2.94845   8
  -1 -33   1 5.96133 2.90740   7
  -1 -33   1 6.78793 2.52677  16
   1 -33  -1 6.58563 2.39176  10
  -1 -33   1 6.22937 2.25239  10
  -1  33   1 5.27330 1.98633   5
   1  33  -1 8.75421 2.30304   5
  -1  33   1 4.80870 1.73387   8
   1  33  -1 10.1775 2.05977   8
   0 -33   1 67.4850 4.88109  10
   0 -33  -1 63.2544 4.82426  10
   0 -33   1 65.2463 5.58759   7
   0 -33  -1 68.4808 5.66757   7
   0  33   1 63.2770 4.32611   8
   0  33  -1 63.6657 4.36216   8
   0  33  -1 62.2104 4.59964   5
   0  33   1 56.0022 4.53587   5
  -1 -33  -1 2.39270 2.03738  10
   1 -33   1 9.51847 2.93477   7
   1 -33   1 11.6353 2.77889  10
  -1 -33  -1 6.56190 2.80624   7
   1  33   1 11.1022 2.29961   8
   1  33   1 8.98720 2.26382   5
  -1  33  -1 8.64098 1.97367   8
  -1  33  -1 7.06426 2.17056   5
  -2 -33  -1 24.2786 3.63478   7
   2 -33   1 13.8650 3.48366   7
  -2 -33  -1 20.2492 3.28378  16
   2 -33   1 22.9021 3.59793  10
  -2 -33  -1 29.6641 3.51701  10
  -2  33  -1 19.8678 2.68739  12
  -2  33  -1 20.8384 2.74661   8
   2  33   1 20.2497 3.28987  19
  -2  33  -1 17.5018 3.03411   5
   3 -33   1 13.7145 3.24138  10
  -3 -33  -1 14.0165 3.04932  16
  -3 -33  -1 10.6624 2.64009  10
   3  33   1 15.7588 3.77200  19
  -3  33  -1 12.8713 2.65355   8
  -4 -33  -1 1.33020 2.18026  10
   4 -33   1 0.56203 3.08431  10
  -4 -33  -1 3.88908 2.35615  16
  -4  33  -1 -1.1279 1.50909  12
   4  33   1 -1.1811 3.13563  19
   5 -33   1 5.26288 2.19625  14
  -4 -34   1 32.3522 4.26297  16
   4 -34  -1 25.2461 3.53502  11
  -4 -34   1 29.1513 3.72358  10
  -4 -34   1 28.0460 3.14616  23
   4 -34  -1 25.5427 3.57532  22
  -4  34   1 31.4929 3.45241  12
   4  34  -1 39.5072 5.44721  19
   4  34  -1 31.3657 3.46877  23
  -3 -34   1 14.2695 2.81797  10
   3 -34  -1 10.9927 2.97083  10
  -3 -34   1 9.51614 2.74925  16
  -3  34   1 10.2083 2.28504  12
   3  34  -1 19.2225 3.73716  19
  -3  34   1 14.8021 2.67810   8
  -2 -34   1 13.4953 2.87211  10
  -2 -34   1 16.1038 3.21360  16
   2 -34  -1 19.8733 3.36554  10
   2  34  -1 21.3878 3.06261   8
  -2  34   1 15.2374 2.50017   8
   2  34  -1 16.4849 3.14834   5
  -1 -34   1 23.1062 3.63494  16
  -1 -34   1 31.8240 4.40984   7
  -1 -34   1 38.0459 3.94142  10
   1 -34  -1 33.3733 3.86165  10
   1 -34  -1 27.3680 4.02043   7
  -1  34   1 29.8062 3.15479   8
  -1  34   1 27.4112 3.54597   5
   1  34  -1 33.1905 3.47132   8
   1  34  -1 35.9449 4.07848   5
   0 -34  -1 39.3615 4.18061  10
   0 -34   1 41.2881 4.56577   7
   0 -34   1 38.1255 4.02974  10
   0 -34  -1 45.0621 4.80116   7
   0  34  -1 37.2699 4.17214   5
   0  34   1 35.9997 3.48547   8
   0  34   1 32.0899 3.76462   5
   0  34  -1 39.0104 3.69147   8
  -1 -34  -1 47.1720 4.07594  10
  -1 -34  -1 45.1189 5.07379   7
   1 -34   1 45.8239 4.77339  10
   1 -34   1 45.1939 4.83146   7
  -1  34  -1 38.6760 3.66461   8
   1  34   1 48.8695 3.90456   8
  -1  34  -1 43.1561 4.17710   5
  -2 -34  -1 49.1242 4.74059  16
  -2 -34  -1 51.4375 4.54482  10
   2 -34   1 50.0736 5.40094  10
  -2  34  -1 55.2689 4.30222   8
  -2  34  -1 48.2660 4.03581  12
   2  34   1 54.5905 5.18358  19
   3 -34   1 2.43161 2.87827  10
  -3 -34  -1 4.61461 2.51512  10
  -3 -34  -1 5.32459 2.46685  16
   3  34   1 4.22780 3.14173  19
  -3  34  -1 3.65881 1.86650  12
  -3  34  -1 3.17838 2.01015   8
  -4 -34  -1 1.29606 2.24572  10
   4 -34   1 1.67392 3.17613  10
  -4 -34  -1 5.33942 2.38078  16
  -4  34  -1 1.88521 1.68823  12
   4  34   1 7.45465 3.69440  19
  -4 -35   1 5.01330 2.32875  16
   4 -35  -1 18.9175 3.57554  10
   4  35  -1 5.35071 3.74135  19
  -4  35   1 8.81614 2.33096  12
   4  35  -1 7.60124 2.90502  23
   3 -35  -1 4.86469 2.82611  10
  -3 -35   1 6.79858 2.73893  10
  -3  35   1 3.23375 1.96481  12
  -3  35   1 4.32726 2.20166   8
   3  35  -1 7.72498 3.36242  19
  -2 -35   1 53.8186 5.04677  16
  -2 -35   1 56.2253 4.75140  10
   2 -35  -1 58.1113 5.50203  10
   2  35  -1 55.9307 4.73494   8
  -2  35   1 54.7391 4.28254   8
   1 -35  -1 37.0142 4.17093  10
  -1 -35   1 33.5298 4.08336  16
  -1 -35   1 32.2097 3.72814  10
   1  35  -1 36.9907 3.81830   8
  -1  35   1 38.1686 3.81469   8
   0 -35  -1 75.4056 5.42550  10
   0 -35   1 67.9277 5.54665  10
   0 -35   1 80.7646 6.64034   7
   0 -35  -1 65.5333 6.09047   7
   0  35   1 78.1816 4.99063   8
   0  35  -1 75.9194 5.08420   8
   0  35  -1 68.1741 5.30138   5
   0  35   1 71.6744 5.23216   5
   1 -35   1 19.2869 3.40466  10
  -1 -35  -1 17.8169 3.04308  10
   1  35   1 16.0375 3.22290   5
  -1  35  -1 14.2484 2.44142   8
   1  35   1 27.5974 3.35422   8
  -2 -35  -1 2.52595 2.17645  16
  -2 -35  -1 2.44699 2.29792  10
   2 -35   1 1.36177 2.95137  10
   2  35   1 0.16820 2.51074  19
  -2  35  -1 2.46253 1.74119  12
  -2  35  -1 0.82058 1.84605   8
  -3 -35  -1 21.8234 3.27659  10
  -3 -35  -1 25.1206 3.71644  16
  -3  35  -1 26.0541 3.30525   8
  -3  35  -1 23.2002 3.11498  12
   3  35   1 40.0052 5.35583  19
  -4 -35  -1 9.55279 2.72067  10
   4 -35   1 8.99305 3.72537  10
  -4 -35  -1 4.95738 2.42391  16
   4  35   1 8.12117 3.97282  19
  -4  35  -1 4.24739 1.91691  12
  -4 -36   1 18.0250 3.34210  16
  -4 -36   1 14.7519 2.95755  10
   4  36  -1 16.9387 4.16703  19
  -4  36   1 12.1161 2.70770  12
   3 -36  -1 2.14430 3.02499  10
  -3 -36   1 5.98809 2.32654  16
  -3 -36   1 4.20540 2.61967  10
   3  36  -1 9.99120 3.47893  19
  -3  36   1 5.85504 2.08036  12
  -3  36   1 6.37349 2.21084   8
  -2 -36   1 13.0160 2.67871  10
  -2 -36   1 13.4191 3.02607  16
   2 -36  -1 18.7958 3.68566  10
   2  36  -1 13.7408 2.90106   8
  -2  36   1 9.38658 2.21845   8
   1 -36  -1 8.39351 2.94219  10
  -1 -36   1 11.3796 2.95434  16
  -1 -36   1 6.18827 2.59835  10
   1  36  -1 10.2851 2.45714   8
  -1  36   1 7.75684 2.10000   8
   0 -36  -1 16.5170 3.22467  10
   0 -36   1 14.1460 3.27413  10
   0  36  -1 12.8070 2.46391   8
   0  36   1 12.6872 2.41506   8
  -1 -36  -1 1.85141 2.32246  10
   1 -36   1 2.57189 2.91301  10
  -1  36  -1 4.39542 1.96433   8
   1  36   1 5.37963 2.17559   8
  -2 -36  -1 43.0680 4.60220  10
   2 -36   1 51.2443 5.44663  10
  -2  36  -1 48.8263 4.34223   8
  -2  36  -1 43.3435 4.19327  12
   2  36   1 57.0997 5.68773  19
  -3 -36  -1 6.23714 2.53711  10
   3 -36   1 0.65018 3.04891  10
  -3 -36  -1 6.99636 2.51551  16
   3  36   1 6.08505 4.08766  19
  -3  36  -1 3.12001 1.93671  12
  -3  36  -1 4.94507 2.36679   8
  -4 -36  -1 5.37499 2.66759  16
  -4 -36  -1 2.06829 2.36867  10
   4 -36   1 1.72250 3.72112  10
  -4  36  -1 5.16196 2.06012  12
   4  36   1 7.34838 3.72135  19
  -4 -37   1 2.88138 2.67497  10
  -4 -37   1 4.98873 2.40853  16
  -4  37   1 -0.0549 1.69839  12
   4  37  -1 5.98231 3.97848  19
  -3 -37   1 4.11835 2.36819  16
  -3 -37   1 6.89196 2.68618  10
  -3  37   1 5.35522 2.30819   8
  -3  37   1 3.36912 1.83571  12
   3  37  -1 6.80554 3.34590  19
  -2 -37   1 -2.1924 2.27743  10
   2 -37  -1 0.37940 2.82000  10
  -2 -37   1 -1.7177 2.11014  16
   2  37  -1 1.65132 2.31172   8
  -2  37   1 -2.3871 1.60049   8
  -1 -37   1 4.21933 2.55444  10
  -1 -37   1 1.69819 2.49191  16
  -1  37   1 0.12984 1.62212   8
   0 -37   1 23.5972 3.79353  10
   0 -37  -1 9.93767 3.04224  10
   0  37  -1 9.70602 2.30164   8
   0  37   1 19.6700 3.07444   8
   1 -37   1 9.68824 3.44891  10
  -1 -37  -1 9.95950 2.58267  10
   1  37   1 8.43979 2.35231   8
  -1  37  -1 5.58930 2.05935   8
  -2 -37  -1 48.3725 4.81993  10
   2 -37   1 59.1438 5.49708  10
  -2  37  -1 60.5887 4.86344   8
   3 -37   1 20.7474 4.20845  10
  -3 -37  -1 15.7435 3.09098  10
  -3 -37  -1 20.7816 3.27268  16
  -3  37  -1 15.6146 2.88847  12
   3  37   1 25.5355 4.74865  19
  -3  37  -1 20.7181 3.15624   8
  -3 -38   1 4.73696 2.65288  10
   3 -38  -1 -0.9000 3.20802  10
  -3 -38   1 3.60371 2.51002  16
   3  38  -1 4.22791 3.72274  19
  -3  38   1 0.21377 2.07779   8
  -2 -38   1 5.55184 2.74766  16
  -2 -38   1 7.55091 2.60988  10
  -2  38   1 5.28470 2.19083   8
  -1 -38   1 3.61373 2.61533  10
  -1  38   1 2.16641 1.78413   8
   1  38  -1 -1.2090 1.96180   8
   0 -38   1 4.19810 2.89183  10
   0 -38  -1 7.59263 3.04293  10
   0  38  -1 5.69108 2.15268   8
   1 -38   1 17.4883 3.95780  10
  -1 -38  -1 12.1049 3.07071  10
  -1  38  -1 19.6160 3.11167   8
   2 -38   1 55.1510 5.55018  10
  -2 -38  -1 50.3225 4.66940  10
  -2  38  -1 51.5496 4.90033   8
   3 -38   1 4.59358 3.42337  10
  -3 -38  -1 5.01703 2.77406  10
  -3 -38  -1 6.09591 2.45912  16
  -3  38  -1 4.80547 2.36122   8
  -3  38  -1 1.90920 1.95407  12
   3  38   1 4.32454 4.04087  19
   3 -39  -1 32.1239 4.86510  10
  -3 -39   1 27.1116 3.50027  10
  -3 -39   1 22.1269 3.59434  16
  -3  39   1 28.8016 3.58046   8
  -2 -39   1 4.43241 2.50727  10
  -2 -39   1 1.49475 2.32105  16
  -2  39   1 -0.6514 1.97874   8
   1 -39  -1 16.5609 3.67248  10
  -1 -39   1 19.4014 3.48059  10
  -1  39   1 15.6610 2.81134   8
   1  39  -1 16.8842 3.33657   8
   0 -39  -1 1.86511 2.82763  10
   0 -39   1 3.41155 2.88183  10
   0  39   1 -1.6153 2.08584   8
  -1 -39  -1 31.9686 4.15027  10
   1 -39   1 30.3030 4.54068  10
   1  39   1 36.5026 4.17987   8
  -1  39  -1 27.4489 3.43566   8
  -2 -39  -1 1.30851 2.51817  10
   2 -39   1 0.68227 3.35241  10
  -2  39  -1 1.21677 2.14715   8
   3 -39   1 15.4962 3.93444  10
  -3 -39  -1 8.04266 2.89446  16
  -3 -39  -1 8.11868 2.82499  10
  -3  39  -1 11.9810 2.85947   8
  -3  39  -1 6.70856 2.12546  12
   3  39   1 11.4750 4.48192  19
   2 -40  -1 5.97721 3.69150  10
  -2 -40   1 3.20420 2.57071  16
  -2 -40   1 0.35129 2.59543  10
  -2  40   1 2.06328 2.17362   8
  -1 -40   1 4.63008 2.92625  10
   1 -40  -1 6.14215 3.42257  10
   1  40  -1 4.55984 2.43350   8
  -1  40   1 9.76478 2.50224   8
   0 -40   1 36.9856 4.64294  10
   0 -40  -1 30.4390 4.24491  10
   0  40   1 34.6515 4.00122   8
   1 -40   1 3.84812 3.31607  10
  -1 -40  -1 0.97285 2.47710  10
   1  40   1 -0.6014 2.42403   8
  -1  40  -1 7.50435 2.43233   8
  -2 -40  -1 5.13349 2.58892  10
   2 -40   1 -1.1267 3.44493  10
  -2  40  -1 4.11182 2.34564   8
  -2 -41   1 5.11158 2.95528  10
  -2 -41   1 1.09111 2.53497  16
   2 -41  -1 6.90093 3.70319  10
   2  41  -1 6.49250 3.06604   8
  -2  41   1 1.87042 2.43509   8
   1 -41  -1 1.78497 3.49090  10
  -1 -41   1 2.05369 2.88271  10
   1  41  -1 1.30062 2.57479   8
  -1  41   1 2.22323 2.10086   8
   0 -41  -1 17.6559 3.80920  10
   0 -41   1 23.6672 4.20888  10
   0  41  -1 11.5577 2.61518   8
   0  41   1 17.4796 2.95243   8
   1 -41   1 23.3890 4.28229  10
   1  41   1 29.5653 4.37664   8
  -1  41  -1 28.4047 3.61568   8
  -2  41  -1 11.0998 2.88442   8
   1 -42  -1 34.3402 4.90611  10
  -1 -42   1 33.1667 4.50911  10
   1  42  -1 42.1737 4.74391   8
  -1  42   1 33.5978 4.27519   8
   0 -42  -1 3.37974 3.33287  10
   0 -42   1 7.82169 3.47187  10
   0  42   1 10.2136 2.89820   8
  -1 -42  -1 4.88318 3.26707  10
   1 -42   1 8.58648 3.82006  10
   1  42   1 7.20821 3.02392   8
  -1  42  -1 8.58099 2.55453   8
   4   0  -2 99.6394 4.81862  18
   4   0  -2 98.7593 5.88158   4
   4   0  -2 102.150 4.57968  20
  -4   0   2 96.7340 4.96312  18
   3   0  -2 24.3031 2.39776  24
   3   0  -2 25.7153 2.02095   3
   3   0  -2 25.3032 1.83195  18
  -3   0   2 26.9056 4.15574  21
   3   0  -2 26.8222 3.47736  21
  -3   0   2 28.5129 2.65606  24
   3   0  -2 24.8629 2.29382   4
   3   0  -2 25.5049 2.25669   2
  -2   0   2 112.432 8.01800  21
   2   0  -2 113.030 4.77789   4
   2   0  -2 112.581 4.50179  18
  -2   0   2 106.447 5.49698  24
   2   0  -2 115.556 5.02004   2
   2   0  -2 113.236 7.71288  21
   2   0  -2 114.920 5.31722  24
   1   0  -2 130.268 5.49389  24
   1   0  -2 127.054 6.30755   1
  -1   0   2 123.771 7.80884  21
   1   0  -2 127.413 5.08272   2
  -1   0   2 125.658 4.95857   3
   1   0  -2 126.902 4.71554   4
  -1   0   2 131.602 6.42400   1
   0   0   2 408.483 17.4699   1
   0   0  -2 433.962 17.6249   1
   0   0   2 474.628 24.1587  21
   0   0   2 427.298 14.7342   3
   0   0   2 389.270 14.7577   4
   0   0   2 380.188 16.1162  24
   0   0  -2 411.456 14.9273   2
  -1   0  -2 121.064 7.31617   1
   1   0   2 130.764 4.96787   3
   1   0   2 112.797 5.10218  24
   1   0   2 136.708 7.90255   1
   1   0   2 138.194 8.57120  21
   2   0   2 7.61933 1.30874   4
  -2   0  -2 7.10036 0.93056  18
   2   0   2 9.72045 1.07193  18
   2   0   2 8.79036 2.34260  21
   2   0   2 10.2920 1.07272  24
   2   0   2 10.8529 1.33301   3
   3   0   2 17.5729 1.70355  18
  -3   0  -2 20.2921 1.70547  18
   3   0   2 14.7108 2.35486   4
   3   0   2 21.5232 4.16049  21
   3   0   2 17.9835 1.78107   7
   3   0   2 19.9360 1.82148   6
   3   0   2 15.6363 1.95784   3
  -4   0  -2 245.885 9.99245  18
   4   0   2 237.333 18.2581  21
   4   0   2 256.068 11.6637   4
   4   0   2 259.835 10.5353   7
   4   0   2 233.797 10.0813  18
   4   0   2 252.599 9.65847  20
  -4   0  -2 237.311 9.56794  20
   5   0   2 47.3618 3.70937  11
   5   0   2 42.3782 3.12717  13
   5   0   2 41.7126 3.62762  22
   5   0   2 44.3264 3.60280  10
   5   0   2 44.7231 4.17776  16
   5   0   2 42.7788 4.28760   7
   6   0   2 46.3900 4.81869   7
   6   0   2 39.9222 4.72652  16
   6   0   2 44.9532 4.26139  10
   6   0   2 53.7070 4.46354  11
   6   0   2 48.2329 4.56971  22
   7   0   2 54.0282 4.96309  11
   7   0   2 49.6107 5.14401  22
  -4  -1   2 94.4355 4.73138  18
   4  -1  -2 88.0174 4.57185  18
   4  -1  -2 94.0324 4.38303  20
   4  -1  -2 86.3578 5.65537   4
   4   1  -2 91.0857 5.75546   4
  -4   1   2 101.153 4.92531  18
   3  -1  -2 227.309 8.87387  18
   3  -1  -2 223.524 8.97337   3
  -3  -1   2 219.057 10.4955  24
   3  -1  -2 216.295 9.94232  24
  -3  -1   2 226.669 15.6633  21
   3  -1  -2 233.037 9.46484   4
   3  -1  -2 252.649 15.2627  21
  -3   1   2 227.105 9.83700   2
   3   1  -2 227.341 8.79768  18
   3   1  -2 234.987 15.2577  21
   3   1  -2 228.503 9.19177   3
   3   1  -2 229.421 9.38797   4
  -3   1   2 248.891 15.7135  21
   3   1  -2 224.712 10.1213  24
  -3   1   2 221.699 10.3134  24
   3   1  -2 234.830 9.54607   2
   2  -1  -2 285.882 10.4595  18
   2  -1  -2 303.074 17.3061  21
   2  -1  -2 288.954 11.7552  24
  -2  -1   2 283.574 17.7225  21
   2  -1  -2 285.821 11.0169   2
  -2  -1   2 271.390 12.0766  24
   2  -1  -2 282.088 10.7262   4
   2   1  -2 278.014 10.7308   4
  -2   1   2 297.289 17.6176  21
   2   1  -2 287.239 10.3939  18
   2   1  -2 288.192 10.6507   3
  -2   1   2 274.243 11.9693  24
   2   1  -2 302.894 17.5127  21
   2   1  -2 282.527 11.0008   2
   2   1  -2 276.695 11.7782  24
  -1  -1   2 0.30187 0.87755   1
   1  -1  -2 1.19243 0.32017   4
   1  -1  -2 0.01739 0.35744   2
  -1  -1   2 0.17207 0.44514   3
  -1  -1   2 -0.1180 0.50192  24
   1  -1  -2 0.70368 0.88823   1
  -1  -1   2 0.51088 0.62221  21
   1  -1  -2 0.96046 0.50807  24
  -1   1   2 1.56597 1.16666   1
   1   1  -2 0.53447 0.91255   1
   1   1  -2 1.12964 0.55290  24
  -1   1   2 0.73603 0.41997   3
  -1   1   2 0.98959 0.54963  21
  -1   1   2 0.94758 0.54297  24
   1   1  -2 0.66229 0.39213   2
   0  -1   2 268.551 12.5723   1
   0  -1   2 272.312 11.0090  24
   0  -1   2 273.244 10.0271   4
   0  -1   2 287.733 10.0719   3
   0  -1  -2 271.655 10.0890   4
   0  -1  -2 275.991 10.1393   2
   0  -1  -2 267.528 12.5145   1
   0  -1   2 314.361 16.5648  21
   0   1   2 257.119 10.9796  24
   0   1   2 316.692 16.3954  21
   0   1  -2 275.366 10.1559   2
   0   1   2 274.957 12.6609   1
   0   1   2 288.778 10.0499   3
   0   1  -2 287.072 12.5954   1
   1  -1   2 118.343 4.61301   3
   1  -1   2 116.456 4.84592   4
  -1  -1  -2 119.911 7.36891   1
   1  -1   2 112.643 4.68980  24
   1  -1   2 129.999 8.11333  21
   1  -1   2 126.941 7.63528   1
   1   1   2 113.833 4.89906  24
  -1   1  -2 102.339 4.22043   2
  -1   1  -2 120.448 7.18308   1
   1   1   2 121.098 7.96221  21
   1   1   2 114.900 4.68063   3
   1   1   2 131.799 7.66526   1
   1   1   2 115.054 4.82033   4
   2  -1   2 32.3896 2.37188   4
   2  -1   2 27.6746 1.79422  18
   2  -1   2 28.6585 1.95543   3
   2  -1   2 31.1740 3.88725  21
  -2  -1  -2 31.2072 1.76666  18
   2  -1   2 26.8248 1.74218  24
   2   1   2 32.1011 2.00227  24
   2   1   2 28.2185 3.69171  21
   2   1   2 35.2013 1.90539  18
   2   1   2 35.5050 2.17532   3
   2   1   2 34.4608 2.48904   4
  -2   1  -2 32.0503 1.85329  18
   3  -1   2 321.189 12.2810   3
   3  -1   2 305.661 12.0362  18
   3  -1   2 314.919 21.1018  21
  -3  -1  -2 318.630 11.9980  18
   3  -1   2 321.192 12.5808   7
   3   1   2 324.220 21.2766  21
  -3   1  -2 325.181 12.1256  18
   3   1   2 321.068 12.0513  18
   3   1   2 307.364 12.5321   7
   3   1   2 308.883 14.7377   6
   3   1   2 319.833 12.4221   3
   3   1   2 326.106 13.1842   4
  -4  -1  -2 76.6351 3.77235  20
   4  -1   2 69.8197 8.25916  21
  -4  -1  -2 77.0068 4.04333  18
   4  -1   2 70.6288 4.36741   7
   4  -1   2 70.1696 4.07177  18
   4  -1   2 67.2839 5.57526   4
   4  -1   2 72.0573 3.82688  20
   4   1   2 71.2842 3.74930  20
   4   1   2 75.7468 4.37205   7
  -4   1  -2 79.4987 4.16672  18
  -4   1  -2 78.4543 3.82528  20
   4   1   2 60.3805 7.97974  21
   4   1   2 70.1708 5.71303   4
   5  -1   2 64.5181 4.31905  10
   5  -1   2 74.8965 5.19746  16
   5  -1   2 68.0664 4.32167  11
   5  -1   2 69.1724 4.93194   7
   5  -1   2 65.9815 4.39601  22
   5  -1   2 64.5030 3.93380  13
   5   1   2 65.5555 5.07432   7
   5   1   2 64.6985 3.68181  23
   5   1   2 62.5346 4.32427  22
   5   1   2 64.0114 4.32958  11
   5   1   2 65.8446 4.24898  10
   5   1   2 70.1013 3.83929  13
   5   1   2 74.5147 5.33542  16
   6  -1   2 35.8217 3.42124  13
   6  -1   2 40.4712 4.59930  16
   6  -1   2 31.6747 4.17323   7
   6  -1   2 47.2652 4.24780  10
   6  -1   2 40.8725 4.32750  11
   6  -1   2 38.4285 3.96714  22
   6   1   2 40.1603 4.67302  16
   6   1   2 37.3022 3.95005  22
   6   1   2 29.1710 4.17284   7
   6   1   2 37.1642 3.80509  10
   6   1   2 37.5728 3.88983  11
   7  -1   2 7.51017 3.20265  22
   7  -1   2 6.35681 2.88345  11
  -4  -2   2 262.531 18.7782  21
   4  -2  -2 254.895 11.5633   4
   4  -2  -2 252.369 10.4378  18
   4  -2  -2 269.395 10.1536  20
  -4   2   2 267.989 10.7751  18
   3  -2  -2 11.3376 2.39674  21
   3  -2  -2 7.01473 1.11910  18
   3  -2  -2 7.08873 1.44668  24
  -3  -2   2 9.49160 1.93007  24
   3  -2  -2 7.26232 1.38998   4
  -3  -2   2 7.79393 2.51503  21
   3   2  -2 7.51313 2.42411  21
  -3   2   2 7.90053 2.36526  21
   3   2  -2 6.75689 1.46427   4
   3   2  -2 8.47280 1.54056   2
   3   2  -2 5.12500 1.24239   3
   3   2  -2 5.82997 1.50634  24
  -3   2   2 6.54064 1.39878  24
   3   2  -2 7.00140 1.01823  18
  -3   2   2 6.46951 1.53457   2
   2  -2  -2 63.4331 4.72429  21
   2  -2  -2 60.4671 2.81807  18
   2  -2  -2 62.3872 3.33033  24
  -2  -2   2 63.4573 5.37800  21
  -2  -2   2 61.2000 3.76471  24
   2  -2  -2 60.7751 2.98733   4
   2   2  -2 63.5344 3.23263   2
   2   2  -2 62.1025 3.09627   3
  -2   2   2 58.2866 3.43013  24
  -2   2   2 59.7146 2.97468   3
  -2   2   2 62.1032 3.48896   2
   2   2  -2 62.7616 5.08931  21
  -2   2   2 59.3109 4.95263  21
   2   2  -2 60.5372 3.44639  24
   1  -2  -2 49.1457 2.00351   4
  -1  -2   2 52.7328 3.53130   1
  -1  -2   2 45.1770 2.34525   3
   1  -2  -2 48.5505 2.99517  21
   1  -2  -2 43.2410 3.59273   1
  -1  -2   2 46.6709 2.04752   4
  -1  -2   2 45.9399 3.54583  21
  -1  -2   2 43.0086 2.67358  24
   1   2  -2 45.5375 2.45681  24
  -1   2   2 49.5261 2.13236   3
   1   2  -2 43.7512 2.25500   2
   1   2  -2 42.9621 3.42752   1
  -1   2   2 42.0905 2.46223   2
  -1   2   2 47.8422 3.08310  21
  -1   2   2 44.6646 2.48814  24
  -1   2   2 47.0037 3.87598   1
   0  -2   2 527.319 22.9002   1
   0  -2   2 603.663 20.0022   3
   0  -2   2 575.404 21.9993  24
   0  -2  -2 587.866 23.3111   1
   0  -2   2 603.398 32.8573  21
   0  -2   2 586.416 20.2348   4
   0  -2  -2 573.578 20.2512   4
   0   2  -2 581.495 21.8843  24
   0   2   2 597.714 23.3883   1
   0   2   2 572.446 19.9156   3
   0   2  -2 536.622 20.3596   2
   0   2   2 564.521 20.4236   2
   0   2  -2 570.135 23.2577   1
   0   2   2 513.060 21.9239  24
   0   2   2 642.870 32.5680  21
   1  -2   2 531.663 19.4093   4
   1  -2   2 542.365 18.8152   3
  -1  -2  -2 538.074 22.6067   1
   1  -2   2 549.411 22.8387   1
   1  -2   2 489.384 20.2877  24
   1  -2   2 600.360 31.6110  21
   1   2   2 594.773 31.6063  21
   1   2   2 565.622 22.9561   1
   1   2   2 525.380 19.3954   4
   1   2   2 534.018 18.9751   3
  -1   2  -2 541.852 22.6336   1
   1   2   2 532.516 20.7296  24
  -1   2  -2 489.408 18.9677   2
   2  -2   2 119.872 4.75253  18
   2  -2   2 117.869 8.67501  21
   2  -2   2 115.554 5.29895   4
   2  -2   2 115.428 4.79707   3
  -2  -2  -2 119.490 4.62630  18
   2   2   2 106.015 5.07102  24
   2   2   2 114.122 5.35847   4
   2   2   2 109.143 4.95982   3
   2   2   2 117.849 8.75577  21
  -2   2  -2 109.569 4.71686  18
  -2   2  -2 102.057 4.42647   2
   3  -2   2 14.6573 3.41270  21
   3  -2   2 16.0627 1.75529   7
   3  -2   2 12.2478 1.67429   3
  -3  -2  -2 15.2156 1.51323  18
   3  -2   2 14.7028 1.61736  18
   3  -2   2 13.4296 2.16470   4
   3  -2   2 16.6231 1.57683  20
  -3   2  -2 12.9633 1.56964  18
   3   2   2 12.0416 1.86063   3
   3   2   2 14.9032 1.70138   7
  -3   2  -2 16.0476 1.53710  20
   3   2   2 15.5548 3.64119  21
   3   2   2 13.5210 2.16761   4
   3   2   2 17.6043 1.76684   6
   4  -2   2 274.259 19.3826  21
   4  -2   2 261.464 11.1742   7
   4  -2   2 265.028 12.2829   4
   4  -2   2 265.601 10.3734  20
  -4   2  -2 254.989 10.2739  20
   4   2   2 272.531 11.2331   7
  -4   2  -2 273.185 10.8390  18
   4   2   2 259.735 12.2884   4
   5  -2   2 138.624 6.93074  11
   5  -2   2 138.795 6.19143  13
   5  -2   2 133.973 6.89986  10
   5  -2   2 136.135 7.40489   7
   5  -2   2 149.839 8.08739  16
   5  -2   2 129.972 6.46266  20
   5  -2   2 129.034 6.84397  22
   5   2   2 130.351 7.31393   7
   5   2   2 135.200 6.85158  10
   5   2   2 128.764 6.72364  22
   5   2   2 145.214 6.96810  11
   5   2   2 151.113 8.21610  16
   5   2   2 138.447 6.16655  23
  -5   2  -2 139.476 6.91960  18
  -5   2  -2 155.384 6.60448  20
   6  -2   2 3.77499 2.75261  16
   6  -2   2 -0.7488 2.72992   7
   6  -2   2 0.98768 2.35415  22
   6  -2   2 0.00894 2.31339  11
   6  -2   2 4.45463 2.14798  10
   6  -2   2 4.08627 2.13997  13
   6   2   2 -0.7546 2.27349  22
   6   2   2 1.51052 2.50844  11
   6   2   2 -2.0345 2.47162  16
   6   2   2 2.27559 2.75220   7
   6   2   2 4.84224 2.19500  10
   7  -2   2 -2.3221 2.84269  22
   7  -2   2 0.63146 2.79455  11
   7   2   2 -0.0545 2.97990  10
   5  -3  -2 38.0687 3.52322  11
   5  -3  -2 43.4955 3.03442  13
   5  -3  -2 46.4707 3.52954  22
   5  -3  -2 38.3523 3.29335  18
   5  -3  -2 41.5448 3.24635  20
  -5   3   2 51.8083 3.84582  18
   4  -3  -2 21.4266 2.06735  20
  -4  -3   2 19.8801 4.65763  21
  -4  -3   2 20.2567 2.97175   4
   4  -3  -2 16.6148 2.75465   4
   4  -3  -2 24.2515 2.35470  18
   4   3  -2 18.6035 2.25793   6
   4   3  -2 16.3899 2.30665   3
   4   3  -2 18.5606 4.21619  21
  -4   3   2 25.1959 2.56793  18
  -3  -3   2 177.928 9.04520  24
   3  -3  -2 178.271 7.39461  18
  -3  -3   2 188.425 13.4336  21
   3  -3  -2 173.143 7.82331   4
  -3  -3   2 189.775 8.21722   4
   3   3  -2 192.124 7.19940  18
   3   3  -2 190.978 12.9253  21
   3   3  -2 180.446 7.81396   3
   3   3  -2 189.589 8.64580  24
  -3   3   2 184.928 8.19243   2
   3   3  -2 184.642 7.98362   2
  -3   3   2 180.781 8.47158  24
   3   3  -2 187.119 9.03873   6
  -2  -3   2 170.175 6.93035   4
   2  -3  -2 167.694 6.71093   4
   2  -3  -2 168.877 8.40573   1
   2  -3  -2 164.542 8.29194   1
  -2  -3   2 177.060 11.5519  21
   2  -3  -2 164.988 6.49796  18
   2  -3  -2 176.893 10.5769  21
  -2   3   2 168.073 6.51327   3
   2   3  -2 168.771 6.82988   3
   2   3  -2 164.205 6.95894   2
   2   3  -2 166.209 11.1164  21
  -2   3   2 166.645 7.19881   2
   2   3  -2 167.579 7.50187  24
  -2   3   2 160.988 7.40078  24
  -1  -3   2 766.146 45.4787  21
  -1  -3   2 784.737 30.4683   1
   1  -3  -2 831.798 28.1242   4
  -1  -3   2 790.564 27.9328   3
  -1  -3   2 788.330 28.1370   4
   1  -3  -2 782.453 30.8768   1
   1   3  -2 801.258 30.6832  24
  -1   3   2 892.730 27.5306   3
  -1   3   2 757.590 30.6085  24
  -1   3   2 791.335 31.0895   1
  -1   3   2 773.819 28.6924   2
   1   3  -2 827.513 28.5835   2
   1   3  -2 814.498 30.6876   1
   0  -3  -2 406.980 14.8016   4
   0  -3  -2 408.350 17.7892   1
   0  -3   2 408.894 14.7813   4
   0  -3   2 404.618 16.0910  24
   0  -3   2 432.065 14.6221   3
   0  -3   2 432.903 24.1291  21
   0  -3   2 412.689 17.8949   1
   0   3  -2 427.727 15.9531  24
   0   3   2 378.388 16.0398  24
   0   3   2 447.353 23.6990  21
   0   3   2 428.069 17.9761   1
   0   3  -2 401.058 14.8983   2
   0   3   2 409.586 14.9291   2
   0   3  -2 431.235 17.9658   1
   0   3   2 409.997 14.5440   3
   1  -3   2 232.264 11.7564   1
   1  -3   2 211.537 7.84890   3
  -1  -3  -2 209.562 11.1439   1
   1  -3   2 226.102 13.5323  21
   1  -3   2 216.042 8.31358   4
   1   3   2 231.337 13.5861  21
   1   3   2 204.828 11.2140   1
  -1   3  -2 194.007 7.84386   2
  -1   3  -2 218.834 11.2939   1
   1   3   2 215.381 7.74834   2
   1   3   2 214.580 8.10676   3
   1   3   2 215.825 8.78025  24
  -2  -3  -2 238.043 8.88103  18
   2  -3   2 250.752 15.7771  21
   2  -3   2 243.231 9.04015   3
   2  -3   2 249.856 9.11811  18
   2  -3   2 248.570 9.75172   4
   2   3   2 247.384 9.76733   4
   2   3   2 237.308 9.98725  24
  -2   3  -2 212.483 8.85956   2
   2   3   2 234.902 15.8293  21
  -2   3  -2 238.550 9.14835  18
   2   3   2 243.872 9.38402   3
   3  -3   2 94.2321 5.24115   4
   3  -3   2 85.5586 8.10860  21
   3  -3   2 95.7644 4.13610  20
  -3  -3  -2 89.3146 4.09814  18
   3  -3   2 87.1592 4.30412  18
   3  -3   2 84.8740 4.34088   7
  -3   3  -2 81.6361 3.96921  20
   3   3   2 83.4486 8.25994  21
   3   3   2 91.9798 5.01692   6
  -3   3  -2 93.2501 4.38542  18
   3   3   2 96.0661 5.35622   4
   3   3   2 92.2904 4.79263   3
   3   3   2 91.7017 4.40582   7
   4  -3   2 7.64809 1.50608  20
   4  -3   2 7.82011 1.75394   7
   4  -3   2 6.20709 3.40094  21
   4  -3   2 7.10115 1.48226  18
   4  -3   2 5.60752 2.57862   4
   4   3   2 6.16315 1.57078   6
  -4   3  -2 7.07394 1.32578  20
   4   3   2 4.69573 3.15871  21
   4   3   2 5.59061 1.62781   7
  -4   3  -2 7.82196 1.53150  18
   4   3   2 6.54509 1.93065   3
   5  -3   2 264.160 11.1099  20
   5  -3   2 264.979 11.8867  10
   5  -3   2 284.622 12.6150  17
   5  -3   2 268.207 11.5925  22
   5  -3   2 309.284 13.6529  16
   5  -3   2 284.478 12.0272  11
   5  -3   2 259.674 10.6617  13
   5  -3   2 268.125 12.0865   7
   5   3   2 262.940 11.7754  11
  -5   3  -2 279.641 11.0841  20
   5   3   2 257.185 11.7722  10
  -5   3  -2 262.743 11.5372  18
   5   3   2 280.758 11.5679  22
   5   3   2 263.504 10.8556  23
   5   3   2 297.861 13.5938  16
   6  -3   2 18.6930 3.07389  22
   6  -3   2 17.8036 2.75370  10
   6  -3   2 21.0259 2.70630  13
   6  -3   2 18.9380 3.09324  11
   6  -3   2 18.7776 3.92607  16
   6   3   2 18.6736 3.67721  16
   6   3   2 15.1468 2.61450  10
   6   3   2 14.0514 2.97543  22
   6   3   2 15.2498 2.82897  11
   6   3   2 15.1960 3.56008   7
   7  -3   2 6.58165 2.87208  10
   7  -3   2 7.73841 3.16008  22
   7  -3   2 5.01737 2.84338  11
   7   3   2 5.90768 3.15142  10
   7   3   2 7.88773 3.19084  16
   5  -4  -2 0.18486 1.57412  11
   5  -4  -2 0.98417 1.35741  20
   5  -4  -2 -0.2052 1.79875  17
   5  -4  -2 1.64344 1.62825  22
   5  -4  -2 -0.9100 1.31585  13
  -5   4   2 1.36985 1.42034  18
   4  -4  -2 207.440 8.74581  18
   4  -4  -2 212.003 8.35206  20
  -4  -4   2 215.488 16.0781  21
  -4  -4   2 221.779 9.85242   4
   4  -4  -2 189.625 9.83905   4
   4   4  -2 213.408 15.4593  21
   4   4  -2 201.732 10.4213   6
   4   4  -2 202.289 9.19675   3
  -3  -4   2 131.490 6.18383   4
   3  -4  -2 121.026 5.45598  18
  -3  -4   2 134.939 10.3526  21
  -3  -4   2 128.960 6.95819  24
   3   4  -2 133.302 9.92140  21
   3   4  -2 127.616 6.01743   2
   3   4  -2 127.087 6.60018   6
   3   4  -2 127.043 6.44657  24
  -3   4   2 124.123 6.17156   2
   3   4  -2 121.909 5.90390   3
   2  -4  -2 247.126 9.24281  18
  -2  -4   2 244.296 15.9100  21
  -2  -4   2 241.239 9.62601   4
   2  -4  -2 239.063 9.45422   4
   2  -4  -2 262.878 14.9060  21
   2  -4  -2 229.916 11.5907   1
   2   4  -2 249.589 9.77257   2
   2   4  -2 255.965 9.61320   3
  -2   4   2 252.459 9.06392   3
   2   4  -2 249.532 10.5420  24
   2   4  -2 248.321 15.5738  21
  -2   4   2 242.689 10.2969  24
  -2   4   2 241.261 9.93070   2
  -1  -4   2 362.540 16.2261   1
   1  -4  -2 354.226 16.6216   1
  -1  -4   2 348.957 13.8363   4
  -1  -4   2 376.422 14.0110   3
  -1  -4   2 376.019 22.6598  21
   1  -4  -2 385.827 13.8698   4
  -1   4   2 384.342 15.1653  24
  -1   4   2 428.724 13.4662   3
  -1   4   2 405.866 17.0236   1
   1   4  -2 397.518 14.2124   2
  -1   4   2 393.039 14.3739   2
   1   4  -2 399.130 16.5732   1
   1   4  -2 392.486 15.2766  24
   0  -4   2 1150.07 38.8988   3
   0  -4   2 1150.56 64.0236  21
   0  -4  -2 1128.55 39.7188   4
   0  -4   2 1150.34 43.6796   1
   0  -4  -2 1116.07 43.5322   1
   0  -4   2 1158.66 39.7240   4
   0   4  -2 1139.06 42.7876  24
   0   4  -2 1109.06 39.9336   2
   0   4   2 1171.98 43.6870   1
   0   4  -2 1113.96 43.3889   1
   0   4   2 1204.78 63.5595  21
   0   4   2 1124.98 38.8319   3
   0   4   2 1123.04 39.9367   2
   0   4   2 1053.38 42.9171  24
  -1  -4  -2 780.614 29.1843   4
   1  -4   2 806.116 29.1067   4
   1  -4   2 795.326 28.1096   3
  -1  -4  -2 866.140 33.2454   1
   1  -4   2 810.750 33.3457   1
   1  -4   2 893.996 47.0896  21
   1   4   2 807.128 28.7105   2
  -1   4  -2 787.700 28.8401   2
   1   4   2 818.282 28.4804   3
   1   4   2 826.470 31.3237  24
   1   4   2 843.677 33.1786   1
   1   4   2 824.904 46.8463  21
  -1   4  -2 771.843 32.7192   1
   2  -4   2 44.9010 4.73593  21
   2  -4   2 43.5655 2.35998  18
   2  -4   2 43.3193 2.94003   4
   2  -4   2 44.0151 2.34197   3
  -2  -4  -2 43.7088 2.13149  18
  -2   4  -2 39.3264 2.15046   2
   2   4   2 43.3203 4.73427  21
  -2   4  -2 45.9818 2.42588  18
   2   4   2 43.9898 2.71531  24
   2   4   2 47.1892 2.77337   3
   3  -4   2 1.78239 1.58575   4
   3  -4   2 1.06295 1.00874   7
   3  -4   2 1.22200 2.00332  21
  -3  -4  -2 3.37005 0.80565  18
   3  -4   2 3.53647 0.99105  20
   3  -4   2 3.67069 1.05789  18
   3   4   2 3.51176 1.30670   3
   3   4   2 2.91306 2.26665  21
   3   4   2 3.39433 1.09472   6
  -3   4  -2 4.40809 0.96626  20
   3   4   2 2.95371 1.09167   7
  -3   4  -2 4.26985 1.07733  18
   4  -4   2 107.386 4.95535  20
   4  -4   2 104.064 5.44931   7
   4  -4   2 85.2816 5.03057  18
   4  -4   2 110.342 6.64348   4
  -4  -4  -2 106.879 6.90529   4
   4  -4   2 108.281 10.1570  21
  -4   4  -2 102.648 4.88608  20
   4   4   2 105.621 6.06150   6
   4   4   2 105.824 5.43843   7
   4   4   2 104.073 5.86857   3
   4   4   2 95.9029 10.1025  21
  -4   4  -2 105.132 5.30503  18
   5  -4   2 21.5501 2.35719  13
   5  -4   2 22.5202 2.60247  10
   5  -4   2 19.3319 2.57456  11
   5  -4   2 16.3086 2.32527  20
   5  -4   2 23.2156 3.00552   7
   5  -4   2 14.7776 2.60979  18
   5  -4   2 25.9993 2.83992  22
   5  -4   2 25.6354 3.07771  17
   5  -4   2 27.7233 3.62102  16
   5   4   2 19.0116 2.04978  23
   5   4   2 19.9377 2.62285  11
   5   4   2 19.8752 2.79932   7
   5   4   2 18.3337 2.46259  10
  -5   4  -2 14.5836 2.38308  18
  -5   4  -2 20.5477 2.49405  20
   5   4   2 24.8796 3.45192  16
   5   4   2 21.1189 2.52210  22
   6  -4   2 42.6129 4.22056  11
   6  -4   2 36.3560 4.35005   7
   6  -4   2 40.6584 3.64361  13
   6  -4   2 32.6954 3.45190  10
   6  -4   2 37.6247 3.94754  22
   6   4   2 39.7502 4.64111  16
   6   4   2 43.0246 4.01467  10
   6   4   2 32.7381 4.03194  11
   6   4   2 38.6532 3.29731  23
   6   4   2 31.2672 4.38266   7
   7  -4   2 3.42006 2.82622  13
   7  -4   2 9.28330 3.30226  22
   7  -4   2 8.63791 2.84733  10
   7  -4   2 12.0244 3.02364  11
   7   4   2 9.86846 3.16506  16
  -7   4  -2 11.7077 2.50828  13
   7   4   2 8.08579 3.12393  10
   6  -5  -2 34.9051 3.23205  13
   5  -5  -2 41.5891 3.23964  20
   5  -5  -2 44.4037 3.13809  13
   5  -5  -2 44.8470 3.41010  11
   5  -5  -2 41.8096 3.78913  17
   5  -5  -2 42.4733 2.78613  14
   5  -5  -2 42.0428 3.33754  22
   5  -5  -2 31.8393 3.16591  18
  -5   5   2 43.6516 3.77178  18
   4  -5  -2 28.9137 2.25980  20
  -4  -5   2 32.5405 3.99008  24
   4  -5  -2 22.5249 2.39921  18
  -4  -5   2 23.1454 3.07435   4
   4  -5  -2 23.2639 3.17940   4
  -4  -5   2 24.5708 5.22492  21
   4   5  -2 22.8653 2.99107  24
   4   5  -2 23.8064 2.51236   6
   4   5  -2 22.6766 2.78590   3
   3  -5  -2 337.208 13.0008  18
   3  -5  -2 323.164 12.8887   5
   3  -5  -2 333.604 13.4656   4
  -3  -5   2 352.964 22.6693  21
  -3  -5   2 360.103 13.8125   4
   3   5  -2 366.510 22.2623  21
   3   5  -2 350.500 13.6731   2
  -3   5   2 341.528 13.8575   2
   3   5  -2 354.846 13.4956   3
   3   5  -2 355.227 16.1269   6
   3   5  -2 329.075 14.6939  24
   2  -5  -2 169.480 10.0609   1
  -2  -5   2 184.562 9.22789   1
  -2  -5   2 190.783 12.7770  21
   2  -5  -2 186.583 7.49941   4
   2  -5  -2 202.482 11.5900  21
  -2  -5   2 188.324 7.61291   4
  -2  -5   2 182.367 9.09103   1
   2  -5  -2 187.866 7.25557  18
   2   5  -2 183.057 8.33897  24
  -2   5   2 179.829 7.88489   2
   2   5  -2 187.895 12.4270  21
  -2   5   2 201.063 7.00963   3
  -2   5   2 177.307 8.05438  24
   2   5  -2 191.752 7.78698   2
   2   5  -2 189.396 7.64942   3
   1  -5  -2 196.790 10.5679   1
  -1  -5   2 187.611 7.60600   3
  -1  -5   2 185.498 12.2003  21
   1  -5  -2 184.763 7.33715   4
  -1  -5   2 197.780 10.0651   1
  -1  -5   2 197.755 7.41020   4
   1   5  -2 195.076 8.19551  24
  -1   5   2 199.460 10.6165   1
  -1   5   2 193.191 8.08305  24
   1   5  -2 198.722 7.65426   2
  -1   5   2 190.756 7.75554   2
  -1   5   2 216.041 7.01553   3
   0  -5   2 1551.41 53.9692   4
   0  -5  -2 1512.65 86.4481  21
   0  -5   2 1570.39 86.8909  21
   0  -5   2 1630.70 52.8309   3
   0  -5  -2 1535.12 58.2996   1
   0  -5  -2 1522.97 53.9526   4
   0  -5   2 1524.13 58.3822   1
   0   5   2 1521.84 52.6921   3
   0   5   2 1659.07 86.3573  21
   0   5  -2 1511.78 54.2418   2
   0   5  -2 1532.84 58.1105  24
   0   5   2 1633.78 58.5808   1
   0   5   2 1491.86 54.2062   2
   0   5  -2 1527.57 58.2667   1
   0   5   2 1469.44 58.3035  24
  -1  -5  -2 26.2334 4.08152   1
   1  -5   2 25.9546 1.50703   3
   1  -5   2 30.7285 4.66957   1
   1  -5   2 28.2463 1.58033  18
  -1  -5  -2 28.9926 1.96005   4
   1  -5   2 23.2925 1.89002   4
   1  -5   2 29.7489 3.16997  21
   1   5   2 29.1251 1.49343   2
  -1   5  -2 30.9195 4.65253   1
   1   5   2 31.3391 3.24348  21
   1   5   2 28.6225 1.84698   3
   1   5   2 23.2881 4.34300   1
   1   5   2 24.1708 1.82490  24
  -1   5  -2 24.6942 1.54651   2
  -1   5  -2 26.3164 1.56261  18
   2  -5   2 55.6292 5.19477  21
   2  -5   2 53.1298 2.57996   3
   2  -5   2 54.5512 2.69229  18
  -2  -5  -2 52.5591 3.30224   4
   2  -5   2 57.5963 3.37864   4
  -2  -5  -2 56.3474 2.42795  18
  -2   5  -2 48.4029 2.68244  18
   2   5   2 49.2305 5.22021  21
   2   5   2 50.0514 3.03098   3
  -2   5  -2 49.0566 2.51158   2
   2   5   2 47.9102 3.03208  24
  -3  -5  -2 362.093 14.7890   4
   3  -5   2 356.187 13.9094   7
   3  -5   2 369.669 13.1075  20
   3  -5   2 374.171 23.3418  21
   3  -5   2 361.232 14.4251   4
   3  -5   2 347.210 13.4614  18
   3   5   2 356.890 16.5690   6
  -3   5  -2 364.524 13.5981  18
  -3   5  -2 328.973 12.9689  20
   3   5   2 330.820 23.1730  21
   3   5   2 350.466 13.9402   3
   3   5   2 348.245 13.8980   7
   4  -5   2 81.1707 8.93857  21
   4  -5   2 75.6660 4.53019  18
   4  -5   2 86.1392 4.38182  20
   4  -5   2 81.3291 4.81470   7
   4  -5   2 80.3152 5.85407   4
  -4  -5  -2 95.5550 6.39708   4
  -4  -5  -2 90.9622 10.1758  21
   4   5   2 85.1602 4.82881   7
   4   5   2 87.7088 5.38993   6
  -4   5  -2 91.3827 4.40827  20
  -4   5  -2 96.4358 4.86856  18
   4   5   2 80.0414 9.23688  21
   4   5   2 74.3058 5.16381   3
   5  -5   2 12.9662 2.32507  18
   5  -5   2 13.6487 2.51617  17
   5  -5   2 10.2905 2.10209  20
   5  -5   2 10.6203 2.84997  16
   5  -5   2 14.0034 2.36660  10
   5  -5   2 17.0556 2.14596  13
   5  -5   2 14.4664 2.65659   7
   5  -5   2 16.8405 2.44633  22
   5  -5   2 12.3882 2.20182  11
   5   5   2 19.9382 2.38937  10
   5   5   2 12.3380 2.84805  16
  -5   5  -2 14.4343 2.28610  20
   5   5   2 11.6092 2.61133   7
   5   5   2 15.0674 2.40572  11
  -5   5  -2 15.9005 2.42223  18
   5   5   2 17.2323 2.44995  22
   5   5   2 14.8070 1.88622  23
   6  -5   2 -0.4254 1.97014  20
   6  -5   2 2.82946 2.59499  22
   6  -5   2 1.71919 2.84227   7
   6  -5   2 2.14684 2.10607  13
   6  -5   2 4.37542 2.27102  10
   6  -5   2 5.24918 2.37504  11
   6   5   2 3.37699 2.51991  10
   6   5   2 3.08668 2.82906  16
   6   5   2 1.85375 1.71485  23
  -6   5  -2 1.66440 1.84643  20
   6   5   2 5.01677 3.09685   7
   7  -5   2 10.2696 2.98011  13
   7  -5   2 13.5034 3.50043  22
   7   5   2 13.8267 3.62557  10
  -7   5  -2 19.0357 2.72866  13
   7   5   2 11.5135 3.27273  16
   6  -6  -2 2.95853 2.26385  22
   6  -6  -2 6.77300 2.42605  11
   6  -6  -2 1.50564 1.92646  20
   6  -6  -2 2.82779 2.48133  17
   6  -6  -2 6.73796 2.12835  13
  -6   6   2 4.91649 2.30033  20
   5  -6  -2 2.45549 1.50020  18
   5  -6  -2 7.01635 1.39888  14
   5  -6  -2 5.01417 1.58857  13
   5  -6  -2 7.87389 1.76052  20
   5  -6  -2 4.71916 1.93335  17
   5  -6  -2 5.80000 1.89579  22
   5  -6  -2 3.14517 1.66365  11
  -5   6   2 3.78933 1.77161  18
  -4  -6   2 125.060 6.67940   4
  -4  -6   2 127.473 7.74796  24
  -4  -6   2 121.302 11.0663  21
   4  -6  -2 125.045 5.46715  20
   4  -6  -2 123.856 5.83786  18
   4   6  -2 115.291 6.71312   6
   4   6  -2 112.781 5.89422   7
   4   6  -2 112.324 6.81829  24
   4   6  -2 122.094 10.4658  21
   4   6  -2 111.436 6.28181   3
  -3  -6   2 10.4781 1.79091   4
  -3  -6   2 10.0410 2.91100  21
   3  -6  -2 8.27686 1.16647   7
   3  -6  -2 9.52775 1.35783  18
   3  -6  -2 8.76794 1.63987   4
   3  -6  -2 7.90349 1.16864  20
   3  -6  -2 8.39144 1.13772   5
   3   6  -2 7.45198 2.57457  21
  -3   6   2 6.35570 1.52753   2
   3   6  -2 10.8258 1.77230   3
   3   6  -2 9.73673 1.75320   2
   3   6  -2 5.85189 1.13765   7
   3   6  -2 6.60535 1.62983  24
   3   6  -2 6.33589 1.14002   5
   3   6  -2 7.04172 1.32771   6
   2  -6  -2 546.992 29.2324  21
   2  -6  -2 499.376 18.2029  18
   2  -6  -2 467.245 21.7968   1
  -2  -6   2 515.688 30.5986  21
   2  -6  -2 500.719 18.5798   4
  -2  -6   2 506.169 18.6612   4
  -2  -6   2 498.422 20.9976   1
   2   6  -2 521.172 18.9368   2
  -2   6   2 508.554 19.0484   2
   2   6  -2 500.201 30.1908  21
   2   6  -2 504.766 20.3514  24
   2   6  -2 523.199 18.5508   3
  -2   6   2 482.815 19.9165  24
  -1  -6   2 6.48005 2.31946   1
   1  -6  -2 0.71309 0.52627   4
   1  -6  -2 -0.6614 1.35883   1
  -1  -6   2 0.41224 0.79757  21
  -1  -6   2 0.17861 0.50707   4
  -1   6   2 0.10504 0.62619   2
  -1   6   2 -0.4159 2.01529   1
  -1   6   2 1.07345 0.39373   3
   1   6  -2 0.22825 0.48258   2
   1   6  -2 -0.0641 0.59315  24
  -1   6   2 0.74353 0.55631  24
   1   6  -2 -1.0919 1.54953   1
   0  -6   2 378.002 13.4894   4
   0  -6   2 373.160 13.1572   3
   0  -6  -2 368.866 21.4704  21
   0  -6   2 379.210 17.4729   1
   0  -6  -2 352.204 17.2021   1
   0  -6  -2 369.348 13.4751   4
   0  -6   2 370.162 21.8378  21
   0   6   2 370.656 17.4792   1
   0   6  -2 354.667 13.5253   2
   0   6   2 365.332 14.5877  24
   0   6   2 361.737 13.0546   3
   0   6  -2 368.067 17.3304   1
   0   6  -2 363.559 14.3443  24
   0   6   2 395.242 21.3349  21
   0   6   2 360.744 13.5230   2
   1  -6   2 250.859 14.8113  21
  -1  -6  -2 220.867 9.06782   4
   1  -6   2 239.038 9.09615   4
  -1  -6  -2 251.946 12.9569   1
   1  -6   2 228.377 8.35916   3
   1  -6   2 238.712 8.58391  18
   1  -6   2 245.614 13.4411   1
   1   6   2 238.856 14.6936  21
  -1   6  -2 207.221 8.71266   2
   1   6   2 234.579 8.65639   2
  -1   6  -2 218.737 12.6312   1
   1   6   2 221.974 9.66627  24
  -1   6  -2 214.445 8.57314  18
   1   6   2 252.575 13.1612   1
   1   6   2 228.003 8.82342   3
   2  -6   2 182.413 7.81994   4
   2  -6   2 186.600 6.95003   3
   2  -6   2 186.741 7.24057  18
   2  -6   2 197.524 12.6844  21
  -2  -6  -2 178.312 7.95175   4
  -2  -6  -2 182.798 6.84241  18
  -2   6  -2 179.139 7.27682  18
   2   6   2 190.578 12.8591  21
   2   6   2 187.606 8.18564  24
  -2   6  -2 156.445 7.07795   2
   2   6   2 188.317 7.68093   3
   3  -6   2 11.3125 2.13144   4
  -3  -6  -2 14.6171 2.37895   4
   3  -6   2 13.0581 3.22852  21
   3  -6   2 13.4610 1.48255  20
   3  -6   2 12.6514 1.61348   7
   3  -6   2 13.2577 1.60825  18
   3   6   2 9.05571 3.20458  21
  -3   6  -2 15.2213 1.76867  18
   3   6   2 11.4230 1.53986   7
   3   6   2 12.5368 2.00112   3
   3   6   2 13.0063 1.92579  24
  -3   6  -2 15.7548 1.59015  20
   3   6   2 12.6095 1.78360   6
   4  -6   2 213.061 9.54936  18
  -4  -6  -2 243.630 11.2321   4
   4  -6   2 224.244 9.18248  20
   4  -6   2 233.350 17.2043  21
  -4  -6  -2 219.655 18.1024  21
   4  -6   2 230.934 9.82040   7
   4  -6   2 228.864 10.8201   4
   4   6   2 218.989 10.2832   3
  -4   6  -2 238.039 9.73750  18
   4   6   2 196.949 17.0221  21
   4   6   2 233.845 11.5438   6
   4   6   2 233.172 9.87760   7
  -4   6  -2 220.090 9.10240  20
   5  -6   2 24.7800 3.02209  18
   5  -6   2 22.6588 3.14228   7
   5  -6   2 26.8191 3.12642  17
   5  -6   2 19.8979 2.65904  20
   5  -6   2 37.8002 4.09656  16
   5  -6   2 32.8504 3.17220  22
   5  -6   2 27.0248 2.64791  13
   5  -6   2 24.9493 2.78218  11
   5  -6   2 28.1283 3.10264  10
   5   6   2 24.3423 2.59319  10
  -5   6  -2 30.8195 3.01140  20
   5   6   2 25.5600 2.76144  22
   5   6   2 19.8754 2.99758   7
   5   6   2 27.8794 2.54354  23
  -5   6  -2 28.6118 3.09221  18
   5   6   2 27.8852 3.54678  16
   5   6   2 30.2564 2.89020  11
   6  -6   2 26.3479 3.30152  10
   6  -6   2 19.1155 3.32455  22
   6  -6   2 19.3145 3.48848  17
   6  -6   2 20.1521 3.83702   7
   6  -6   2 22.0336 2.96228  13
   6  -6   2 14.0508 2.77120  20
   6  -6   2 22.2921 3.15481  11
   6   6   2 23.9455 2.62119  23
   6   6   2 18.0953 3.82369   7
   6   6   2 19.1934 3.69460  16
  -6   6  -2 23.0015 3.04130  20
  -6   6  -2 28.5648 3.52114  17
   6   6   2 23.8367 3.47562  10
   7  -6   2 1.07527 2.98971  22
   7  -6   2 6.24444 2.82679  10
   7  -6   2 3.28590 2.70896  11
   7   6   2 2.12628 2.78022  16
   7   6   2 3.95249 2.86204  10
   6  -7  -2 44.7037 4.14299  20
   6  -7  -2 45.7903 4.79272  17
   6  -7  -2 46.1742 4.30189  22
   6  -7  -2 38.6313 3.80720  13
   6  -7  -2 47.5679 4.26544  11
  -6   7   2 51.0975 4.26240  20
   5  -7  -2 3.14559 1.55837  11
   5  -7  -2 1.40552 1.84075  17
   5  -7  -2 0.01228 1.37685  18
   5  -7  -2 4.33430 1.21987  14
   5  -7  -2 1.53690 1.38427  13
   5  -7  -2 4.24431 1.57030  20
   5  -7  -2 -0.0858 1.66031  22
  -5   7   2 1.07966 1.51445  18
   5   7  -2 0.29567 1.19363  23
   5   7  -2 1.83002 1.53424   6
  -4  -7   2 55.9829 5.26164  24
  -4  -7   2 53.9724 4.40086   4
   4  -7  -2 56.7174 3.39322  20
   4  -7  -2 61.2298 3.82752   7
   4  -7  -2 56.8631 3.69778  18
  -4  -7   2 62.4287 7.60894  21
   4   7  -2 55.7043 4.21411   3
   4   7  -2 61.8452 4.54983  24
   4   7  -2 54.8821 6.81378  21
   4   7  -2 59.1217 3.68016   7
   4   7  -2 61.8217 4.20072   6
  -3  -7   2 716.934 25.9938   4
  -3  -7   2 717.999 42.4781  21
   3  -7  -2 700.000 25.8419   4
   3  -7  -2 671.897 26.0255   7
   3  -7  -2 691.360 24.6626  20
   3  -7  -2 704.448 25.2311  18
   3   7  -2 715.400 41.9235  21
  -3   7   2 655.585 25.3063   5
   3   7  -2 710.561 26.0722   2
   3   7  -2 708.100 28.1238  24
  -3   7   2 717.232 26.3394   2
   3   7  -2 668.816 26.0258   7
   3   7  -2 715.309 25.6167   3
   3   7  -2 706.440 25.3539   5
   3   7  -2 687.809 31.4848   6
  -2  -7   2 374.632 17.3840   1
  -2  -7   2 390.703 24.0866  21
   2  -7  -2 381.595 14.5390   4
  -2  -7   2 409.106 14.6973   4
   2  -7  -2 389.257 14.1932  18
  -2   7   2 366.205 15.4863  24
   2   7  -2 391.124 14.5879   3
  -2   7   2 398.380 15.0992   2
   2   7  -2 375.240 15.9700  24
   2   7  -2 403.042 14.9057   2
  -1  -7   2 1747.19 66.9283   1
   1  -7  -2 1714.95 62.2594   4
   1  -7  -2 2003.84 99.1138  21
  -1  -7   2 1817.29 62.3461   4
   1  -7  -2 1696.88 61.5132  18
  -1  -7   2 1742.70 100.321  21
  -1   7   2 1767.80 60.3771   3
   1   7  -2 1767.13 62.7940   2
  -1   7   2 1818.77 67.5665   1
   1   7  -2 1847.71 67.3946   1
   1   7  -2 1771.15 67.4576  24
  -1   7   2 1691.83 67.1885  24
  -1   7   2 1772.13 62.9270   2
   0  -7   2 163.240 10.3305   1
   0  -7  -2 168.146 10.4156   1
   0  -7  -2 162.299 6.49484   4
   0  -7   2 158.345 10.5716  21
   0  -7   2 163.854 6.51689   4
   0  -7   2 162.349 6.32022   3
   0  -7  -2 160.987 10.2105  21
   0   7  -2 164.721 6.79878  24
   0   7   2 162.115 6.19707   3
   0   7   2 163.451 6.50803   2
   0   7   2 180.274 10.5869   1
   0   7   2 173.331 10.1125  21
   0   7  -2 174.653 10.5048   1
   0   7   2 162.527 7.05867  24
   0   7  -2 164.957 6.56510   2
  -1  -7  -2 130.745 8.97400   1
   1  -7   2 118.791 4.69644   3
   1  -7   2 126.303 8.84425  21
  -1  -7  -2 122.847 5.36722   4
   1  -7   2 125.327 4.85417  18
  -1  -7  -2 117.757 8.79071  21
   1  -7   2 125.706 9.30577   1
   1  -7   2 120.470 5.34782   4
   1   7   2 119.200 5.15167   3
  -1   7  -2 108.391 5.00686   2
   1   7   2 119.647 8.97817   1
   1   7   2 117.484 5.64278  24
  -1   7  -2 114.902 4.84789  18
  -1   7  -2 118.247 8.73611   1
   1   7   2 129.310 8.69419  21
   1   7   2 130.368 4.99602   2
  -1   7  -2 125.405 4.77264  24
   2  -7   2 73.4348 6.13943  21
  -2  -7  -2 64.3984 6.38531  21
   2  -7   2 68.7558 3.85139   4
  -2  -7  -2 66.7131 2.81136  18
   2  -7   2 70.5060 3.26028  18
  -2   7  -2 58.7207 3.15153  18
  -2   7  -2 59.8852 3.13062   2
   2   7   2 61.8910 3.54181   3
   2   7   2 60.4077 6.08949  21
   2   7   2 58.9111 3.70338  24
   3  -7   2 10.6802 1.36613  20
   3  -7   2 10.4318 2.23924   4
   3  -7   2 11.6946 1.57915  18
   3  -7   2 11.3719 3.24294  21
  -3  -7  -2 9.13884 3.39034  21
   3  -7   2 11.6119 1.56811   7
  -3  -7  -2 9.09086 2.11034   4
   3   7   2 8.69744 2.99675  21
   3   7   2 8.07810 1.70548  24
  -3   7  -2 7.25314 1.23119  20
   3   7   2 10.5829 1.66187   6
   3   7   2 14.5322 1.68901   7
   3   7   2 10.7510 1.93369   3
  -3   7  -2 8.45619 1.43635  18
   4  -7   2 32.3088 3.04597   7
   4  -7   2 31.0994 2.69077  20
   4  -7   2 28.3349 2.78142  18
   4  -7   2 33.1858 3.99516   4
  -4  -7  -2 31.0941 6.59972  21
  -4  -7  -2 34.8996 4.21633   4
  -4   7  -2 38.6599 3.06364  18
   4   7   2 37.3050 3.29272   6
  -4   7  -2 34.3066 2.63767  20
   4   7   2 30.2275 2.92347   7
   4   7   2 27.4233 5.71057  21
   4   7   2 35.1199 3.70129   3
   5  -7   2 81.7686 4.81608  22
   5  -7   2 80.8280 4.44944  13
   5  -7   2 77.8390 5.42702  17
   5  -7   2 63.4231 5.40292   7
   5  -7   2 77.7779 5.12319  10
   5  -7   2 81.8106 4.92432  11
   5  -7   2 100.211 6.04217  16
   5  -7   2 75.8335 4.74181  20
  -5   7  -2 83.5842 5.14673  18
   5   7   2 76.0361 5.60099   6
   5   7   2 77.3058 5.63908   7
   5   7   2 85.0877 5.78800  16
  -5   7  -2 78.4493 4.67212  20
   5   7   2 74.3894 4.88298  10
   5   7   2 80.6829 4.33130  23
   6  -7   2 5.95873 2.45720  22
   6  -7   2 7.09784 2.12677  20
   6  -7   2 -0.1116 2.29524  11
   6  -7   2 6.41474 2.50690  10
   6  -7   2 9.07281 2.38339  13
   6  -7   2 1.62472 2.66789  17
   6   7   2 4.23614 2.74240  16
  -6   7  -2 5.26428 2.06399  20
   6   7   2 6.18105 2.55355  10
   6   7   2 4.39535 1.84146  23
  -6   7  -2 6.08157 2.64181  17
   7  -7   2 4.23892 2.96243  22
   7  -7   2 2.80059 2.47639  13
   7  -7   2 8.20383 2.78350  10
   7  -7   2 5.16608 2.72677  11
   7   7   2 4.36978 3.07512  10
   7  -8  -2 12.6408 2.67490  13
   6  -8  -2 6.10427 2.24412  22
   6  -8  -2 3.02388 2.56544  17
   6  -8  -2 2.61459 1.95972  20
   6  -8  -2 -0.2655 2.21356  11
   6  -8  -2 0.34133 1.93799  13
  -6   8   2 1.25076 1.95214  20
   5  -8  -2 3.06541 1.52041  13
   5  -8  -2 -0.4743 1.38982  18
   5  -8  -2 -1.0520 1.53022  11
   5  -8  -2 -0.1242 1.34042  20
   5  -8  -2 1.03016 1.67526  22
   5  -8  -2 0.53695 1.73448  17
   5  -8  -2 3.48038 1.19783  14
  -5   8   2 2.08697 1.60291  18
   5   8  -2 0.61411 1.19713  23
   5   8  -2 0.05671 1.50197   6
   4  -8  -2 37.4065 3.01492  18
  -4  -8   2 42.6159 3.73487   4
  -4  -8   2 44.2346 6.66276  21
   4  -8  -2 45.0202 2.89591  20
   4  -8  -2 39.9337 3.00006   7
   4   8  -2 38.9502 3.37050   6
   4   8  -2 40.5854 2.94702   7
   4   8  -2 36.1015 3.84306  24
   4   8  -2 35.0883 3.70882   3
   4   8  -2 36.2291 5.87084  21
   3  -8  -2 558.896 19.7306  20
   3  -8  -2 537.362 20.7211   4
  -3  -8   2 570.418 34.4724  21
  -3  -8   2 567.346 20.9090   4
   3  -8  -2 527.039 20.7286   7
   3   8  -2 571.283 21.0683   2
   3   8  -2 565.154 22.7779  24
   3   8  -2 551.001 33.8854  21
   3   8  -2 543.333 25.1657   6
   3   8  -2 524.492 20.7599   7
  -3   8   2 568.822 21.1796   2
   3   8  -2 553.340 20.6921   3
  -3   8   2 520.867 20.1852   5
   3   8  -2 566.378 20.2324   5
  -2  -8   2 1554.46 88.8885  21
   2  -8  -2 1542.16 54.1718  18
  -2  -8   2 1587.60 55.0179   4
   2  -8  -2 1515.44 54.9019   4
   2   8  -2 1578.90 54.0706   3
   2   8  -2 1629.07 55.4720   2
  -2   8   2 1468.88 58.9470  24
   2   8  -2 1553.33 59.6203  24
  -2   8   2 1568.95 55.5998   2
   1  -8  -2 107.176 8.60001   1
  -1  -8   2 120.285 4.91195   4
   1  -8  -2 121.185 6.85140  21
  -1  -8   2 95.3682 7.79445   1
   1  -8  -2 106.628 4.76888   4
  -1  -8   2 109.608 7.96582  21
   1  -8  -2 108.414 4.40593  18
  -1   8   2 112.222 5.07274   2
  -1   8   2 106.014 5.06936  24
  -1   8   2 108.262 4.06614   3
   1   8  -2 95.4197 7.81525   1
  -1   8   2 118.087 8.82756   1
   1   8  -2 115.512 4.98534   2
   1   8  -2 106.656 5.24719  24
   0  -8   2 87.4608 6.69452  21
   0  -8  -2 89.0897 7.62997   1
   0  -8   2 89.0340 4.13464   4
   0  -8  -2 91.8847 4.10235   4
   0  -8  -2 89.3680 6.29560  21
   0  -8   2 90.0042 7.86977   1
   0  -8   2 92.8497 3.95102   3
   0   8  -2 93.1529 7.60599   1
   0   8   2 96.9562 6.25737  21
   0   8  -2 101.358 4.21268   2
   0   8   2 92.4179 4.11912   2
   0   8   2 91.6375 3.83474   3
   0   8   2 99.3212 4.54495  24
   0   8   2 100.329 8.13416   1
   0   8  -2 89.9825 4.20599  24
   1  -8   2 63.0093 2.83212  18
   1  -8   2 62.4475 3.34382   4
   1  -8   2 62.0095 2.68179   3
  -1  -8  -2 63.1763 3.33872   4
   1  -8   2 62.5982 5.38330  21
   1  -8   2 67.6406 7.40533   1
  -1  -8  -2 73.6599 6.75929   1
  -1  -8  -2 57.7707 5.49444  21
  -1   8  -2 60.0239 7.15218   1
   1   8   2 61.2182 3.52516  24
  -1   8  -2 58.0966 3.06097   2
   1   8   2 62.9948 2.97952   2
   1   8   2 65.6123 3.23852   3
  -1   8  -2 57.7919 2.83967  18
   1   8   2 52.5928 6.54060   1
  -1   8  -2 62.2045 2.67243  24
   1   8   2 68.3011 5.45102  21
   2  -8   2 304.328 11.3172  18
  -2  -8  -2 304.204 12.0892   4
   2  -8   2 287.222 11.6344   7
  -2  -8  -2 292.822 19.8856  21
   2  -8   2 325.041 19.4030  21
  -2   8  -2 281.742 11.4366   2
   2   8   2 298.247 13.9427   6
  -2   8  -2 297.729 11.3754  18
   2   8   2 293.857 19.4538  21
   2   8   2 316.865 12.8581  24
   2   8   2 292.927 11.7405   3
   3  -8   2 184.156 7.92786  18
  -3  -8  -2 201.461 9.06146   4
   3  -8   2 188.082 8.06773   7
   3  -8   2 200.289 14.0807  21
   3  -8   2 186.761 7.58484  20
  -3  -8  -2 204.230 15.2166  21
   3  -8   2 197.078 8.86777   4
  -3   8  -2 189.636 7.65274  20
   3   8   2 190.512 8.13246   7
  -3   8  -2 199.362 8.14489  18
   3   8   2 186.762 9.08366  24
   3   8   2 158.913 13.9934  21
   3   8   2 191.619 9.60417   6
   4  -8   2 8.21846 1.83624  18
   4  -8   2 14.3091 1.89257  20
   4  -8   2 18.5252 2.23808  22
   4  -8   2 10.3222 2.89285   4
  -4  -8  -2 12.2787 2.83387   4
   4  -8   2 14.4631 1.86040  13
   4  -8   2 14.5091 2.08699  11
   4  -8   2 15.4444 2.17721   7
   4   8   2 10.8497 2.52062   3
  -4   8  -2 16.2369 2.20112  18
  -4   8  -2 18.5065 2.10635  20
   4   8   2 13.3599 2.13485   7
   4   8   2 15.4701 2.34496   6
   5  -8   2 23.5512 2.95429  22
   5  -8   2 17.5325 2.23600  13
   5  -8   2 17.4751 2.50072  20
   5  -8   2 19.3094 2.59089  11
   5  -8   2 20.1741 2.98501  17
   5  -8   2 20.7432 2.75260  10
   5  -8   2 24.2769 2.26090  14
   5   8   2 20.3969 1.95184   9
   5   8   2 17.2353 2.84921   6
   5   8   2 16.2301 2.54257  10
   5   8   2 12.6507 2.78765   7
   5   8   2 20.4917 3.24476  16
  -5   8  -2 19.8013 2.62812  18
   5   8   2 20.0723 2.21529  23
  -5   8  -2 21.2374 2.50913  20
  -5   8  -2 17.9733 1.92838  14
   6  -8   2 18.6880 2.74822  13
   6  -8   2 13.5340 3.37348  17
   6  -8   2 19.4352 3.20104  22
   6  -8   2 20.9797 3.43127  11
   6  -8   2 16.2761 3.51961   7
   6  -8   2 17.7568 3.12030  10
   6  -8   2 20.0035 2.85928  20
   6   8   2 18.5529 2.56977  23
   6   8   2 15.6860 3.44478  16
   6   8   2 18.3521 3.59757   7
   6   8   2 20.8890 3.18660  10
  -6   8  -2 22.4960 3.32585  17
  -6   8  -2 24.6184 3.03601  20
   7  -8   2 0.60388 3.01826  22
   7  -8   2 1.20171 2.51222  10
   7  -8   2 0.32399 2.54497  13
   7  -8   2 1.62060 2.48662  11
   7   8   2 -0.1389 2.89869  10
   7  -9  -2 7.52264 2.62835  11
   7  -9  -2 5.59466 3.05608  17
   7  -9  -2 10.9620 3.03107  22
   6  -9  -2 3.01427 2.05999  13
   6  -9  -2 7.71521 2.51398  22
   6  -9  -2 4.45402 2.54873  17
   6  -9  -2 0.98482 1.55947  14
   6  -9  -2 6.15107 2.32482  11
  -6   9   2 3.16368 2.03732  20
   5  -9  -2 6.90848 1.43112  14
   5  -9  -2 4.46865 1.90362  22
   5  -9  -2 2.97134 1.73925  18
   5  -9  -2 3.74112 1.42649  12
   5  -9  -2 5.47838 1.80069  11
   5  -9  -2 3.24522 1.47665  13
   5  -9  -2 5.03918 1.65362  20
   5  -9  -2 4.92932 2.02631  17
  -5   9   2 2.37951 1.70333  18
   5   9  -2 3.96435 1.41703  23
   5   9  -2 1.43010 1.61828   6
   4  -9  -2 111.810 5.60944   7
  -4  -9   2 110.976 6.43576   4
  -4  -9   2 125.039 11.3280  21
   4  -9  -2 111.094 5.73893  18
   4  -9  -2 113.180 5.37157  20
   4   9  -2 114.551 6.46988   3
   4   9  -2 116.079 5.65168   7
   4   9  -2 117.568 10.6093  21
   4   9  -2 116.892 6.98330  24
   4   9  -2 118.298 6.79750   6
   3  -9  -2 628.664 23.0446  18
   3  -9  -2 617.531 23.6265   4
  -3  -9   2 653.335 39.0322  21
  -3  -9   2 663.791 23.7972   4
   3  -9  -2 596.976 23.6854   7
   3  -9  -2 631.403 22.5109  20
   3   9  -2 651.481 25.9290  24
   3   9  -2 660.001 23.1355   5
   3   9  -2 665.092 24.0543   2
  -3   9   2 613.060 24.0541   2
   3   9  -2 629.018 28.7612   6
   3   9  -2 629.524 23.5184   3
  -3   9   2 594.063 23.0494   5
   3   9  -2 625.341 38.4063  21
  -2  -9   2 469.543 28.4940  21
   2  -9  -2 447.462 17.2397   4
   2  -9  -2 453.785 16.7981  18
  -2  -9   2 500.699 17.4615   4
   2   9  -2 459.875 18.9643  24
  -2   9   2 443.995 18.3004  24
   2   9  -2 473.154 17.6055   2
   2   9  -2 463.698 17.2366   3
  -2   9   2 447.790 17.6723   2
   1  -9  -2 238.389 8.88120  18
  -1  -9   2 239.922 13.7324   1
   1  -9  -2 250.678 14.2356   1
   1  -9  -2 251.624 14.1090  21
  -1  -9   2 240.497 15.3782  21
   1  -9  -2 236.003 9.33907   4
  -1  -9   2 250.996 9.40294   4
  -1   9   2 244.184 9.69167   2
  -1   9   2 233.035 10.0020  24
   1   9  -2 234.949 10.1813  24
  -1   9   2 227.568 8.43925   3
  -1   9   2 250.566 14.3560   1
   1   9  -2 240.097 9.56912   2
   0  -9  -2 721.029 32.4154   1
   0  -9   2 752.359 43.3184  21
   0  -9   2 749.052 26.8871   4
   0  -9  -2 760.218 42.8247  21
   0  -9   2 771.422 26.2117   3
   0  -9   2 755.186 32.7500   1
   0  -9  -2 737.021 26.8879   4
   0   9   2 771.914 32.7883   1
   0   9  -2 733.355 32.5566   1
   0   9   2 731.973 28.9988  24
   0   9  -2 754.889 28.7697  24
   0   9  -2 751.282 27.0712   2
   0   9   2 723.721 25.9994   3
   0   9   2 755.938 27.0201   2
  -1  -9  -2 227.111 9.30632   4
   1  -9   2 228.116 14.4951   1
   1  -9   2 253.565 15.2168  21
   1  -9   2 235.023 9.36923   4
  -1  -9  -2 240.976 14.0178   1
   1  -9   2 228.204 8.43519   3
   1  -9   2 236.035 8.69037  18
  -1  -9  -2 227.738 15.1923  21
  -1   9  -2 215.091 9.09423   2
  -1   9  -2 221.716 13.8266   1
  -1   9  -2 227.011 8.74720  18
  -1   9  -2 232.083 9.11339  24
   1   9   2 232.968 9.08118   3
   1   9   2 233.874 9.03425   2
   1   9   2 226.389 10.0025  24
   1   9   2 248.318 15.0879  21
   1   9   2 250.133 14.5807   1
   2  -9   2 257.493 10.3076   7
  -2  -9  -2 258.837 17.9163  21
   2  -9   2 268.199 10.0089  18
  -2  -9  -2 263.959 10.7621   4
   2  -9   2 285.629 17.3171  21
   2  -9   2 259.350 10.7258   4
  -2   9  -2 256.170 10.2354   2
   2   9   2 260.873 10.5035   3
  -2   9  -2 247.117 10.0236  18
   2   9   2 254.521 17.3674  21
   2   9   2 258.007 10.2690   7
   2   9   2 254.472 12.2817   6
   2   9   2 256.363 11.3853  24
   3  -9   2 342.568 12.5919  20
   3  -9   2 345.209 13.3933   7
   3  -9   2 339.932 14.0683   4
   3  -9   2 352.041 22.2170  21
  -3  -9  -2 356.002 14.1827   4
   3  -9   2 311.978 12.9212  18
  -3  -9  -2 346.497 23.5547  21
   3   9   2 279.853 22.1661  21
   3   9   2 344.441 13.7424   3
  -3   9  -2 329.180 12.6125  20
  -3   9  -2 348.753 13.1879  18
   3   9   2 326.796 13.3726   7
   3   9   2 337.676 15.9543   6
   3   9   2 339.229 14.7351  24
   4  -9   2 18.6373 1.98528  13
   4  -9   2 17.7602 2.11229  22
   4  -9   2 15.4011 2.22597  18
   4  -9   2 13.9094 2.94620   4
  -4  -9  -2 14.7021 2.92210   4
   4  -9   2 23.6223 2.35859  11
   4  -9   2 20.5299 2.28469  20
   4  -9   2 19.4929 2.37096   7
   4  -9   2 20.8985 2.59086  17
   4   9   2 20.0957 2.65082   6
   4   9   2 12.9873 2.65438   3
   4   9   2 20.6933 1.98786  23
   4   9   2 18.1503 2.43437   7
  -4   9  -2 22.7932 2.58862  18
   4   9   2 24.6808 2.96745  16
  -4   9  -2 18.8021 2.16803  20
   5  -9   2 39.2472 3.62981  11
   5  -9   2 32.6034 3.60134   7
   5  -9   2 35.0727 3.11702  13
   5  -9   2 36.0968 3.80272  10
   5  -9   2 34.8559 3.72115  18
   5  -9   2 38.1847 3.48271  20
   5  -9   2 43.3058 2.93330  14
   5  -9   2 38.5738 3.52756  22
   5  -9   2 41.2250 4.02016  17
   5   9   2 37.1677 3.81709   7
   5   9   2 35.3341 3.92431   6
   5   9   2 41.5703 4.14324  16
   5   9   2 38.1149 3.49675  10
  -5   9  -2 35.3794 2.60087  14
   5   9   2 36.5601 2.63724   9
   5   9   2 32.4279 2.86174  23
  -5   9  -2 30.0281 3.40866  18
  -5   9  -2 44.2171 3.42269  20
   6  -9   2 10.7488 3.28565  17
   6  -9   2 12.9325 3.37404   7
   6  -9   2 10.6926 2.40907  20
   6  -9   2 8.86263 2.61451  10
   6  -9   2 3.22386 2.73736  11
   6  -9   2 10.9771 2.41298  13
   6  -9   2 10.4250 2.84821  22
  -6   9  -2 16.5569 3.12542  17
  -6   9  -2 8.76432 2.24398  20
   6   9   2 9.72972 3.14253   7
   6   9   2 10.6217 2.15216  23
   6   9   2 6.30972 2.61620  10
   6   9   2 13.6099 3.14174  16
   7  -9   2 1.20501 3.31973  17
  -7   9  -2 -1.2894 2.95957  17
   7   9   2 1.12266 1.80064  23
   7 -10  -2 8.51837 3.32019  17
   7 -10  -2 9.16577 2.90011  11
   7 -10  -2 7.45190 2.61754  13
   7 -10  -2 8.26512 2.84280  22
   6 -10  -2 4.52870 2.32908  22
   6 -10  -2 3.99495 2.19878  11
   6 -10  -2 3.29885 2.08721  13
   6 -10  -2 4.07711 2.62879  17
   6 -10  -2 5.24695 2.20013  20
   6 -10  -2 4.32821 1.75846  14
   5 -10  -2 71.1335 4.41760  12
   5 -10  -2 83.2240 4.84430  11
   5 -10  -2 75.2654 5.02842  18
   5 -10  -2 77.9762 4.20870  14
   5 -10  -2 80.1605 5.36263  17
   5 -10  -2 83.0247 4.44454  13
   5 -10  -2 75.0424 4.64196  20
   5 -10  -2 84.7606 4.80915  22
  -5  10   2 100.514 5.69255  18
   5  10  -2 79.9173 4.17779  23
   5  10  -2 81.6627 5.86251   6
   5  10  -2 83.4271 3.90523   9
  -4 -10   2 55.2718 4.56568   4
   4 -10  -2 54.5617 3.59408   7
   4 -10  -2 53.2553 3.76243  18
   4 -10  -2 60.3367 3.52869  20
  -4 -10   2 64.0305 8.00726  21
   4  10  -2 62.4330 4.40003   6
   4  10  -2 62.0427 4.93124  24
   4  10  -2 62.9112 4.64639   3
   4  10  -2 59.6195 7.21483  21
   3 -10  -2 234.119 9.88392   7
  -3 -10   2 246.017 9.95043   7
   3 -10  -2 249.007 9.91421  18
  -3 -10   2 247.450 17.5605  21
  -3 -10   2 249.770 10.5385   4
   3 -10  -2 245.381 9.50285  20
   3 -10  -2 244.188 10.4235   4
  -3  10   2 232.684 9.62492   5
   3  10  -2 252.046 12.1774   6
   3  10  -2 257.270 9.70925   5
   3  10  -2 277.566 10.7948   2
   3  10  -2 245.693 10.5867   3
   3  10  -2 239.056 11.4509  24
  -3  10   2 248.841 10.7162   2
   2 -10  -2 529.758 19.2732  18
   2 -10  -2 547.816 19.8771   4
  -2 -10   2 550.410 32.6079  21
  -2 -10   2 566.385 19.9794   4
   2  10  -2 521.630 19.6913   3
   2  10  -2 526.935 24.1570   6
   2  10  -2 534.403 21.7210  24
  -2  10   2 531.299 20.2678   2
  -2  10   2 514.650 20.9861  24
  -2  10   2 506.565 19.4504   5
   2  10  -2 539.011 20.1349   2
   1 -10  -2 408.073 15.0021  18
  -1 -10   2 437.137 15.7003   4
  -1 -10   2 385.312 20.4660   1
   1 -10  -2 415.866 24.0626  21
  -1 -10   2 407.123 25.3427  21
   1 -10  -2 419.431 21.0773   1
   1 -10  -2 412.711 15.6204   4
  -1  10   2 428.299 15.9571   2
  -1  10   2 428.707 21.5911   1
   1  10  -2 417.562 15.8584   2
  -1  10   2 419.294 16.7396  24
   1  10  -2 431.644 17.0148  24
   0 -10  -2 427.103 21.3613   1
   0 -10  -2 416.863 15.7572   4
   0 -10  -2 421.844 24.9000  21
   0 -10   2 433.653 21.6234   1
   0 -10   2 430.383 15.8029   4
   0 -10   2 430.368 15.3207   3
   0 -10   2 431.706 25.4948  21
   0  10  -2 421.638 21.4079   1
   0  10   2 435.476 21.6071   1
   0  10   2 416.890 15.8520   2
   0  10  -2 423.808 15.9013   2
   0  10   2 415.807 15.1153   3
   0  10  -2 424.772 16.7518  24
   0  10   2 412.081 16.9896  24
  -1 -10  -2 90.0801 8.41734   1
   1 -10   2 81.3312 3.71312  18
   1 -10   2 89.2260 9.70217   1
  -1 -10  -2 82.0856 7.06601  21
   1 -10   2 89.8729 4.45375   4
   1 -10   2 86.8096 6.97445  21
  -1 -10  -2 85.7759 4.35302   4
   1 -10   2 79.9622 3.52611   3
  -1  10  -2 100.261 8.85819   1
  -1  10  -2 89.9568 4.19732   2
   1  10   2 94.8541 7.06493  21
  -1  10  -2 82.5471 3.77172  18
   1  10   2 91.4925 4.24173   3
   1  10   2 98.4658 9.03654   1
   1  10   2 100.445 4.18394   2
   1  10   2 87.6516 4.66051  24
  -2 -10  -2 27.7518 2.51416   4
   2 -10   2 30.5016 2.12743   7
   2 -10   2 32.1322 2.10784  18
  -2 -10  -2 30.9126 4.40864  21
   2 -10   2 30.9769 2.90594   4
   2 -10   2 28.0190 3.85987  21
   2  10   2 31.9716 2.70176  24
   2  10   2 26.7576 2.42523   3
  -2  10  -2 29.7343 2.20592   2
  -2  10  -2 28.6137 2.06233  18
   2  10   2 27.5567 2.27047   6
   2  10   2 26.9760 4.46042  21
   3 -10   2 377.523 15.1626   7
   3 -10   2 396.240 14.8258  18
  -3 -10  -2 397.384 15.8698   4
   3 -10   2 390.833 15.8208   4
   3 -10   2 407.526 25.1204  21
  -3 -10  -2 377.918 26.1433  21
   3 -10   2 394.690 14.3289  20
   3  10   2 396.524 15.5269   3
   3  10   2 397.145 16.7794  24
   3  10   2 325.671 25.0304  21
  -3  10  -2 386.429 14.8894  18
   3  10   2 390.175 18.2155   6
   3  10   2 383.446 15.1715   7
  -3  10  -2 371.545 14.3232  20
   4 -10   2 117.017 6.21160  18
   4 -10   2 127.295 6.32249   7
   4 -10   2 120.019 6.06652  11
   4 -10   2 123.946 6.68449  17
   4 -10   2 129.378 6.02296  22
   4 -10   2 126.671 5.98044  20
   4 -10   2 124.287 5.54718  13
   4 -10   2 127.571 5.48435  14
   4  10   2 118.403 7.01210   3
   4  10   2 133.346 7.43277   6
  -4  10  -2 122.087 6.35165  18
  -4  10  -2 111.786 5.26909  14
   4  10   2 138.462 7.14179  16
   4  10   2 118.807 5.54265  23
  -4  10  -2 120.910 5.79448  20
   4  10   2 135.654 6.44620   7
   5 -10   2 11.2089 2.35869  18
   5 -10   2 9.04024 2.10322  20
   5 -10   2 10.3219 2.35626  22
   5 -10   2 8.60400 2.31981  10
   5 -10   2 12.5259 2.36492  11
   5 -10   2 12.6951 2.68955  17
   5 -10   2 13.3466 1.87157  14
   5 -10   2 9.42196 2.05391  13
   5 -10   2 5.09630 2.29753   7
   5  10   2 14.7557 1.77764   9
  -5  10  -2 13.8868 2.25552  20
   5  10   2 12.7391 1.97450  23
  -5  10  -2 13.3065 1.71583  14
   5  10   2 11.2158 2.17625  10
   5  10   2 13.2004 2.76667  16
  -5  10  -2 13.9255 2.47067  18
   5  10   2 9.64481 2.48847   7
   6 -10   2 9.44486 2.82628  22
   6 -10   2 14.9856 2.85936  10
   6 -10   2 13.6497 3.00598  11
   6 -10   2 15.7706 2.70547  13
   6 -10   2 11.9017 3.40502   7
   6  10   2 16.7412 2.52360  23
   6  10   2 9.26189 2.85327  10
   6  10   2 13.1666 3.54577   7
  -6  10  -2 14.0681 2.59557  20
  -6  10  -2 16.7936 3.19042  17
   7 -10   2 11.4041 3.77972  17
   7 -10   2 9.13108 2.87322  10
   7 -10   2 9.28102 2.71235  13
   7 -10   2 11.3579 3.11159  11
  -7  10  -2 16.1047 3.60740  17
   7  10   2 11.7720 2.34620  23
   7 -11  -2 6.37069 3.19604  17
   7 -11  -2 7.30457 2.54106  13
   7 -11  -2 4.84178 2.61268  11
   6 -11  -2 15.1530 2.79846  22
   6 -11  -2 5.36732 2.14872  20
   6 -11  -2 5.93805 1.93715  14
   6 -11  -2 9.52697 2.37078  13
   6 -11  -2 8.88481 2.38637  11
   6 -11  -2 10.7564 2.95016  17
   6  11  -2 10.6080 2.16371  23
   5 -11  -2 11.8305 2.10518  11
   5 -11  -2 9.69827 2.23837  18
   5 -11  -2 10.4611 1.97332  20
   5 -11  -2 10.0774 1.86659  12
   5 -11  -2 13.2227 2.63191  17
   5 -11  -2 14.4240 2.29888  22
   5 -11  -2 11.3872 1.73176  14
   5 -11  -2 11.1448 1.95201  13
   5  11  -2 10.7451 2.47689   6
   5  11  -2 13.4265 1.84171  23
  -5  11   2 11.4524 1.84839  12
  -5  11   2 9.34663 2.25819  18
   5  11  -2 12.2530 1.64792   9
   4 -11  -2 30.3233 2.66819   7
  -4 -11   2 32.1218 2.74051   7
  -4 -11   2 30.2404 3.63517   4
  -4 -11   2 31.5960 5.86349  21
   4 -11  -2 28.2008 2.90689  18
   4 -11  -2 31.6640 2.60899  20
   4  11  -2 31.0714 3.83838  24
   4  11  -2 33.2420 3.21201   6
   4  11  -2 29.9139 3.53531   3
  -3 -11   2 153.916 6.27205   7
  -3 -11   2 151.876 11.9753  21
  -3 -11   2 146.646 6.94698   4
   3 -11  -2 140.224 6.17858   7
   3 -11  -2 143.141 5.99326  20
   3 -11  -2 126.915 6.64437   4
   3 -11  -2 145.533 6.35474  18
   3  11  -2 141.167 7.03961   2
   3  11  -2 143.487 7.67797  24
  -3  11   2 158.714 7.28256   2
   3  11  -2 125.984 6.89496   3
  -3  11   2 136.417 6.02803   5
   3  11  -2 144.851 6.03482   5
   3  11  -2 139.239 7.62962   6
  -2 -11   2 189.235 7.90340   4
   2 -11  -2 187.275 7.31037  18
   2 -11  -2 170.377 7.70157   4
  -2 -11   2 188.513 13.1740  21
   2  11  -2 180.706 8.69222  24
   2  11  -2 190.715 7.99330   3
  -2  11   2 175.877 8.04935  24
  -2  11   2 189.396 8.23108   2
   2  11  -2 184.395 7.26039   5
   2  11  -2 193.449 8.05768   2
  -2  11   2 172.647 7.21785   5
   2  11  -2 178.265 9.02397   6
   1 -11  -2 177.361 7.50062   4
   1 -11  -2 188.502 11.1443  21
  -1 -11   2 182.972 7.54369   4
   1 -11  -2 181.458 6.92319  18
  -1 -11   2 172.322 12.5617   1
  -1 -11   2 181.245 12.3332  21
   1  11  -2 179.086 7.69251   2
   1  11  -2 183.613 8.20096  24
  -1  11   2 171.062 7.90960  24
  -1  11   2 185.203 7.80914   2
   0 -11  -2 1419.25 50.3376   4
   0 -11  -2 1341.45 57.0266   1
   0 -11   2 1428.84 80.8349  21
   0 -11   2 1457.16 49.0176   3
   0 -11  -2 1466.69 80.2810  21
   0 -11   2 1384.34 57.4848   1
   0 -11   2 1474.92 50.3719   4
   0  11   2 1381.46 48.7985   3
   0  11   2 1446.35 57.7126   1
   0  11  -2 1419.44 53.9980  24
   0  11  -2 1408.21 50.6001   2
   0  11  -2 1448.34 57.6638   1
   0  11   2 1404.32 50.5711   2
   0  11   2 1390.90 54.2594  24
   1 -11   2 169.136 13.3516   1
   1 -11   2 182.110 7.89753   4
  -1 -11  -2 180.966 12.7303   1
   1 -11   2 193.968 7.17619  18
  -1 -11  -2 182.473 12.8203  21
   1 -11   2 187.350 12.5915  21
   1  11   2 183.315 8.44192  24
   1  11   2 187.535 7.61894   2
   1  11   2 177.662 7.57604   3
   1  11   2 192.044 12.5734  21
  -1  11  -2 184.660 7.20633  18
  -1  11  -2 185.142 7.71779   2
  -1  11  -2 192.269 13.2770   1
  -2 -11  -2 111.503 5.30139   7
   2 -11   2 118.138 6.09354   4
  -2 -11  -2 112.756 9.92507  21
   2 -11   2 120.524 9.49299  21
   2 -11   2 125.416 5.32235  18
  -2 -11  -2 126.440 6.06139   4
   2 -11   2 119.939 5.39762   7
  -2  11  -2 118.538 5.34570  18
   2  11   2 132.577 6.04267   3
   2  11   2 121.456 6.40875   6
   2  11   2 121.909 9.85618  21
   2  11   2 117.248 6.30597  24
  -2  11  -2 124.860 5.68084   2
   3 -11   2 1.92750 1.19052  18
   3 -11   2 2.19972 2.44201  21
  -3 -11  -2 3.21796 2.50944  21
   3 -11   2 3.50465 1.67661   4
   3 -11   2 2.68170 0.99978  20
  -3 -11  -2 1.10363 1.44859   4
   3 -11   2 3.00713 1.25436   7
  -3  11  -2 3.59648 1.16521  20
   3  11   2 1.99762 1.39421   3
  -3  11  -2 2.81415 1.09143  18
   3  11   2 2.30573 1.26977   7
   3  11   2 3.00854 1.54373  24
   3  11   2 0.24583 2.71047  21
   3  11   2 1.61831 1.13614   6
   4 -11   2 26.4395 2.79567  18
   4 -11   2 26.3010 2.45701  13
   4 -11   2 25.0234 2.24309  14
   4 -11   2 27.2116 2.75788  22
   4 -11   2 29.5306 2.76483  20
   4 -11   2 28.1778 2.71691  11
   4 -11   2 26.5823 2.97781  17
   4 -11   2 28.3417 2.84569   7
   4  11   2 25.3942 3.00174  16
   4  11   2 31.7195 2.37487  23
   4  11   2 26.8629 2.81411   7
  -4  11  -2 33.5065 2.71365  20
   4  11   2 31.4079 3.26520   6
  -4  11  -2 25.9975 2.13784  14
  -4  11  -2 36.2632 3.10636  18
   5 -11   2 52.7404 4.73239   7
   5 -11   2 61.7248 4.25735  22
   5 -11   2 59.6121 3.86502  13
   5 -11   2 57.1777 3.62983  14
   5 -11   2 57.8973 4.83385  17
   5 -11   2 52.6847 4.18743  20
   5 -11   2 49.5139 4.40474  10
   5 -11   2 50.0667 4.30910  18
   5 -11   2 61.3027 4.40403  11
   5  11   2 58.9980 4.25669  10
  -5  11  -2 59.9297 4.10360  20
   5  11   2 56.7361 4.76353  16
   5  11   2 58.8796 4.95100   6
   5  11   2 61.2347 5.23122   7
   5  11   2 59.9041 3.74025  23
  -5  11  -2 54.3592 3.32359  14
   5  11   2 60.0813 3.36399   9
  -5  11  -2 61.6168 4.53382  18
   6 -11   2 7.65454 2.72746  10
   6 -11   2 9.50278 3.09109  17
   6 -11   2 4.85278 2.18753  20
   6 -11   2 4.74353 2.58691  22
   6 -11   2 4.50826 2.25128  13
   6 -11   2 2.85608 2.95924   7
   6  11   2 8.21827 1.90130   9
  -6  11  -2 4.14929 2.87565  17
   6  11   2 7.40669 2.72420  10
   6  11   2 1.55266 1.84979  23
  -6  11  -2 8.91082 2.29543  20
   7 -11   2 0.57178 2.84927  22
   7 -11   2 2.73747 3.58997  17
   7 -11   2 2.04167 2.43657  13
   7  11   2 0.97168 2.94393  10
   7  11   2 0.89128 1.88837  23
  -7  11  -2 7.92611 3.42065  17
   7 -12  -2 0.35570 2.62153  22
   7 -12  -2 -3.0979 2.84589  17
   7 -12  -2 1.12831 2.41900  11
   7 -12  -2 -0.5836 2.25596  13
   6 -12  -2 -0.5453 2.49297  17
   6 -12  -2 -1.0351 1.55859  14
   6 -12  -2 0.59792 1.91380  13
   6 -12  -2 -1.5924 1.99387  22
   6 -12  -2 3.00522 2.03171  20
   6 -12  -2 3.11820 2.19729  11
   6  12  -2 1.77154 1.74977  23
   6  12  -2 2.09059 2.13042   6
   6  12  -2 2.91490 1.45059   9
   5 -12  -2 65.5503 4.22454  20
   5 -12  -2 69.6950 4.19533  22
   5 -12  -2 66.6132 3.88495  13
   5 -12  -2 60.0178 3.93685  12
   5 -12  -2 57.6336 3.61067  14
   5 -12  -2 54.9882 4.38267  18
   5 -12  -2 59.9768 4.76315  17
   5 -12  -2 59.8021 4.22728  11
   5  12  -2 62.7951 5.21416   6
   5  12  -2 61.9222 3.41867   9
   5  12  -2 60.6255 4.44273  19
  -5  12   2 75.6233 5.09837  18
   5  12  -2 62.9164 3.77860  23
  -5  12   2 62.5220 3.81220  12
  -4 -12   2 8.49322 1.58234   7
   4 -12  -2 8.10341 1.57097  20
   4 -12  -2 7.46314 1.59112  11
   4 -12  -2 8.59379 1.79878  22
   4 -12  -2 8.08199 1.51943  12
   4 -12  -2 7.77235 1.62380   7
   4 -12  -2 6.19960 1.68789  18
   4 -12  -2 7.59453 1.28433  14
   4 -12  -2 7.84592 2.13800  17
   4 -12  -2 10.2003 1.57461  13
   4  12  -2 4.55425 1.96440   3
  -4  12   2 7.91064 1.87406  18
   4  12  -2 7.06750 1.32151  23
   4  12  -2 5.38884 1.73454   6
   4  12  -2 6.59582 2.16988  24
   3 -12  -2 4.55486 1.10916   7
   3 -12  -2 5.56640 1.16388  20
  -3 -12   2 4.29686 1.55822   4
   3 -12  -2 4.92452 1.54757   4
  -3 -12   2 3.93170 1.08756   7
   3 -12  -2 3.41981 1.22968  18
  -3 -12   2 5.91840 2.88101  21
   3  12  -2 2.12892 1.59944  24
  -3  12   2 3.35768 1.66825   2
   3  12  -2 3.92795 1.61022   3
   3  12  -2 4.89365 1.32549   6
   3  12  -2 4.41287 1.70043   2
   3  12  -2 4.50214 1.14703   5
  -3  12   2 4.24249 1.14951   5
  -2 -12   2 285.528 11.5191   4
  -2 -12   2 286.580 11.1723   7
   2 -12  -2 280.063 10.8416  18
   2 -12  -2 279.511 11.1657   7
  -2 -12   2 301.012 19.1710  21
   2  12  -2 278.802 13.5257   6
   2  12  -2 281.640 12.6514  24
   2  12  -2 292.680 10.9253   5
  -2  12   2 291.642 11.8278   2
   2  12  -2 288.054 11.7450   2
  -2  12   2 274.639 10.8774   5
   2  12  -2 289.506 11.5289   3
   1 -12  -2 171.338 6.76450  18
  -1 -12   2 187.090 7.55326   4
   1 -12  -2 172.715 7.41555   4
   1  12  -2 179.356 8.10847  24
   1  12  -2 170.741 7.57795   2
  -1  12   2 176.618 7.88476  24
  -1  12   2 172.443 7.61885   2
   0 -12  -2 119.495 8.27184  21
   0 -12  -2 116.357 10.1059   1
   0 -12   2 121.458 5.19000   3
   0 -12   2 121.361 10.8686   1
   0 -12   2 123.293 8.89561  21
   0 -12  -2 123.876 5.48641   4
   0 -12   2 122.063 5.53654   4
   0  12   2 112.335 5.76564  24
   0  12   2 132.488 11.0093   1
   0  12  -2 121.211 5.54000   2
   0  12  -2 115.770 10.2944   1
   0  12  -2 117.160 5.58846  24
   0  12   2 120.954 5.51085   2
   0  12   2 118.042 5.00162   3
   1 -12   2 422.333 25.4019  21
   1 -12   2 421.956 14.9592  18
   1 -12   2 408.178 15.8056   4
   1 -12   2 446.706 23.5271   1
  -1 -12  -2 413.914 15.8710   4
  -1 -12  -2 402.721 25.5061  21
   1  12   2 417.571 17.1186  24
   1  12   2 412.763 25.2281  21
   1  12   2 424.965 15.6531   2
  -1  12  -2 399.412 14.9965  18
   1  12   2 416.693 15.3955   3
  -1  12  -2 392.348 15.7065   2
  -1  12  -2 381.605 21.9998   1
   2 -12   2 377.618 15.1432   4
   2 -12   2 416.530 24.3979  21
   2 -12   2 387.977 13.9305  20
  -2 -12  -2 377.760 14.8055   7
  -2 -12  -2 370.029 24.9063  21
   2 -12   2 392.247 14.3092  18
   2 -12   2 380.285 14.8250   7
  -2 -12  -2 403.831 15.2810   4
  -2  12  -2 366.446 14.3457  18
   2  12   2 384.916 16.3540  24
  -2  12  -2 380.522 14.8181   2
   2  12   2 370.718 17.7194   6
   2  12   2 374.030 24.4706  21
   2  12   2 382.706 14.9033   3
  -2  12  -2 362.397 13.9279  20
  -3 -12  -2 5.43143 1.88639   4
  -3 -12  -2 2.00043 2.45855  21
   3 -12   2 3.30372 1.27004   7
   3 -12   2 2.74452 1.34231  18
   3 -12   2 1.96858 1.79333   4
   3 -12   2 4.77715 1.22400  20
   3  12   2 3.79475 1.61937   3
   3  12   2 2.91894 2.75005  21
  -3  12  -2 3.03270 1.13485  18
  -3  12  -2 4.73948 1.26307  20
   3  12   2 5.35136 1.79636  24
   3  12   2 3.00183 1.29225   6
   4 -12   2 46.2911 3.09278  12
   4 -12   2 48.9493 3.33007  22
   4 -12   2 43.2843 3.52977   7
   4 -12   2 53.5320 4.20647  16
   4 -12   2 45.3299 3.33604  20
   4 -12   2 40.2191 3.72544  17
   4 -12   2 40.8794 2.79017  14
   4 -12   2 46.0316 3.26286  11
   4 -12   2 45.8908 3.00107  13
   4 -12   2 42.2847 3.52219  18
  -4  12  -2 39.9118 3.46562  18
   4  12   2 42.4587 3.70555  16
  -4  12  -2 41.1888 2.69883  12
  -4  12  -2 39.0796 3.13024  20
   4  12   2 44.5046 3.94744   6
  -4  12  -2 41.6841 2.64828  14
   4  12   2 38.2472 2.80811  23
   5 -12   2 27.0350 2.60600  14
   5 -12   2 24.2329 3.04573  20
   5 -12   2 24.4565 2.89105  22
   5 -12   2 27.3849 3.59225  17
   5 -12   2 26.5672 2.75216  13
   5 -12   2 27.6054 3.09444  10
   5 -12   2 23.1709 3.18597  18
   5 -12   2 34.2175 3.52629  11
  -5  12  -2 25.7680 3.18704  18
   5  12   2 23.6688 2.34498   9
   5  12   2 29.7069 3.62508  16
  -5  12  -2 30.3350 2.48850  14
   5  12   2 24.7179 2.88587  10
   5  12   2 28.3358 3.66994   6
  -5  12  -2 34.7712 3.26902  20
   5  12   2 30.0361 2.80117  23
   6 -12   2 -1.8875 2.59415  17
   6 -12   2 4.34291 1.95476  14
   6 -12   2 -0.3649 2.93119   7
   6 -12   2 6.28600 2.55310  22
   6 -12   2 -2.2261 2.17935  11
   6 -12   2 1.82287 2.55687  10
  -6 -12  -2 0.86760 2.37592   7
   6 -12   2 2.85594 2.13319  13
  -6  12  -2 2.68738 1.98893  20
   6  12   2 0.77395 2.24297   6
   6  12   2 -0.1680 2.50592  10
  -6  12  -2 -2.9877 2.42480  17
  -6  12  -2 0.55198 1.36267  14
   6  12   2 2.05127 1.51561   9
   6  12   2 1.01794 1.93564  23
   7 -12   2 3.46044 3.50862  17
   7 -12   2 1.84252 2.24200  11
   7 -12   2 5.69239 2.53676  13
   7 -12   2 2.20598 2.78195  10
   7 -12   2 1.94126 2.79601  22
   7  12   2 3.10014 3.07315  10
  -7  12  -2 4.47744 3.30367  17
   7  12   2 5.68295 2.08052  23
   7 -13  -2 3.57559 3.23876  17
   7 -13  -2 6.68479 2.71540  13
   7 -13  -2 7.33689 2.54773  11
   7 -13  -2 5.87440 2.94356  22
  -7  13   2 9.26093 2.42437  14
   6 -13  -2 18.7205 3.41248  17
   6 -13  -2 18.7859 3.10741  20
   6 -13  -2 20.0897 2.84287  13
   6 -13  -2 18.6363 2.98250  22
   6 -13  -2 17.4506 2.50147  14
   6 -13  -2 19.2041 3.03459  11
   6  13  -2 22.0838 3.70398   6
   6  13  -2 23.6690 2.45265   9
  -6  13   2 19.6385 3.20413  20
   6  13  -2 25.8795 2.77163  23
   5 -13  -2 5.81756 1.53142  14
   5 -13  -2 2.35585 1.60471  13
   5 -13  -2 3.02223 1.69999  18
   5 -13  -2 4.38273 1.82424  22
   5 -13  -2 4.84661 2.00451  11
   5 -13  -2 1.28732 2.07062  17
   5 -13  -2 4.41582 1.51768  12
   5 -13  -2 2.66801 1.63681  20
  -5  13   2 2.25344 1.83726  18
  -5  13   2 3.74869 1.47167  12
   5  13  -2 1.95149 1.21944   9
   5  13  -2 -0.2492 1.31645  23
   5  13  -2 3.51208 1.95121   6
   5  13  -2 1.81743 1.66760  19
   4 -13  -2 55.7972 3.15761  14
   4 -13  -2 57.6746 3.55063  22
   4 -13  -2 54.2534 3.65448   7
   4 -13  -2 53.5654 3.56958  20
   4 -13  -2 55.2571 3.89304  18
   4 -13  -2 58.9703 3.60647  11
   4 -13  -2 54.6010 3.41457  12
   4 -13  -2 55.5987 3.32879  13
   4 -13  -2 54.0916 4.33425  17
  -4 -13   2 58.7222 3.58916   7
   4  13  -2 60.3153 4.51760   6
   4  13  -2 53.4939 3.76171  19
   4  13  -2 56.0192 3.26480  23
  -4  13   2 58.2047 4.15168  18
  -3 -13   2 273.952 11.2308   4
  -3 -13   2 260.817 10.5186   7
  -3 -13   2 262.240 18.6300  21
   3 -13  -2 249.246 9.96573  20
   3 -13  -2 243.791 10.4459   7
   3 -13  -2 258.846 10.4522  18
   3  13  -2 261.039 11.2881   3
  -3  13   2 255.235 10.2150   5
   3  13  -2 256.977 12.8434   6
   3  13  -2 261.007 12.3300  24
   3  13  -2 258.706 10.2346   5
  -3  13   2 270.055 11.4285   2
   3  13  -2 265.905 11.3431   2
   2 -13  -2 91.7954 4.25407  18
  -2 -13   2 94.5669 4.29204   7
   2 -13  -2 87.2576 4.24662   7
  -2 -13   2 81.4039 7.99374  21
   2 -13  -2 84.4134 4.75701   4
  -2 -13   2 91.8152 4.89552   4
   2  13  -2 92.2861 5.40832  24
  -2  13   2 88.5262 4.96619   2
   2  13  -2 90.8882 4.16464   5
   2  13  -2 100.812 5.09407   2
   2  13  -2 99.9933 5.01140   3
   2  13  -2 93.5959 5.19423   6
  -2  13   2 91.2555 4.18158   5
   1 -13  -2 68.3388 3.77284   4
  -1 -13   2 72.9426 3.82484   4
   1 -13  -2 65.7523 3.09883  18
  -1 -13   2 66.6881 6.14752  21
   1  13  -2 66.5521 4.02975  24
   1  13  -2 75.9273 3.98300   2
   1  13  -2 67.3232 3.21110   5
  -1  13   2 66.8272 3.19762   5
  -1  13   2 65.7857 3.90706  24
   0 -13   2 184.693 12.7983  21
   0 -13   2 194.717 7.58352   3
   0 -13   2 190.211 7.99587   4
   0 -13  -2 178.544 7.04131  18
   0 -13  -2 190.889 12.2249  21
   0 -13  -2 178.618 7.88318   4
   0 -13  -2 196.777 13.9678   1
   0  13   2 200.165 14.4310   1
   0  13   2 185.635 7.35372   3
   0  13   2 185.153 8.52159  24
   0  13  -2 193.785 8.28883  24
   0  13   2 192.534 8.07010   2
   0  13  -2 184.793 8.00967   2
  -1 -13  -2 67.6966 3.97942   4
  -1 -13  -2 65.5224 6.21197  21
  -1 -13  -2 65.4332 3.35721   7
   1 -13   2 67.6104 3.42816   7
   1 -13   2 69.4956 4.03483   4
   1 -13   2 67.6237 6.22599  21
   1 -13   2 68.1113 3.22809  18
   1  13   2 75.1725 3.83150   3
   1  13   2 68.0157 3.68961   2
   1  13   2 72.5285 4.32002  24
   1  13   2 77.6169 6.35830  21
  -1  13  -2 67.4845 3.80774   2
   2 -13   2 361.722 22.2749  21
  -2 -13  -2 336.183 22.8954  21
  -2 -13  -2 347.591 13.9526   4
   2 -13   2 338.555 13.9469   4
   2 -13   2 355.337 13.0531  18
  -2 -13  -2 346.085 13.4714   7
   2 -13   2 335.808 13.4540   7
   2 -13   2 362.505 12.7030  20
  -2  13  -2 332.492 13.0889  18
   2  13   2 358.522 13.7833   3
   2  13   2 334.541 16.0896   6
  -2  13  -2 334.692 12.8400   5
  -2  13  -2 337.135 13.5871   2
   2  13   2 354.776 15.0856  24
  -2  13  -2 328.425 12.6724  20
   2  13   2 328.434 22.4169  21
  -3 -13  -2 5.43835 2.82771  21
   3 -13   2 1.95282 1.96078   4
   3 -13   2 6.21613 1.46966   7
   3 -13   2 4.59479 1.45841  18
  -3 -13  -2 3.00234 1.13575   7
  -3 -13  -2 2.70753 1.61073   4
   3 -13   2 2.41276 1.07025  20
  -3  13  -2 6.01406 1.26934  20
   3  13   2 3.48505 1.71200  24
   3  13   2 3.60620 1.33736   6
  -3  13  -2 4.00643 1.19156  18
   3  13   2 4.47623 1.79666   3
   3  13   2 0.35658 2.51368  21
  -4 -13  -2 140.163 6.50254   7
   4 -13   2 135.832 6.13844  12
   4 -13   2 131.442 6.37109  11
   4 -13   2 131.818 5.73835  14
   4 -13   2 136.412 7.11077  17
   4 -13   2 119.122 6.43264   7
   4 -13   2 128.652 5.78008  13
   4 -13   2 126.152 6.21636  22
   4 -13   2 130.650 6.24262  20
   4 -13   2 124.878 6.58498  18
   4  13   2 127.213 7.08813  16
  -4  13  -2 120.834 6.57401  18
  -4  13  -2 125.017 5.53529  14
   4  13   2 125.924 6.78355  19
   4  13   2 125.932 5.80818  23
  -4  13  -2 125.038 6.08610  20
  -4  13  -2 123.971 5.78068  12
   4  13   2 141.723 7.85055   6
   5 -13   2 47.2910 4.10778  20
   5 -13   2 46.8853 4.25065  18
   5 -13   2 51.1643 4.22328  11
   5 -13   2 49.6062 4.20469  10
   5 -13   2 42.7059 4.54285  17
   5 -13   2 50.8940 3.75175  13
   5 -13   2 50.7603 3.50449  14
   5 -13   2 45.0790 4.07597  22
   5 -13   2 50.3381 4.80126   7
  -5 -13  -2 63.4870 4.56427   7
  -5  13  -2 54.9513 3.31413  14
  -5  13  -2 50.1219 3.92985  20
  -5  13  -2 57.7648 4.49566  18
   5  13   2 53.2995 3.32264   9
   5  13   2 47.6487 4.01221  10
   5  13   2 57.2779 3.65629  23
   6 -13   2 22.1650 3.37989  22
   6 -13   2 17.6727 3.79301  17
   6 -13   2 16.5893 3.00674  20
   6 -13   2 21.6680 2.80314  14
   6 -13   2 25.8514 3.57826  11
   6 -13   2 20.7794 3.91943   7
   6 -13   2 24.4206 3.06910  13
   6 -13   2 27.3391 3.51203  10
  -6 -13  -2 22.6936 3.53170   7
  -6  13  -2 25.2857 2.57643  14
  -6  13  -2 28.2614 3.86753  17
   6  13   2 24.7659 3.52086  10
  -6  13  -2 33.0398 3.68367  20
   6  13   2 31.9169 2.86607   9
   7 -13   2 -1.6445 2.64501  22
   7 -13   2 1.74946 2.40435  13
   7 -13   2 1.14399 3.37160  17
  -7  13  -2 -2.2283 3.03865  17
   7  13   2 0.89024 1.82168  23
   7  13   2 -2.6220 2.84423  10
   7 -14  -2 22.8264 3.36686  13
   7 -14  -2 24.5092 3.42767  11
   7 -14  -2 17.0028 4.21812  17
   7 -14  -2 21.7943 3.74737  22
   7 -14  -2 21.6350 2.99400  14
   6 -14  -2 10.0118 2.61233  11
   6 -14  -2 11.2624 2.14904  14
   6 -14  -2 12.8800 3.26331  17
   6 -14  -2 8.36936 2.68198  22
   6 -14  -2 14.0678 2.52769  13
   6 -14  -2 4.98862 2.29538  20
   6  14  -2 13.2069 2.34817  23
  -6  14   2 20.2604 3.28366  20
   6  14  -2 12.6801 2.00121   9
   6  14  -2 11.3469 3.00734   6
   5 -14  -2 24.5110 2.77540  12
   5 -14  -2 29.7662 3.53633  17
   5 -14  -2 27.1172 3.00519  11
   5 -14  -2 30.1210 3.07376  22
   5 -14  -2 33.0949 2.91872  13
   5 -14  -2 26.4334 2.94009  20
   5 -14  -2 22.6808 3.06685  18
   5 -14  -2 26.5152 2.56366  14
   5  14  -2 28.7741 2.47151   9
   5  14  -2 26.9199 3.76629   6
  -5  14   2 32.3913 3.82927  18
  -5  14   2 27.1373 2.66697  12
   5  14  -2 26.1930 2.59470  23
   5  14  -2 26.2791 3.12893  19
   4 -14  -2 38.1769 3.63568  17
   4 -14  -2 33.4668 2.79909  22
   4 -14  -2 33.8542 2.92202   7
   4 -14  -2 32.8975 2.86052  11
   4 -14  -2 29.7505 2.81613  20
   4 -14  -2 31.1872 2.62957  12
  -4 -14   2 33.3973 2.81613   7
   4 -14  -2 34.2629 3.13191  18
   4 -14  -2 31.1301 2.36955  14
   4 -14  -2 30.6740 2.61139  13
   4  14  -2 40.0958 3.65279   6
  -4  14   2 36.7586 3.62049  18
   4  14  -2 32.1002 2.91867  19
  -4  14   2 32.0688 1.89576  15
   4  14  -2 33.7933 2.47287  23
  -4  14   2 34.9422 2.58876  12
   3 -14  -2 10.5655 1.48614  20
   3 -14  -2 12.1342 1.56335   7
  -3 -14   2 6.22884 1.72973   4
   3 -14  -2 12.9272 1.77410  18
  -3 -14   2 9.90174 1.46275   7
   3 -14  -2 8.78694 2.08536   4
  -3 -14   2 11.6104 3.69258  21
  -3  14   2 11.0318 1.51158   5
   3  14  -2 8.59665 2.15188  24
   3  14  -2 11.2764 2.20903   3
   3  14  -2 12.4159 2.25887   2
   3  14  -2 9.98263 1.83288   6
  -3  14   2 10.5066 2.23056   2
   3  14  -2 12.0359 1.55817   5
   2 -14  -2 136.903 5.71948  20
   2 -14  -2 133.936 6.04146   7
   2 -14  -2 130.106 6.58354   4
  -2 -14   2 146.055 6.12098   7
   2 -14  -2 142.323 6.01900  18
  -2 -14   2 139.106 11.1614  21
  -2 -14   2 144.843 6.80556   4
   2  14  -2 144.421 7.45026   6
  -2  14   2 137.208 5.96345   5
   2  14  -2 145.295 6.02279   5
  -2  14   2 147.261 7.03415   2
   2  14  -2 147.949 7.50326  24
   2  14  -2 147.616 6.78629   3
   1 -14  -2 117.860 4.94167  18
  -1 -14   2 116.220 9.33925  21
  -1 -14   2 132.286 5.88165   4
   1 -14  -2 121.507 5.22685   7
  -1 -14   2 121.213 5.21287   7
   1 -14  -2 122.619 5.76331   4
  -1  14   2 112.758 5.03976   5
   1  14  -2 118.162 5.82019   2
   1  14  -2 120.096 6.16540  24
   1  14  -2 119.911 5.11482   5
  -1  14   2 116.065 5.87877  24
  -1  14   2 122.193 5.88725   2
   0 -14   2 7.42633 1.53407   4
   0 -14   2 6.89644 2.18943  21
   0 -14   2 6.56941 1.03137   7
   0 -14  -2 4.57911 1.28836   4
   0 -14  -2 7.45963 1.87495  21
   0 -14   2 8.22841 1.34522   3
   0 -14  -2 6.95641 1.03602   7
   0  14  -2 6.83403 0.98604   5
   0  14  -2 8.83310 1.47936  24
   0  14  -2 4.89858 1.17350   2
   0  14   2 7.95556 1.06463   5
   0  14   2 8.95407 1.21106   3
   0  14   2 5.91184 1.47750  24
  -1 -14  -2 46.5973 5.05994  21
  -1 -14  -2 46.4482 3.29462   4
  -1 -14  -2 49.7317 2.70224   7
   1 -14   2 50.4019 5.26573  21
   1 -14   2 47.9680 2.75869   7
   1 -14   2 50.6449 2.58577  18
   1 -14   2 45.3214 3.36907   4
  -1  14  -2 48.3869 2.52957   5
  -1  14  -2 48.1822 2.58885  18
  -1  14  -2 48.0009 3.15603   2
   1  14   2 44.3877 2.97833   2
   1  14   2 52.7323 3.16942   3
   1  14   2 51.7904 3.61019  24
   1  14   2 46.2427 3.06021   6
  -2 -14  -2 90.3049 5.19630   4
   2 -14   2 87.2488 5.24978   4
  -2 -14  -2 91.5225 8.63776  21
  -2 -14  -2 88.1592 4.46056   7
   2 -14   2 89.4198 4.18310  20
   2 -14   2 90.6571 8.15875  21
   2 -14   2 87.3354 4.48018   7
   2 -14   2 94.8095 4.48227  18
  -2  14  -2 96.8413 5.01707   2
   2  14   2 95.7586 5.19400   3
  -2  14  -2 96.0212 4.15620   5
   2  14   2 85.6660 8.29433  21
  -2  14  -2 91.7676 4.50346  18
  -2  14  -2 90.8556 4.23944  20
   2  14   2 96.6762 5.37311   6
   2  14   2 98.7661 5.69905  24
   3 -14   2 29.5888 3.52640   4
   3 -14   2 39.6866 2.98198   7
   3 -14   2 33.9575 2.54148  20
  -3 -14  -2 33.9272 6.20536  21
  -3 -14  -2 36.2187 2.72642   7
  -3 -14  -2 39.0394 3.70686   4
   3 -14   2 36.3085 2.91511  18
   3  14   2 31.6329 3.13618   6
  -3  14  -2 39.0770 2.92547  18
   3  14   2 30.9894 3.73843  24
   3  14   2 34.7456 3.66456   3
   3  14   2 35.2351 6.13681  21
  -3  14  -2 38.2349 2.70343  20
   4 -14   2 27.4907 3.02977  18
   4 -14   2 27.8198 2.67984  12
   4 -14   2 20.1042 2.80553  17
  -4 -14  -2 23.7716 2.70084   7
   4 -14   2 21.7429 2.49855  20
   4 -14   2 20.3584 2.58946   7
   4 -14   2 23.9855 2.16989  14
   4 -14   2 27.2906 2.68134  11
   4 -14   2 30.4706 2.91819  22
   4 -14   2 25.4072 2.38462  13
  -4  14  -2 29.3346 2.83093  20
   4  14   2 26.6577 3.15405   6
  -4  14  -2 24.9948 2.05683  14
  -4  14  -2 22.8206 2.20464  12
  -4  14  -2 23.3567 2.84612  18
   4  14   2 24.2253 2.28225  23
   4  14   2 26.3884 2.94767  19
  -5 -14  -2 3.54158 1.91579   7
   5 -14   2 3.57473 1.96024  11
   5 -14   2 2.70567 1.84529  13
   5 -14   2 0.85787 2.23756  17
   5 -14   2 4.63177 2.12758  10
   5 -14   2 2.10927 2.18107   7
   5 -14   2 2.77315 2.02900  22
   5 -14   2 2.38536 1.48607  14
  -5  14  -2 3.66168 1.36036  14
  -5  14  -2 2.69562 1.65972  20
   5  14   2 4.13709 1.51023   9
   5  14   2 1.98823 1.90482   6
   5  14   2 2.24195 1.92058  10
   5  14   2 3.88249 1.78189  23
   6 -14   2 10.6606 2.71438  20
   6 -14   2 17.6319 3.26730  10
   6 -14   2 12.1330 2.37787  14
   6 -14   2 13.4356 2.84983  11
   6 -14   2 14.1133 2.66022  13
   6 -14   2 8.21988 3.28356  17
  -6  14  -2 21.7790 3.12921  20
  -6  14  -2 15.6095 2.19405  14
   6  14   2 16.0045 3.21871  10
   6  14   2 13.5190 2.43484  23
  -6  14  -2 13.6453 3.33177  17
   6  14   2 14.9591 3.35381   6
   6  14   2 18.6564 2.32512   9
   7 -14   2 0.41838 2.60065  22
   7 -14   2 6.59214 2.62384  13
   7 -14   2 4.23841 2.19305  11
   7 -14   2 4.21682 3.49032  17
   7  14   2 -0.5579 3.16047  10
  -7  14  -2 3.39795 3.30989  17
   7  14   2 2.22088 1.93575  23
   7 -15  -2 2.99177 2.01996  14
   7 -15  -2 6.32042 2.76282  13
   7 -15  -2 3.20905 2.97151  22
   7 -15  -2 6.22511 3.53955  17
   7 -15  -2 1.21756 2.45757  11
   7  15  -2 3.73803 2.13086  23
  -7  15   2 7.83462 2.36541  14
   6 -15  -2 1.47883 1.62149  14
   6 -15  -2 5.47404 2.10647  12
   6 -15  -2 4.06281 2.19621  20
   6 -15  -2 2.53089 2.41811  22
   6 -15  -2 3.48022 2.13348  13
   6 -15  -2 1.13230 2.52709  17
   6 -15  -2 4.35984 2.19521  11
  -6  15   2 5.17352 2.48961  20
   6  15  -2 2.46774 1.53537   9
  -6  15   2 4.57147 1.84343  12
   6  15  -2 4.47461 2.39465   6
   6  15  -2 5.02472 1.89646  23
   5 -15  -2 2.87272 1.40533  14
   5 -15  -2 4.44244 1.80455  13
   5 -15  -2 4.29042 1.81624  18
   5 -15  -2 1.84891 1.85734  11
   5 -15  -2 3.53910 1.87037  22
   5 -15  -2 2.70229 1.75342  20
   5 -15  -2 3.05146 2.22169  17
   5 -15  -2 -0.0132 1.43617  12
   5  15  -2 3.15750 1.25777   9
   5  15  -2 1.73055 1.84848  19
  -5  15   2 0.50879 1.34901  12
   5  15  -2 1.77673 1.47138  23
  -5  15   2 0.99631 1.93323  18
   5  15  -2 1.43536 1.96644   6
   4 -15  -2 12.5846 1.99599   7
   4 -15  -2 10.2659 2.33222  17
  -4 -15   2 14.1184 1.93825   7
   4 -15  -2 10.8715 2.10868  18
   4 -15  -2 9.48763 1.69127  12
   4 -15  -2 10.1467 1.83838  20
   4 -15  -2 12.7397 1.88414  22
   4 -15  -2 11.9744 1.59403  14
   4 -15  -2 14.3597 2.08631  11
   4 -15  -2 10.5707 1.72476  13
   4  15  -2 15.6183 1.73651  23
  -4  15   2 13.3114 1.23840  15
  -4  15   2 13.8144 1.79147  12
   4  15  -2 12.5451 1.85355  19
   3 -15  -2 19.4103 2.13138  18
   3 -15  -2 16.8341 2.64843   4
  -3 -15   2 19.0025 4.52565  21
   3 -15  -2 16.6552 1.79096  20
  -3 -15   2 19.8146 2.77159   4
  -3 -15   2 19.8108 1.99167   7
   3 -15  -2 17.5674 1.93466   7
  -3  15   2 21.9528 2.96439   2
   3  15  -2 18.6013 2.85499  24
  -3  15   2 20.2259 1.96891   5
   3  15  -2 14.3819 2.45231   2
   3  15  -2 20.3596 1.99396   5
   3  15  -2 19.7699 2.78060   3
   3  15  -2 16.6538 2.29385   6
  -2 -15   2 14.8099 1.60824   7
   2 -15  -2 13.9848 1.63666  18
  -2 -15   2 17.7360 2.41246   4
   2 -15  -2 16.3243 1.64876   7
   2 -15  -2 12.2596 1.36321  20
  -2 -15   2 10.1370 3.08787  21
  -2  15   2 15.8432 1.53631   5
   2  15  -2 14.1495 1.88253   6
   2  15  -2 17.2322 2.35992   2
   2  15  -2 16.4096 1.59335   5
  -2  15   2 10.6647 2.05707   2
   2  15  -2 15.5790 2.47625  24
   2  15  -2 16.7564 2.22352   3
   1 -15  -2 462.955 16.9981  18
  -1 -15   2 465.007 29.1288  21
  -1 -15   2 479.741 17.8949   3
  -1 -15   2 477.659 17.9362   7
   1 -15  -2 460.497 17.9086   7
  -1 -15   2 486.041 18.0903   4
   1  15  -2 475.484 19.4822  24
   1  15  -2 479.291 17.5088   5
  -1  15   2 468.307 19.1790  24
   1  15  -2 466.976 18.2433   2
  -1  15   2 454.476 17.3818   5
   1  15  -2 458.919 21.3957   6
  -1  15   2 484.364 18.3851   2
   0 -15   2 445.782 16.9065   4
   0 -15  -2 438.931 16.8588   4
   0 -15  -2 463.459 26.4147  21
   0 -15   2 433.759 16.6850   7
   0 -15  -2 431.771 16.6739   7
   0  15  -2 437.374 16.9865   2
   0  15  -2 431.983 16.2171   5
   0  15   2 429.699 16.9332   2
   0  15   2 438.316 18.1456  24
   0  15  -2 436.633 17.7634  24
   0  15   2 416.820 16.1185   5
  -1 -15  -2 678.534 25.7990   7
  -1 -15  -2 684.013 41.1102  21
   1 -15   2 672.971 25.7934   7
  -1 -15  -2 693.961 25.7456   4
   1 -15   2 702.591 24.4538  18
   1 -15   2 691.385 25.7051   4
   1 -15   2 723.510 41.2370  21
   1  15   2 687.817 24.9199   5
  -1  15  -2 687.118 25.7133   2
  -1  15  -2 677.218 24.5488  18
   1  15   2 695.916 25.5601   2
  -1  15  -2 667.930 24.9636   5
   1  15   2 692.853 27.7301  24
   1  15   2 667.004 30.7390   6
   1  15   2 681.600 24.9064   3
  -2 -15  -2 146.446 6.50607   7
  -2 -15  -2 145.060 7.20634   4
  -2 -15  -2 139.715 11.8547  21
   2 -15   2 143.703 6.55192   7
   2 -15   2 136.654 7.17162   4
   2 -15   2 153.639 6.44989  18
   2 -15   2 152.197 6.11430  20
   2 -15   2 153.008 11.4326  21
   2  15   2 146.976 7.74806   6
   2  15   2 160.562 7.28400   3
  -2  15  -2 134.990 6.05086  20
   2  15   2 135.957 11.6032  21
  -2  15  -2 148.584 6.12396   5
  -2  15  -2 149.360 6.46884  18
   2  15   2 144.826 7.79011  24
  -2  15  -2 154.611 7.14925   2
   3 -15   2 20.1422 2.99393   4
  -3 -15  -2 24.0629 2.22756   7
  -3 -15  -2 21.3396 2.93447   4
   3 -15   2 21.7851 2.40437  18
  -3 -15  -2 25.9268 5.61589  21
   3 -15   2 20.5031 2.03320  20
   3 -15   2 18.4822 2.18652   7
  -3  15  -2 24.7720 2.20117  20
   3  15   2 14.5509 2.82708  24
  -3  15  -2 19.3377 2.34271  18
   3  15   2 18.5683 2.48029   6
   3  15   2 18.9128 4.74232  21
   3  15   2 19.6938 2.88825   3
   4 -15   2 24.6285 2.33625  13
   4 -15   2 22.0539 2.14457  14
   4 -15   2 22.5361 2.44100  11
   4 -15   2 25.0948 2.55121  12
   4 -15   2 24.2271 2.55563  10
   4 -15   2 22.3962 2.51484  22
   4 -15   2 23.0864 2.69577   7
   4 -15   2 23.3925 2.63808  20
   4 -15   2 25.1783 2.97841  18
   4 -15   2 24.6955 3.04638  17
  -4 -15  -2 22.8371 2.66761   7
   4  15   2 24.1835 2.27538  23
   4  15   2 25.9352 2.93841  19
   4  15   2 25.7379 2.14106   9
  -4  15  -2 23.1064 2.87212  18
  -4  15  -2 21.3121 2.02524  14
  -4  15  -2 21.0767 2.19060  12
   4  15   2 27.3915 2.71862  10
  -4  15  -2 26.8909 2.74639  20
   4  15   2 21.5837 3.06560   6
   5 -15   2 2.29613 1.52869  14
  -5 -15  -2 1.56899 1.80887   7
   5 -15   2 0.41728 2.26829  17
   5 -15   2 1.57388 2.06780  22
   5 -15   2 4.02446 2.26663   7
   5 -15   2 -1.4442 1.74512  20
   5 -15   2 -1.2448 1.71941  13
   5 -15   2 0.02265 2.04516  11
   5 -15   2 0.55676 2.05202  10
   5  15   2 -0.1023 1.62369  23
   5  15   2 2.37452 1.99786  10
   5  15   2 1.90432 1.87247   6
   5  15   2 1.08683 1.22258   9
  -5  15  -2 0.53744 1.15255  14
  -5  15  -2 -0.4622 1.50926  20
   6 -15   2 -0.7552 2.90737  17
   6 -15   2 4.60093 2.61411  10
   6 -15   2 -0.0196 1.72815  14
   6 -15   2 3.00064 2.61218  22
   6 -15   2 2.92344 2.34267  11
   6 -15   2 -2.0351 2.03978  13
   6  15   2 1.54031 2.63623  10
   6  15   2 1.43521 1.89698  23
  -6  15  -2 0.83925 1.95578  20
   6  15   2 2.68956 1.62107   9
  -6  15  -2 0.73852 1.54969  14
  -6  15  -2 1.52635 2.53788  17
   7 -15   2 4.04020 2.51899  13
   7 -15   2 2.58034 2.67010  22
   7 -15   2 -1.7816 3.45068  17
   7 -15   2 2.75459 2.84387  10
   7  15   2 -2.0493 3.24348  10
   7  15   2 -0.6962 1.96931  23
  -7  15  -2 2.50644 3.11152  17
   7 -16  -2 -2.2120 2.84085  22
   7 -16  -2 1.02642 1.87813  14
   7 -16  -2 -1.1752 2.50643  13
   7 -16  -2 1.06638 2.44031  11
   7 -16  -2 -0.2738 3.30013  17
   7  16  -2 -1.1969 1.87082  23
  -7  16   2 -0.4799 1.93803  14
   6 -16  -2 11.0719 2.20488  14
   6 -16  -2 11.9765 2.80255  11
   6 -16  -2 10.0704 2.79573  20
   6 -16  -2 14.2259 2.63346  12
   6 -16  -2 8.93955 3.11534  17
   6 -16  -2 14.6092 2.67764  13
   6 -16  -2 12.6856 2.94260  22
  -6  16   2 19.9706 3.34329  20
  -6  16   2 19.0451 2.62120  14
   6  16  -2 14.2319 2.29183  23
   6  16  -2 15.6009 3.41635   6
   6  16  -2 16.3500 2.25122   9
  -6  16   2 14.9531 2.39321  12
   5 -16  -2 -0.4748 1.60568  13
   5 -16  -2 1.07348 1.27120  14
   5 -16  -2 -0.2807 2.04306  17
   5 -16  -2 2.95740 1.98920  11
   5 -16  -2 -1.9151 1.64974  20
   5 -16  -2 0.73293 1.52730  12
   5 -16  -2 1.84020 1.86787  22
   5 -16  -2 -0.8161 1.91489  18
  -5  16   2 0.99605 1.35149  12
   5  16  -2 -0.1556 1.12766   9
   5  16  -2 -0.8774 1.72265   6
   5  16  -2 1.68987 1.89414  19
   5  16  -2 0.32084 1.44711  23
   4 -16  -2 37.1156 2.99154  22
   4 -16  -2 37.7028 3.14513  11
   4 -16  -2 38.8128 3.80393  17
   4 -16  -2 39.3728 3.23604   7
   4 -16  -2 39.7137 2.90960  13
   4 -16  -2 39.8544 2.66007  14
   4 -16  -2 37.7007 3.07148  20
   4 -16  -2 38.0044 2.81178  12
  -4 -16   2 44.7416 3.23213   7
   4 -16  -2 43.7387 3.56530  18
   4  16  -2 40.9217 3.20641  19
   4  16  -2 37.0246 3.82178   6
   4  16  -2 38.1105 2.70348  23
  -4  16   2 35.6388 2.20744  15
  -4  16   2 36.5285 3.58142  18
  -4  16   2 41.7523 2.81091  12
  -3 -16   2 17.0267 2.73658   4
   3 -16  -2 18.6279 1.94269  20
   3 -16  -2 23.0374 2.30889  18
   3 -16  -2 20.4820 2.73015   4
   3 -16  -2 19.9908 2.07447   7
  -3 -16   2 19.9100 2.10370   7
  -3 -16   2 18.3453 4.58537  21
   3  16  -2 17.9167 2.84071   2
  -3  16   2 20.5812 2.87830   2
   3  16  -2 17.8776 2.42938   6
   3  16  -2 16.0293 2.67949   3
   3  16  -2 16.5702 2.79251  24
  -3  16   2 20.4572 1.99420   5
   3  16  -2 20.7183 2.10351   5
  -2 -16   2 391.692 14.8668   7
   2 -16  -2 380.208 14.3258  18
  -2 -16   2 401.223 15.3335   4
  -2 -16   2 368.822 24.7945  21
   2 -16  -2 365.410 15.1579   4
   2 -16  -2 358.022 13.8058  20
   2 -16  -2 358.293 14.7428   7
  -2  16   2 408.501 15.6593   2
   2  16  -2 381.959 16.6348  24
   2  16  -2 388.588 17.9399   6
   2  16  -2 384.382 15.0432   3
   2  16  -2 374.236 14.4402   5
   2  16  -2 388.712 15.4797   2
  -2  16   2 372.546 14.4230   5
   1 -16  -2 344.350 14.0495   4
   1 -16  -2 356.544 12.9973  18
  -1 -16   2 366.060 14.1746   4
  -1 -16   2 358.638 14.0022   3
   1 -16  -2 351.643 13.7214   7
  -1 -16   2 358.691 13.7360   7
  -1 -16   2 344.242 22.6554  21
   1  16  -2 351.697 16.3477   6
   1  16  -2 353.945 13.4026   5
  -1  16   2 355.761 14.9006  24
   1  16  -2 355.603 15.1678  24
  -1  16   2 332.021 13.2946   5
  -1  16   2 349.965 14.3327   2
   1  16  -2 343.155 14.1958   2
   0 -16   2 280.387 18.4708  21
   0 -16   2 281.125 11.0857   7
   0 -16  -2 282.908 11.0549   7
   0 -16  -2 266.106 11.4104   4
   0 -16   2 281.190 11.5804   4
   0  16  -2 283.364 10.7473   5
   0  16   2 264.037 10.6272   5
   0  16  -2 275.534 11.9334  24
   0  16  -2 272.085 11.5302   2
   0  16   2 282.756 12.3750  24
   0  16   2 279.558 11.6226   2
  -1 -16  -2 437.872 27.4844  21
  -1 -16  -2 436.852 17.2677   4
   1 -16   2 439.605 16.9846   7
   1 -16   2 449.883 27.6000  21
  -1 -16  -2 443.050 16.9771   7
   1 -16   2 445.930 17.3170   4
   1  16   2 453.892 17.1492   2
   1  16   2 438.641 16.3268   5
  -1  16  -2 447.750 17.2811   2
   1  16   2 416.453 20.0659   6
   1  16   2 424.998 16.5734   3
  -1  16  -2 432.235 16.3764   5
   1  16   2 447.227 18.6590  24
  -2 -16  -2 79.1171 4.09896   7
   2 -16   2 77.9534 4.22010   7
  -2 -16  -2 74.9729 4.83844   4
  -2 -16  -2 72.2829 7.80240  21
   2 -16   2 86.5671 4.20614  18
   2 -16   2 76.3502 5.10409   4
   2 -16   2 80.0396 3.83908  20
  -2  16  -2 80.2222 4.15152  18
  -2  16  -2 75.9734 3.84259  20
  -2  16  -2 78.4628 3.81701   5
   2  16   2 80.6830 7.99216  21
  -2  16  -2 84.2210 4.78781   2
   2  16   2 76.7899 5.15781  24
   2  16   2 77.9541 4.84581   6
   2  16   2 77.1771 4.85965   3
  -3 -16  -2 14.5727 1.91023   7
  -3 -16  -2 11.3762 2.40377   4
   3 -16   2 15.7562 2.07731  18
   3 -16   2 14.1135 1.99472   7
  -3 -16  -2 13.4936 4.05390  21
   3 -16   2 8.14518 2.43991   4
   3 -16   2 11.8235 1.66644  20
   3  16   2 12.2302 2.69739  24
   3  16   2 13.6262 2.57159   3
  -3  16  -2 12.2232 1.72238  20
   3  16   2 13.2766 2.18141   6
  -3  16  -2 13.2929 1.99402  18
   3  16   2 13.3349 4.34744  21
   4 -16   2 26.4689 2.55274  12
   4 -16   2 23.0146 2.97638  18
   4 -16   2 20.3134 2.83772  17
   4 -16   2 22.6151 2.60214  10
   4 -16   2 27.4196 2.79852  22
  -4 -16  -2 23.8276 2.64937   7
   4 -16   2 21.4342 2.42582  11
   4 -16   2 21.4447 2.13687  14
   4 -16   2 23.8367 2.37606  13
   4 -16   2 23.1170 2.64840  20
  -4  16  -2 22.1740 2.22211  12
  -4  16  -2 22.7854 2.08642  14
   4  16   2 20.9494 2.40624  10
   4  16   2 22.3640 2.61467  19
   4  16   2 23.9611 2.11423   9
   4  16   2 25.1415 2.45772  23
  -4  16  -2 27.3043 2.83681  20
   4  16   2 20.9980 3.03714   6
   5 -16   2 19.7335 2.66712  13
   5 -16   2 19.0038 2.90560  22
   5 -16   2 19.0332 2.55620  14
   5 -16   2 16.5436 2.75771  10
  -5 -16  -2 24.4563 3.09816   7
   5 -16   2 20.2630 2.88449  11
   5 -16   2 11.1687 2.85633  17
   5 -16   2 19.6192 2.90934  20
  -5  16  -2 21.6309 2.85262  20
   5  16   2 21.7912 2.78372  10
   5  16   2 27.0519 2.80072  23
  -5  16  -2 22.5676 2.36425  14
   5  16   2 17.9940 3.43955   6
   5  16   2 22.8213 2.42589   9
   6 -16   2 6.08347 2.68121  10
   6 -16   2 7.43482 2.58165  11
   6 -16   2 5.49007 2.44523  20
   6 -16   2 5.93243 2.67163  22
   6 -16   2 3.08472 2.32499  13
   6 -16   2 1.05329 2.96908  17
  -6  16  -2 2.26704 2.06281  20
   6  16   2 3.14464 1.70559   9
  -6  16  -2 5.73153 1.95344  14
   6  16   2 3.93534 2.84325  10
  -6  16  -2 6.76719 2.80021  17
   7 -16   2 -0.8791 1.96689  11
   7 -16   2 1.12955 2.43774  22
   7 -16   2 -0.5936 2.85030  10
   7 -16   2 -0.9825 3.76594  17
   7  16   2 -1.3829 1.93179  23
   7  16   2 -1.1937 1.84915   9
   7  16   2 -0.4632 3.44916  10
  -7  16  -2 6.91816 3.15505  17
   7 -17  -2 4.14666 3.01764  22
   7 -17  -2 5.15241 2.50095  11
   7 -17  -2 4.93839 3.61443  17
   7 -17  -2 4.77072 2.08003  14
   7 -17  -2 8.74969 2.97236  13
   7  17  -2 5.87294 2.29702  23
  -7  17   2 12.0234 2.53513  14
   6 -17  -2 30.7077 3.51453  12
   6 -17  -2 36.1775 3.29101  14
   6 -17  -2 37.6284 4.26689  20
   6 -17  -2 38.2576 4.11532  11
   6 -17  -2 32.3531 4.44710  17
   6 -17  -2 38.6555 4.17999  22
  -6  17   2 42.4812 3.49886  14
  -6  17   2 49.5501 3.85450  12
  -6  17   2 44.8568 4.61573  20
   6  17  -2 42.6275 3.36879   9
   6  17  -2 39.5623 3.47768  23
   5 -17  -2 12.4616 2.37843  22
   5 -17  -2 11.1564 2.36813  20
   5 -17  -2 9.71346 2.09422  13
   5 -17  -2 5.80933 2.48142  17
   5 -17  -2 13.4900 2.62610  11
   5 -17  -2 10.1739 2.18121  12
   5 -17  -2 8.43216 1.77432  14
   5  17  -2 9.43515 1.72257   9
  -5  17   2 11.6160 2.02833  12
   5  17  -2 12.0781 2.48158  19
   5  17  -2 12.1177 1.97590  23
   5  17  -2 12.4034 2.90411   6
   4 -17  -2 10.9253 2.31479  17
   4 -17  -2 13.6866 1.76470  14
   4 -17  -2 11.5078 1.94426  22
   4 -17  -2 10.0368 1.71458  13
   4 -17  -2 10.2796 1.77721  12
   4 -17  -2 7.37422 1.81473   7
   4 -17  -2 9.27275 2.05982  18
   4 -17  -2 11.8280 2.03486  11
   4 -17  -2 8.44483 1.81832  20
  -4 -17   2 9.85844 1.71000   7
   4  17  -2 11.4322 1.67425  23
  -4  17   2 10.6651 1.67983  12
   4  17  -2 10.3342 1.52089   9
   4  17  -2 8.76494 2.18613   6
  -4  17   2 11.6676 1.88232   5
   4  17  -2 10.1974 1.77890  19
  -4  17   2 9.63365 2.11608  18
  -3 -17   2 151.297 6.72030   7
   3 -17  -2 134.326 7.39445   4
  -3 -17   2 162.228 7.85211   4
   3 -17  -2 147.661 6.80869  18
   3 -17  -2 133.816 6.60419   7
   3 -17  -2 142.344 6.34838  20
  -3 -17   2 147.018 12.7442  21
  -3  17   2 138.553 6.46374   5
   3  17  -2 154.362 7.81044   3
  -3  17   2 148.696 7.80874   2
   3  17  -2 148.751 8.52875  24
   3  17  -2 153.550 7.76460   2
   3  17  -2 148.775 6.50802   5
   3  17  -2 150.556 8.28897   6
   2 -17  -2 161.804 7.30275   7
   2 -17  -2 160.640 6.76099  20
  -2 -17   2 178.539 8.19514   4
  -2 -17   2 171.173 7.35257   7
   2 -17  -2 165.339 8.07355   4
  -2 -17   2 165.365 13.1299  21
   2 -17  -2 171.834 7.17568  18
   2  17  -2 171.557 8.88406   6
  -2  17   2 167.721 7.17737   5
  -2  17   2 169.621 8.26351   2
   2  17  -2 170.047 8.83917  24
   2  17  -2 181.321 7.25054   5
   2  17  -2 174.667 7.99945   3
  -1 -17   2 205.261 9.30525   3
  -1 -17   2 217.895 15.1843  21
   1 -17  -2 209.199 9.35910   4
   1 -17  -2 210.758 8.78889   7
  -1 -17   2 209.230 8.77964   7
  -1 -17   2 213.443 9.44471   4
  -1  17   2 219.846 9.67242   2
   1  17  -2 221.739 9.56017   2
  -1  17   2 207.648 9.70619  24
   1  17  -2 225.897 10.1680  24
  -1  17   2 207.175 8.53323   5
   1  17  -2 211.174 8.58981   5
   1  17  -2 213.330 10.3852   6
   0 -17  -2 41.8907 2.65373   7
   0 -17   2 44.6251 2.82170   7
   0 -17   2 47.3310 5.35972  21
   0 -17  -2 43.2186 3.31982   4
   0 -17   2 42.3526 3.55428   4
   0  17  -2 46.1360 3.34068   2
   0  17   2 47.7787 3.66983  24
   0  17  -2 43.6329 3.25210  24
   0  17  -2 42.7004 2.54218   5
   0  17   2 42.7220 3.24408   2
   0  17   2 45.3449 2.54112   5
  -1 -17  -2 318.252 13.2217   4
   1 -17   2 337.883 21.2270  21
  -1 -17  -2 311.598 12.6960   7
   1 -17   2 323.838 13.3353   4
  -1 -17  -2 323.749 20.9775  21
   1 -17   2 315.450 12.7366   7
   1  17   2 333.167 13.1611   2
  -1  17  -2 316.567 13.1779   2
   1  17   2 304.836 12.6035   3
  -1  17  -2 318.601 12.2759   5
   1  17   2 323.175 14.3313  24
   1  17   2 307.145 14.9465   6
   1  17   2 323.310 12.2060   5
   2 -17   2 321.690 13.6508   4
  -2 -17  -2 314.525 13.5353   4
  -2 -17  -2 314.010 21.8826  21
   2 -17   2 321.661 11.9872  20
   2 -17   2 330.711 12.4614  18
   2 -17   2 308.205 12.8695   7
  -2 -17  -2 330.407 12.9191   7
   2  17   2 312.227 15.3618   6
   2  17   2 331.089 14.7515  24
   2  17   2 325.704 13.3210   3
  -2  17  -2 334.215 13.4485   2
  -2  17  -2 299.914 12.0045  20
  -2  17  -2 320.784 12.5492  18
  -2  17  -2 319.864 12.3496   5
  -3 -17  -2 27.9404 2.56745   7
   3 -17   2 28.4551 2.36472  12
   3 -17   2 32.9073 2.56658  20
   3 -17   2 31.8954 2.92139   7
   3 -17   2 31.0042 2.17648  14
   3 -17   2 27.2345 2.77517  18
  -3  17  -2 25.8566 2.35449  20
   3  17   2 29.1349 3.58291   3
   3  17   2 28.2874 2.26898  23
  -3  17  -2 29.5496 2.75193  18
   3  17   2 25.8947 2.67838  19
  -3  17  -2 26.9645 2.06753  14
  -3  17  -2 28.5575 2.20219  12
   3  17   2 32.7350 3.15436   6
   4 -17   2 11.0591 2.13557  20
   4 -17   2 11.5261 2.21641  22
   4 -17   2 12.3495 1.95346  13
   4 -17   2 10.1578 1.71362  14
   4 -17   2 8.86830 2.21386  10
   4 -17   2 11.3826 2.02204  11
   4 -17   2 11.0949 2.35392  17
   4 -17   2 9.64184 2.38959  18
  -4 -17  -2 8.83128 1.92278   7
   4 -17   2 10.5362 1.87229  12
   4 -17   2 10.6677 2.16128   7
  -4  17  -2 10.8481 1.57052  14
   4  17   2 12.0796 2.42195   6
   4  17   2 12.4365 2.07614  10
   4  17   2 7.63292 1.42277   9
   4  17   2 11.7195 1.77543  23
  -4  17  -2 12.1632 2.11148  20
   4  17   2 12.9669 2.13254  19
  -4  17  -2 9.55800 2.06242  18
  -4  17  -2 13.8201 1.82115  12
   5 -17   2 26.9069 3.29960  22
  -5 -17  -2 30.6633 3.39037   7
   5 -17   2 30.9754 3.67239   7
   5 -17   2 29.7156 3.12367  12
   5 -17   2 34.0680 3.29007  13
   5 -17   2 24.6927 3.71420  17
   5 -17   2 28.5113 2.84627  14
   5 -17   2 30.4662 3.43930  10
   5 -17   2 31.6444 3.58382  20
   5 -17   2 32.7049 3.38041  11
   5  17   2 29.5188 2.70824   9
   5  17   2 32.0163 3.29123  10
  -5  17  -2 37.4385 2.79453  14
   5  17   2 28.5862 4.13268   6
  -5  17  -2 35.3266 3.55836  20
   5  17   2 35.0067 3.15727  23
  -5  17  -2 36.3510 2.92688  12
   6 -17   2 3.80810 2.67491  22
   6 -17   2 9.81191 2.89087  10
   6 -17   2 9.36365 2.66226  20
   6 -17   2 6.84543 3.31236  17
   6 -17   2 4.61745 2.01573  14
   6 -17   2 9.59373 2.62009  13
   6 -17   2 6.47934 2.69075  11
   6  17   2 5.88285 1.92792   9
   6  17   2 7.45131 2.92517  10
   6  17   2 7.97605 2.16173  23
  -6  17  -2 10.4387 2.63160  20
  -6  17  -2 8.75538 2.11548  14
  -6  17  -2 9.44772 3.00565  17
   7 -17   2 -0.5293 2.99959  10
   7 -17   2 -1.3445 3.56746  17
   7 -17   2 3.27112 2.57624  13
   7 -17   2 1.05312 2.13832  14
   7 -17   2 1.75111 2.36389  22
  -7  17  -2 -0.4554 2.05361  14
  -7  17  -2 2.60170 3.13252  17
   7  17   2 0.65016 1.91728   9
[truncated: 2,110,733 more chars]
