# Supplementary material for: Crystal structure and Hirshfeld surface analysis of ethyl 2-{[4-ethyl-5-(quinolin-8-yloxymeth­yl)-4H-1,2,4-triazol-3-yl]sulfan­yl}acetate
Source: Acta Crystallogr E Crystallogr Commun. 2017 Jan 13;73(Pt 2):173–6. doi: 10.1107/S205698901700041X (PMC5290559; doi:10.1107/S205698901700041X)
Supplement: Supplementary file 2 [file e-73-00173-Isup2.hkl]

data_I                                                                          
_shelx_title ' IMQA in P2(1)'                                                   
_shelx_refln_list_code          4                                               
_shelx_F_calc_maximum      105.80                                               
_exptl_crystal_F_000       392.00                                               
_reflns_d_resolution_high  0.4991                                               
                                                                                
loop_                                                                           
 _space_group_symop_operation_xyz                                               
 'x, y, z'                                                                      
 '-x, y+1/2, -z'                                                                
                                                                                
_cell_length_a     4.0880                                                       
_cell_length_b    21.2246                                                       
_cell_length_c    10.2037                                                       
_cell_angle_alpha  90.000                                                       
_cell_angle_beta   99.407                                                       
_cell_angle_gamma  90.000                                                       
                                                                                
_shelx_F_squared_multiplier     1.000                                           
                                                                                
loop_                                                                           
 _refln_index_h                                                                 
 _refln_index_k                                                                 
 _refln_index_l                                                                 
 _refln_F_squared_calc                                                          
 _refln_F_squared_meas                                                          
 _refln_F_squared_sigma                                                         
 _refln_observed_status                                                         
   0 -42   0          2.71          8.72         4.38 o                         
   1 -42   0          2.63          6.28         4.00 o                         
   1 -41   0          4.16          5.97         2.96 o                         
   2 -41   0          7.50          3.57         3.58 o                         
   0 -40   0         41.05         49.67         5.99 o                         
   1 -40   0          1.56          1.05         2.56 o                         
   2 -40   0         14.20         15.99         2.96 o                         
   1 -39   0          6.12          6.12         2.68 o                         
   2 -39   0          9.16          9.71         2.82 o                         
   3 -39   0          5.73          3.89         2.00 o                         
   0 -38   0         15.37         19.53         4.55 o                         
   1 -38   0         10.40         15.61         2.92 o                         
   2 -38   0         17.53         17.65         5.27 o                         
   3 -38   0          7.05          7.00         2.10 o                         
   1 -37   0         63.17         57.88         4.22 o                         
   2 -37   0         11.48         15.76         2.31 o                         
   3 -37   0          8.81         10.04         2.04 o                         
   0 -36   0         88.40         88.92         7.15 o                         
   1 -36   0         26.27         30.16         3.18 o                         
   2 -36   0          0.99          0.34         1.72 o                         
   3 -36   0         41.92         50.64         3.32 o                         
   4 -36   0         11.64         10.04         2.22 o                         
   1 -35   0         25.10         35.02         3.38 o                         
   2 -35   0         33.26         34.07         4.36 o                         
   3 -35   0          6.70          8.66         1.92 o                         
   4 -35   0         14.31         12.26         2.31 o                         
   0 -34   0         15.03         15.44         3.27 o                         
   1 -34   0         74.59         78.86         3.04 o                         
   2 -34   0          2.19          3.10         1.67 o                         
   3 -34   0         95.44         93.14         4.14 o                         
   4 -34   0         16.88         16.62         4.80 o                         
   1 -33   0         38.02         47.67         2.54 o                         
   2 -33   0         28.39         30.08         2.00 o                         
   3 -33   0          2.17          2.57         1.91 o                         
   4 -33   0         32.27         33.30         2.45 o                         
   5 -33   0          1.97          2.84         1.09 o                         
   0 -32   0         45.46         56.05         7.73 o                         
   1 -32   0         12.89         14.04         1.45 o                         
   2 -32   0         47.21         54.77         2.46 o                         
   3 -32   0         43.04         47.76         3.07 o                         
   4 -32   0          8.57          7.91         1.39 o                         
   5 -32   0          1.51         -0.16         0.93 o                         
   1 -31   0         58.73         68.31         2.57 o                         
   2 -31   0          4.44          5.42         1.28 o                         
   3 -31   0         12.47         11.71         1.45 o                         
   4 -31   0         72.59         65.13         2.25 o                         
   5 -31   0          0.46          1.02         1.10 o                         
   0 -30   0        171.51        171.86         6.39 o                         
   1 -30   0         36.76         44.98         2.08 o                         
   2 -30   0         17.86         20.32         1.56 o                         
   3 -30   0         69.64         63.06         2.87 o                         
   4 -30   0          4.50          5.92         0.90 o                         
   5 -30   0          2.71          1.56         0.94 o                         
   1 -29   0        110.52        107.19         3.03 o                         
   2 -29   0         24.83         31.07         1.77 o                         
   3 -29   0         57.39         61.15         1.81 o                         
   4 -29   0         57.18         52.31         1.83 o                         
   5 -29   0          4.35          4.27         1.18 o                         
   0 -28   0        109.82        106.61         4.70 o                         
   1 -28   0         17.47         20.15         1.36 o                         
   2 -28   0        110.02        112.97         3.09 o                         
   3 -28   0         50.88         48.36         1.58 o                         
   4 -28   0          6.78          6.39         0.85 o                         
   5 -28   0          8.35          6.01         0.99 o                         
   6 -28   0          3.55          1.88         1.33 o                         
   1 -27   0        166.59        163.95         3.78 o                         
   2 -27   0         52.89         55.42         2.13 o                         
   3 -27   0         27.81         32.17         1.25 o                         
   4 -27   0         22.53         22.42         1.17 o                         
   5 -27   0         10.46         10.52         1.04 o                         
   6 -27   0          4.01          1.56         1.14 o                         
   0 -26   0        292.99        293.10         9.49 o                         
   1 -26   0         72.13         74.36         2.26 o                         
   2 -26   0         29.72         33.39         1.65 o                         
   3 -26   0         58.45         54.73         1.54 o                         
   4 -26   0          6.45          6.52         0.79 o                         
   5 -26   0         28.18         27.21         1.36 o                         
   6 -26   0          0.32          0.22         1.00 o                         
   1 -25   0        111.64        112.59         3.69 o                         
   2 -25   0         24.95         23.27         1.11 o                         
   3 -25   0         36.84         34.45         1.09 o                         
   4 -25   0         85.67         86.42         1.60 o                         
   5 -25   0          4.81          6.25         0.97 o                         
   6 -25   0          2.73          1.48         1.01 o                         
   0 -24   0        301.72        289.37        12.79 o                         
   1 -24   0         30.19         33.99         1.95 o                         
   2 -24   0          2.40          2.58         0.61 o                         
   3 -24   0         10.42         10.85         0.72 o                         
   4 -24   0         29.39         30.58         1.02 o                         
   5 -24   0         16.65         15.68         1.10 o                         
   6 -24   0          0.80         -0.75         1.01 o                         
   1 -23   0        131.38        130.68         3.55 o                         
   2 -23   0        110.69        102.11         2.08 o                         
   3 -23   0         43.91         41.94         1.17 o                         
   4 -23   0          9.19          9.58         0.77 o                         
   5 -23   0          9.31         11.73         0.96 o                         
   6 -23   0          7.03          5.55         1.20 o                         
   0 -22   0        341.84        319.86        10.93 o                         
   1 -22   0          7.05          8.06         1.01 o                         
   2 -22   0         54.86         55.11         2.01 o                         
   3 -22   0         14.11         12.85         0.60 o                         
   4 -22   0         51.99         46.89         1.24 o                         
   5 -22   0         55.47         56.83         1.55 o                         
   6 -22   0         22.78         20.01         1.43 o                         
   1 -21   0          7.47          8.53         1.02 o                         
   2 -21   0        172.84        167.81         4.24 o                         
   3 -21   0         21.51         22.88         0.83 o                         
   4 -21   0         30.84         28.18         0.98 o                         
   5 -21   0          8.72          9.66         0.90 o                         
   6 -21   0          1.59          1.87         1.02 o                         
   7 -21   0         20.90         14.54         2.25 o                         
   0 -20   0        377.38        379.89        10.13 o                         
   1 -20   0          8.84          8.05         0.93 o                         
   2 -20   0         44.55         43.35         1.88 o                         
   3 -20   0        277.94        266.72         3.47 o                         
   4 -20   0         35.58         34.10         1.10 o                         
   5 -20   0         32.23         30.61         1.21 o                         
   6 -20   0          6.82          6.00         1.27 o                         
   7 -20   0          3.44          3.39         1.28 o                         
   1 -19   0         55.42         58.01         2.03 o                         
   2 -19   0        286.35        288.61         4.96 o                         
   3 -19   0         39.20         40.02         1.06 o                         
   4 -19   0         48.99         45.84         1.21 o                         
   5 -19   0         37.40         39.83         1.33 o                         
   6 -19   0         15.49         13.01         1.58 o                         
   7 -19   0         16.80         11.45         1.71 o                         
   0 -18   0        287.69        290.62         7.87 o                         
   1 -18   0         20.44         14.82         1.04 o                         
   2 -18   0         38.17         33.92         1.26 o                         
   3 -18   0        172.13        164.29         2.61 o                         
   4 -18   0         28.75         30.15         0.99 o                         
   5 -18   0         66.78         68.12         1.95 o                         
   6 -18   0         53.99         49.09         2.15 o                         
   7 -18   0         14.62          6.99         1.52 o                         
   1 -17   0        356.24        359.31         6.96 o                         
   2 -17   0        151.36        155.25         2.99 o                         
   3 -17   0          1.64          1.25         0.61 o                         
   4 -17   0         57.65         55.20         1.27 o                         
   5 -17   0        118.10        119.24         2.70 o                         
   6 -17   0         35.07         31.88         1.94 o                         
   7 -17   0          1.01         -0.10         1.72 o                         
   0 -16   0        189.75        182.73         5.36 o                         
   1 -16   0        241.45        235.66         4.19 o                         
   2 -16   0        140.50        144.87         2.75 o                         
   3 -16   0        109.64        106.21         2.38 o                         
   4 -16   0         66.00         65.05         1.41 o                         
   5 -16   0          5.79          5.71         0.79 o                         
   6 -16   0        103.77        110.22         3.78 o                         
   7 -16   0          0.27         -0.20         1.33 o                         
   1 -15   0        252.95        239.38         4.59 o                         
   2 -15   0        211.09        182.53         3.27 o                         
   3 -15   0         12.60          7.14         0.73 o                         
   4 -15   0        110.03        108.81         1.89 o                         
   5 -15   0         87.70         84.50         1.83 o                         
   6 -15   0         28.82         26.67         2.53 o                         
   7 -15   0          5.32          2.87         1.77 o                         
   0 -14   0       1257.59       1250.67        31.75 o                         
   1 -14   0        495.42        519.06         8.15 o                         
   2 -14   0        415.14        421.37         6.48 o                         
   3 -14   0         62.93         65.38         1.72 o                         
   4 -14   0         35.08         39.00         1.09 o                         
   5 -14   0         86.08         80.87         1.82 o                         
   6 -14   0         47.52         46.16         4.68 o                         
   7 -14   0          0.49          0.12         2.72 o                         
   1 -13   0        613.31        636.03        11.52 o                         
   2 -13   0         43.76         38.64         1.30 o                         
   3 -13   0          4.69          4.98         0.68 o                         
   4 -13   0        214.08        219.18         3.23 o                         
   5 -13   0        116.55        115.56         2.13 o                         
   6 -13   0          7.52          5.05         1.39 o                         
   7 -13   0          6.62          1.06         1.72 o                         
   0 -12   0       1150.03       1265.14        27.29 o                         
   1 -12   0        198.27        204.59         4.23 o                         
   2 -12   0        159.67        149.82         2.97 o                         
   3 -12   0         78.31         73.15         1.92 o                         
   4 -12   0         81.89         81.90         1.53 o                         
   5 -12   0         29.57         31.27         1.29 o                         
   6 -12   0         22.22         20.94         1.52 o                         
   7 -12   0          0.07         -1.02         1.86 o                         
   1 -11   0        149.20        149.83         3.15 o                         
   2 -11   0        167.92        161.92         3.03 o                         
   3 -11   0        496.26        502.46         8.42 o                         
   4 -11   0         87.31         86.32         1.65 o                         
   5 -11   0          0.79          1.49         0.68 o                         
   6 -11   0          1.37          0.69         1.06 o                         
   7 -11   0         35.32         29.45         3.31 o                         
   0 -10   0        945.72       1001.72        21.72 o                         
   1 -10   0        400.11        450.56         6.95 o                         
   2 -10   0         74.50         72.59         1.69 o                         
   3 -10   0        187.42        186.42         4.05 o                         
   4 -10   0        398.99        398.26         7.12 o                         
   5 -10   0         31.98         33.12         1.19 o                         
   6 -10   0         31.15         28.22         1.82 o                         
   7 -10   0          1.58          1.74         1.89 o                         
   1  -9   0        176.14        185.28         3.51 o                         
   2  -9   0         16.15         17.78         1.07 o                         
   3  -9   0         52.16         61.65         1.70 o                         
   4  -9   0        298.39        292.01         5.51 o                         
   5  -9   0         66.21         65.07         1.62 o                         
   6  -9   0         12.04         12.88         1.73 o                         
   7  -9   0         29.09         23.93         6.44 o                         
   0  -8   0        347.08        346.53         8.38 o                         
   1  -8   0        284.14        337.99         5.52 o                         
   2  -8   0       1391.62       1442.55        26.60 o                         
   3  -8   0        289.06        280.56         5.23 o                         
   4  -8   0        192.36        198.42         4.41 o                         
   5  -8   0         31.08         34.15         1.43 o                         
   6  -8   0         30.38         29.83         1.83 o                         
   7  -8   0         10.48          8.32         2.42 o                         
   1  -7   0       2904.58       3056.41        49.79 o                         
   2  -7   0       2206.68       2436.72        43.20 o                         
   3  -7   0        297.19        326.39         5.56 o                         
   4  -7   0        276.31        261.85         6.96 o                         
   5  -7   0         58.63         56.95         1.94 o                         
   6  -7   0          4.83          4.30         1.24 o                         
   7  -7   0          6.96          8.85         1.96 o                         
   0  -6   0       1225.32       1318.58        26.52 o                         
   1  -6   0        463.76        503.75         9.06 o                         
   2  -6   0        645.76        673.71        12.65 o                         
   3  -6   0        355.85        364.22         6.01 o                         
   4  -6   0          5.75          6.71         0.84 o                         
   5  -6   0          7.76          9.92         1.02 o                         
   6  -6   0         22.31         25.28         1.68 o                         
   7  -6   0         13.78         10.54         2.66 o                         
   1  -5   0        797.52        848.77        14.53 o                         
   2  -5   0        987.99       1186.24        17.62 o                         
   3  -5   0         73.49         81.24         1.90 o                         
   4  -5   0        261.01        262.27         4.98 o                         
   5  -5   0         17.07         19.94         1.09 o                         
   6  -5   0         25.41         24.56         1.87 o                         
   7  -5   0          8.00         10.30         3.80 o                         
   0  -4   0       1707.62       1890.17        43.40 o                         
   1  -4   0       2300.58       2487.21        39.87 o                         
   2  -4   0        224.75        258.34         4.13 o                         
   3  -4   0        697.46        689.81        11.12 o                         
   4  -4   0          4.63          3.48         0.75 o                         
   5  -4   0         33.22         35.17         2.86 o                         
   6  -4   0          9.61         10.63         1.72 o                         
   1  -3   0       6046.03       6329.76        90.27 o                         
   2  -3   0       1453.86       1480.58        23.01 o                         
   3  -3   0         25.83         32.56         1.21 o                         
   4  -3   0         26.29         24.26         1.69 o                         
   5  -3   0        123.99        140.49         2.96 o                         
   6  -3   0         14.41         17.76         1.87 o                         
   0  -2   0       2446.20       2450.95        60.03 o                         
   1  -2   0       3840.47       3982.16        60.63 o                         
   2  -2   0        108.11        115.03         2.17 o                         
   3  -2   0         36.73         36.76         1.16 o                         
   4  -2   0          2.82          2.98         0.75 o                         
   5  -2   0         39.20         42.05         2.02 o                         
   6  -2   0         22.72         28.08         4.56 o                         
   1  -1   0       3268.39       3316.21        57.92 o                         
   2  -1   0        561.99        550.96         8.82 o                         
   3  -1   0        166.85        174.90         3.30 o                         
   4  -1   0         99.84        103.13         2.38 o                         
   5  -1   0          4.15          5.91         1.13 o                         
   6  -1   0          1.69          1.03         1.92 o                         
   1   0   0         90.03         81.37         1.64 o                         
   2   0   0         23.13         24.46         1.01 o                         
   3   0   0          7.97          6.68         0.61 o                         
   4   0   0         83.99         90.14         2.50 o                         
   5   0   0          2.97          4.29         1.30 o                         
   1   1   0       3291.39       3236.69        42.82 o                         
   2   1   0        548.63        559.88         7.15 o                         
   3   1   0        166.10        176.32         3.08 o                         
   4   1   0         94.62        106.09         2.80 o                         
   5   1   0          4.93          6.76         1.21 o                         
   0   2   0       2426.49       2400.13        67.78 o                         
   1   2   0       3828.60       3976.71        48.80 o                         
   2   2   0        107.22        115.28         1.86 o                         
   3   2   0         39.36         34.11         1.09 o                         
   4   2   0          3.24          2.62         0.97 o                         
   5   2   0         39.54         43.82         2.04 o                         
   1   3   0       6076.37       6097.58        87.64 o                         
   2   3   0       1445.22       1484.36        19.84 o                         
   3   3   0         26.08         32.63         1.05 o                         
   4   3   0         23.65         25.36         1.40 o                         
   5   3   0        128.00        138.75         7.07 o                         
   0   4   0       1732.68       1885.68        38.54 o                         
   1   4   0       2310.27       2408.95        32.38 o                         
   2   4   0        221.99        255.91         4.49 o                         
   3   4   0        694.87        692.71        11.61 o                         
   4   4   0          4.80          4.10         0.82 o                         
   5   4   0         31.58         37.35         1.81 o                         
   1   5   0        775.13        844.29        12.41 o                         
   2   5   0       1002.18       1162.75        18.57 o                         
   3   5   0         74.19         79.94         2.02 o                         
   4   5   0        259.38        258.39         5.64 o                         
   5   5   0         17.64         17.92         1.52 o                         
   6   5   0         25.75         33.17         2.93 o                         
   0   6   0       1254.39       1313.19        27.10 o                         
   1   6   0        454.03        494.86         7.56 o                         
   2   6   0        650.20        660.95        12.34 o                         
   3   6   0        358.31        356.90         5.94 o                         
   4   6   0          5.60          6.99         1.35 o                         
   5   6   0          8.50          8.69         1.05 o                         
   6   6   0         22.98         26.93         2.73 o                         
   1   7   0       2884.86       3027.43        52.77 o                         
   2   7   0       2233.82       2328.43        47.23 o                         
   3   7   0        296.73        315.81         5.83 o                         
   4   7   0        270.79        270.68         5.83 o                         
   5   7   0         59.05         62.81         2.63 o                         
   6   7   0          4.75          5.74         1.91 o                         
   0   8   0        350.18        348.84         7.58 o                         
   1   8   0        290.41        328.22         5.94 o                         
   2   8   0       1378.39       1459.06        25.10 o                         
   3   8   0        277.56        290.71         4.91 o                         
   4   8   0        195.11        191.73         4.59 o                         
   5   8   0         31.42         36.60         1.44 o                         
   6   8   0         30.79         33.80         3.35 o                         
   1   9   0        166.95        193.75         3.60 o                         
   2   9   0         15.23         18.42         1.16 o                         
   3   9   0         52.80         55.72         1.90 o                         
   4   9   0        293.87        291.45         6.70 o                         
   5   9   0         68.69         68.01         2.33 o                         
   6   9   0         12.17         12.95         1.99 o                         
   7   9   0         30.34         36.96         4.82 o                         
   0  10   0        943.62       1022.31        21.19 o                         
   1  10   0        405.57        445.21         7.76 o                         
   2  10   0         70.60         76.26         1.92 o                         
   3  10   0        189.23        190.64         3.57 o                         
   4  10   0        401.79        397.67         7.49 o                         
   5  10   0         32.07         31.78         1.32 o                         
   6  10   0         31.92         39.42         2.22 o                         
   1  11   0        153.19        149.38         3.05 o                         
   2  11   0        168.45        164.37         3.39 o                         
   3  11   0        494.01        499.78         8.90 o                         
   4  11   0         82.96         88.90         2.56 o                         
   5  11   0          1.13          1.06         0.76 o                         
   6  11   0          1.44          2.87         1.03 o                         
   0  12   0       1127.18       1285.13        26.70 o                         
   1  12   0        201.81        202.75         3.97 o                         
   2  12   0        162.92        148.91         2.85 o                         
   3  12   0         77.46         75.20         1.95 o                         
   4  12   0         79.99         82.92         2.54 o                         
   5  12   0         30.28         31.96         1.43 o                         
   6  12   0         22.79         24.96         1.51 o                         
   7  12   0          0.06          0.92         2.37 o                         
   1  13   0        610.08        643.68        11.00 o                         
   2  13   0         42.43         38.02         1.04 o                         
   3  13   0          4.90          5.37         0.71 o                         
   4  13   0        221.32        213.01         4.54 o                         
   5  13   0        118.63        119.85         2.29 o                         
   6  13   0          7.65          7.54         1.10 o                         
   7  13   0          6.36          4.26         2.56 o                         
   0  14   0       1242.70       1282.18        26.74 o                         
   1  14   0        502.89        509.28         7.52 o                         
   2  14   0        420.03        416.58         5.98 o                         
   3  14   0         63.24         64.00         1.80 o                         
   4  14   0         36.20         35.64         1.54 o                         
   5  14   0         83.52         90.67         1.93 o                         
   6  14   0         47.98         54.45         2.09 o                         
   7  14   0          0.54          1.43         2.35 o                         
   1  15   0        253.09        238.90         3.87 o                         
   2  15   0        206.92        191.19         3.08 o                         
   3  15   0         12.44          8.49         0.85 o                         
   4  15   0        108.54        113.62         2.80 o                         
   5  15   0         86.60         87.25         1.86 o                         
   6  15   0         28.99         36.79         3.24 o                         
   7  15   0          5.40          6.01         1.64 o                         
   0  16   0        185.73        190.99         4.89 o                         
   1  16   0        236.45        238.26         3.93 o                         
   2  16   0        144.25        146.09         2.57 o                         
   3  16   0        106.98        109.12         2.67 o                         
   4  16   0         66.13         66.12         1.80 o                         
   5  16   0          6.52          6.72         0.78 o                         
   6  16   0        106.09        113.87         4.81 o                         
   7  16   0          0.28          0.05         1.21 o                         
   1  17   0        367.89        351.39         5.58 o                         
   2  17   0        146.09        165.45         2.82 o                         
   3  17   0          1.70          1.80         0.64 o                         
   4  17   0         56.92         55.73         1.44 o                         
   5  17   0        119.72        120.28         2.55 o                         
   6  17   0         34.65         38.24         1.86 o                         
   7  17   0          1.17          2.28         1.27 o                         
   0  18   0        300.26        279.60         7.08 o                         
   1  18   0         19.06         18.42         1.21 o                         
   2  18   0         39.36         33.83         1.42 o                         
   3  18   0        166.83        169.16         2.94 o                         
   4  18   0         28.61         30.11         1.11 o                         
   5  18   0         66.35         73.92         1.84 o                         
   6  18   0         53.25         59.94         2.25 o                         
   7  18   0         14.30         18.78         2.90 o                         
   1  19   0         58.86         57.84         1.67 o                         
   2  19   0        282.16        303.03         4.65 o                         
   3  19   0         39.77         38.13         1.17 o                         
   4  19   0         48.03         45.96         1.36 o                         
   5  19   0         37.12         41.07         1.90 o                         
   6  19   0         15.61         15.31         1.36 o                         
   7  19   0         17.30         19.86         2.07 o                         
   0  20   0        382.57        367.02         9.09 o                         
   1  20   0          7.92          9.61         0.85 o                         
   2  20   0         46.55         42.06         1.47 o                         
   3  20   0        280.36        264.86         4.40 o                         
   4  20   0         34.65         34.91         1.22 o                         
   5  20   0         31.72         33.53         1.34 o                         
   6  20   0          7.55          8.45         1.26 o                         
   7  20   0          3.60          3.43         2.83 o                         
   1  21   0          6.52          8.92         0.86 o                         
   2  21   0        172.81        179.53         3.64 o                         
   3  21   0         21.18         21.59         0.98 o                         
   4  21   0         30.36         30.72         1.17 o                         
   5  21   0          8.27         11.00         0.94 o                         
   6  21   0          1.60          0.31         1.47 o                         
   7  21   0         20.64         21.31         3.67 o                         
   0  22   0        339.07        328.43         8.26 o                         
   1  22   0          6.74          7.92         0.89 o                         
   2  22   0         52.33         58.68         1.54 o                         
   3  22   0         13.39         13.33         0.77 o                         
   4  22   0         50.71         49.46         1.48 o                         
   5  22   0         54.62         61.40         2.06 o                         
   6  22   0         23.63         22.01         1.64 o                         
   1  23   0        131.79        133.93         3.31 o                         
   2  23   0        109.48        102.64         2.19 o                         
   3  23   0         43.86         41.45         1.22 o                         
   4  23   0          8.62          9.77         0.89 o                         
   5  23   0         10.15         10.82         1.01 o                         
   6  23   0          7.15          7.89         1.24 o                         
   0  24   0        300.61        297.81         9.35 o                         
   1  24   0         28.99         33.96         2.01 o                         
   2  24   0          2.88          1.95         1.08 o                         
   3  24   0         10.54          9.94         0.73 o                         
   4  24   0         29.70         30.44         1.32 o                         
   5  24   0         15.83         16.59         1.25 o                         
   6  24   0          1.08          0.84         1.14 o                         
   1  25   0        112.44        109.99         3.54 o                         
   2  25   0         22.82         24.61         1.12 o                         
   3  25   0         36.78         35.90         1.20 o                         
   4  25   0         84.22         88.62         2.17 o                         
   5  25   0          5.46          4.76         1.01 o                         
   6  25   0          2.60          0.82         1.11 o                         
   0  26   0        299.70        289.50        12.52 o                         
   1  26   0         70.34         74.72         2.10 o                         
   2  26   0         31.01         28.82         1.26 o                         
   3  26   0         58.01         56.33         1.49 o                         
   4  26   0          6.07          5.46         0.91 o                         
   5  26   0         29.16         31.36         1.62 o                         
   6  26   0          0.28         -1.08         1.08 o                         
   1  27   0        167.83        164.16         4.57 o                         
   2  27   0         54.39         54.40         1.69 o                         
   3  27   0         28.00         29.89         1.18 o                         
   4  27   0         21.77         21.36         1.36 o                         
   5  27   0         10.60         10.42         1.21 o                         
   6  27   0          3.86          3.44         1.15 o                         
   0  28   0        109.45        111.22         4.29 o                         
   1  28   0         17.04         17.85         1.32 o                         
   2  28   0        111.82        112.16         2.60 o                         
   3  28   0         49.52         49.04         1.90 o                         
   4  28   0          7.16          6.11         1.20 o                         
   5  28   0          8.04          7.21         1.15 o                         
   6  28   0          3.09          3.49         1.50 o                         
   1  29   0        110.52        110.69         3.14 o                         
   2  29   0         26.72         24.83         1.31 o                         
   3  29   0         57.85         57.76         2.12 o                         
   4  29   0         56.27         54.05         2.38 o                         
   5  29   0          4.40          2.65         1.05 o                         
   0  30   0        174.12        168.43         6.03 o                         
   1  30   0         38.32         35.58         2.13 o                         
   2  30   0         18.83         18.07         1.21 o                         
   3  30   0         66.33         67.15         2.31 o                         
   4  30   0          4.39          5.62         1.19 o                         
   5  30   0          2.41          2.42         1.10 o                         
   1  31   0         60.93         63.64         2.63 o                         
   2  31   0          4.72          3.37         0.91 o                         
   3  31   0         12.22         13.28         1.48 o                         
   4  31   0         70.23         71.67         3.42 o                         
   5  31   0          0.38          1.07         1.03 o                         
   0  32   0         47.61         52.58         3.61 o                         
   1  32   0         13.44         11.78         1.28 o                         
   2  32   0         49.14         50.11         2.36 o                         
   3  32   0         41.58         48.77         2.76 o                         
   4  32   0          8.72          9.25         1.76 o                         
   5  32   0          1.29          0.52         1.29 o                         
   1  33   0         40.27         42.93         2.25 o                         
   2  33   0         27.72         31.19         2.44 o                         
   3  33   0          2.11          1.08         1.41 o                         
   4  33   0         31.24         32.18         4.45 o                         
   5  33   0          2.29          1.06         1.36 o                         
   0  34   0         14.05         12.03         1.97 o                         
   1  34   0         76.10         75.66         2.87 o                         
   2  34   0          2.12          4.48         1.47 o                         
   3  34   0         93.43         98.77         5.66 o                         
   4  34   0         17.30         19.58         4.73 o                         
   1  35   0         24.54         30.74         2.90 o                         
   2  35   0         34.04         39.46         7.79 o                         
   3  35   0          6.60          7.63         1.75 o                         
   4  35   0         14.00         14.60         3.81 o                         
   0  36   0         84.86         86.18         6.20 o                         
   1  36   0         26.32         34.27         2.93 o                         
   2  36   0          1.05          0.04         1.64 o                         
   3  36   0         42.59         49.55         3.04 o                         
   4  36   0         11.95         13.68         3.54 o                         
   1  37   0         60.72         67.08         3.89 o                         
   2  37   0         11.70         10.16         2.37 o                         
   3  37   0          8.92          9.12         3.16 o                         
   0  38   0         13.89         24.66         3.95 o                         
   1  38   0         11.00         14.10         4.74 o                         
   2  38   0         17.50         20.96         3.78 o                         
   3  38   0          7.22          8.29         1.97 o                         
   1  39   0          6.08          6.15         2.03 o                         
   2  39   0          9.70         10.91         3.45 o                         
   3  39   0          5.88          6.26         1.80 o                         
   0  40   0         40.06         52.00         5.52 o                         
   1  40   0          1.42          2.01         2.73 o                         
   2  40   0         14.54         17.42         3.91 o                         
   1  41   0          4.40          3.40         2.18 o                         
   2  41   0          7.32          7.58         3.31 o                         
   0  42   0          3.06          1.64         2.75 o                         
   1  42   0          2.81          0.76         2.02 o                         
  -1 -42   1         32.36         42.22         4.16 o                         
   0 -42   1          6.89          6.96         3.01 o                         
   1 -42   1          9.89          8.25         3.11 o                         
  -2 -41   1          3.49          5.02         2.14 o                         
  -1 -41   1          2.51          2.42         2.78 o                         
   0 -41   1         18.48         26.05         3.76 o                         
   1 -41   1         31.33         29.29         5.36 o                         
  -2 -40   1          3.43          3.60         2.05 o                         
  -1 -40   1          8.21          6.67         2.79 o                         
   0 -40   1         36.35         42.25         4.10 o                         
   1 -40   1          2.76          2.76         2.49 o                         
   2 -40   1          3.26          3.07         3.92 o                         
  -3 -39   1         31.35         33.54         3.05 o                         
  -2 -39   1          3.45          3.64         2.13 o                         
  -1 -39   1         21.64         22.75         3.16 o                         
   0 -39   1          0.02          3.30         2.53 o                         
   1 -39   1         33.10         39.12         3.84 o                         
   2 -39   1          0.95          1.30         2.52 o                         
   3 -39   1         10.81         13.12         2.90 o                         
  -3 -38   1          2.64          3.39         1.99 o                         
  -2 -38   1          5.34          8.24         2.37 o                         
  -1 -38   1          0.65          4.53         3.28 o                         
   0 -38   1          8.04          7.33         2.63 o                         
   1 -38   1         17.75         18.30         3.37 o                         
   2 -38   1         56.11         65.67         4.48 o                         
   3 -38   1          6.36          6.66         2.03 o                         
  -4 -37   1          3.78          5.00         2.24 o                         
  -3 -37   1          5.16          6.79         2.22 o                         
  -2 -37   1          0.19         -1.62         1.70 o                         
  -1 -37   1          1.49          3.69         2.23 o                         
   0 -37   1         17.48         22.78         8.55 o                         
   1 -37   1          8.19         12.35         2.59 o                         
   2 -37   1         62.81         67.12         6.75 o                         
   3 -37   1         24.13         23.83         2.48 o                         
  -4 -36   1         21.81         20.48         2.77 o                         
  -3 -36   1          8.03          5.36         1.89 o                         
  -2 -36   1         16.08         18.61         2.21 o                         
  -1 -36   1          8.59         11.00         2.04 o                         
   0 -36   1         12.62         19.34         2.88 o                         
   1 -36   1          2.93          2.72         2.27 o                         
   2 -36   1         51.81         58.64         5.12 o                         
   3 -36   1          4.85          6.10         2.28 o                         
   4 -36   1          5.24          3.94         2.00 o                         
  -4 -35   1         12.83         15.59         8.71 o                         
  -3 -35   1          6.98          7.32         2.46 o                         
  -2 -35   1         69.97         70.14         3.67 o                         
  -1 -35   1         36.55         42.84         2.88 o                         
   0 -35   1         90.47         90.83         4.11 o                         
   1 -35   1         18.73         23.17         2.84 o                         
   2 -35   1          1.15          2.73         1.74 o                         
   3 -35   1         32.13         29.28         3.08 o                         
   4 -35   1          9.84          9.66         2.04 o                         
  -4 -34   1         38.25         35.05         2.01 o                         
  -3 -34   1         17.47         14.94         2.05 o                         
  -2 -34   1         17.75         20.76         2.26 o                         
  -1 -34   1         32.34         39.33         2.68 o                         
   0 -34   1         44.20         51.07         2.73 o                         
   1 -34   1         52.90         57.59         2.91 o                         
   2 -34   1         61.70         62.97         3.51 o                         
   3 -34   1          5.25          5.27         1.88 o                         
   4 -34   1          3.75          3.55         1.82 o                         
  -5 -33   1         16.16         11.15         1.31 o                         
  -4 -33   1         16.34         14.24         1.34 o                         
  -3 -33   1         27.61         30.01         2.50 o                         
  -2 -33   1         21.11         24.77         2.05 o                         
  -1 -33   1          7.62          8.02         1.56 o                         
   0 -33   1         77.47         82.72         3.25 o                         
   1 -33   1          8.91          9.38         2.21 o                         
   2 -33   1         22.94         29.16         2.53 o                         
   3 -33   1         15.32         15.96         2.13 o                         
   4 -33   1          0.68          2.53         1.78 o                         
   5 -33   1          7.22          6.59         2.75 o                         
  -5 -32   1          3.01          1.66         1.02 o                         
  -4 -32   1         32.98         34.84         2.50 o                         
  -3 -32   1         28.93         34.05         2.57 o                         
  -2 -32   1         22.79         25.05         1.81 o                         
  -1 -32   1         98.92         92.43         3.41 o                         
   0 -32   1         22.85         27.32         1.97 o                         
   1 -32   1         23.59         31.34         2.22 o                         
   2 -32   1          9.69          8.79         1.47 o                         
   3 -32   1          4.56          5.58         1.67 o                         
   4 -32   1          0.12         -0.52         1.09 o                         
   5 -32   1         12.46          9.15         1.36 o                         
  -5 -31   1         26.78         19.30         1.42 o                         
  -4 -31   1          2.18          3.44         1.01 o                         
  -3 -31   1         31.43         29.83         1.41 o                         
  -2 -31   1         20.89         27.75         1.81 o                         
  -1 -31   1         17.54         19.71         1.57 o                         
   0 -31   1         17.12         20.94         1.60 o                         
   1 -31   1         58.11         63.00         3.51 o                         
   2 -31   1         18.15         21.21         1.67 o                         
   3 -31   1         76.47         75.67         2.88 o                         
   4 -31   1          8.32          6.22         1.11 o                         
   5 -31   1          7.31          4.68         1.01 o                         
  -5 -30   1          9.36          5.60         1.00 o                         
  -4 -30   1         47.27         47.52         1.77 o                         
  -3 -30   1         15.62         19.57         1.26 o                         
  -2 -30   1         11.68         14.08         1.41 o                         
  -1 -30   1         40.13         44.37         2.07 o                         
   0 -30   1          8.52          9.01         1.23 o                         
   1 -30   1         10.85         15.75         1.85 o                         
   2 -30   1         53.52         54.33         3.14 o                         
   3 -30   1         27.29         28.22         1.87 o                         
   4 -30   1         10.04          9.99         1.26 o                         
   5 -30   1          4.53          2.68         1.18 o                         
  -5 -29   1         39.89         33.27         1.82 o                         
  -4 -29   1          9.72          9.72         1.12 o                         
  -3 -29   1         24.62         22.76         1.21 o                         
  -2 -29   1        246.70        239.07         5.24 o                         
  -1 -29   1         44.99         47.10         2.04 o                         
   0 -29   1         11.86         16.10         1.46 o                         
   1 -29   1        116.24        117.63         3.16 o                         
   2 -29   1         14.25         17.80         1.46 o                         
   3 -29   1         18.17         16.67         1.68 o                         
   4 -29   1         37.24         38.87         2.43 o                         
   5 -29   1          1.52          2.03         1.06 o                         
  -6 -28   1         11.70          8.80         1.46 o                         
  -5 -28   1          7.50          7.38         1.16 o                         
  -4 -28   1         66.62         62.07         1.64 o                         
  -3 -28   1         25.64         29.03         1.16 o                         
  -2 -28   1         22.06         22.94         1.70 o                         
  -1 -28   1        150.80        152.91         4.07 o                         
   0 -28   1         79.45         81.52         2.74 o                         
   1 -28   1         14.32         14.60         1.23 o                         
   2 -28   1         96.79         90.72         2.80 o                         
   3 -28   1         22.43         24.41         1.42 o                         
   4 -28   1         28.33         29.02         1.42 o                         
   5 -28   1          9.08          6.48         1.20 o                         
   6 -28   1          1.89          3.24         5.15 o                         
  -6 -27   1          2.34          0.58         1.10 o                         
  -5 -27   1         23.53         21.33         1.23 o                         
  -4 -27   1         15.42         17.39         0.99 o                         
  -3 -27   1         40.80         41.72         1.35 o                         
  -2 -27   1        246.42        240.79         4.26 o                         
  -1 -27   1          3.87          5.47         0.93 o                         
   0 -27   1         28.36         30.77         1.54 o                         
   1 -27   1          1.66          0.91         1.04 o                         
   2 -27   1         54.20         53.53         2.11 o                         
   3 -27   1         86.52         82.02         2.11 o                         
   4 -27   1         13.06         13.67         0.99 o                         
   5 -27   1          7.11          4.50         1.11 o                         
   6 -27   1          7.76          4.36         1.14 o                         
  -6 -26   1          3.38          1.54         1.09 o                         
  -5 -26   1         17.90         17.03         1.05 o                         
  -4 -26   1          9.72          9.35         0.84 o                         
  -3 -26   1         23.98         24.38         1.01 o                         
  -2 -26   1         43.85         43.31         1.23 o                         
  -1 -26   1         97.98         97.91         2.64 o                         
   0 -26   1        132.01        127.96         5.16 o                         
   1 -26   1          2.06          5.22         1.01 o                         
   2 -26   1         94.46         90.41         2.62 o                         
   3 -26   1         35.07         34.58         1.22 o                         
   4 -26   1          3.06          3.24         0.77 o                         
   5 -26   1         33.43         28.59         1.76 o                         
   6 -26   1          3.25          0.92         0.99 o                         
  -6 -25   1          3.01          3.58         1.03 o                         
  -5 -25   1         40.08         39.54         1.61 o                         
  -4 -25   1         40.59         40.32         1.23 o                         
  -3 -25   1         55.66         59.36         1.39 o                         
  -2 -25   1        179.45        175.54         2.80 o                         
  -1 -25   1         36.35         35.53         2.10 o                         
   0 -25   1         20.47         23.54         2.33 o                         
   1 -25   1        367.93        365.32         7.99 o                         
   2 -25   1         20.00         20.75         1.48 o                         
   3 -25   1         54.86         51.20         1.39 o                         
   4 -25   1         12.18         12.38         0.84 o                         
   5 -25   1          7.27          8.08         1.00 o                         
   6 -25   1         32.89         27.78         2.27 o                         
  -6 -24   1          3.32          3.08         1.11 o                         
  -5 -24   1          8.11          9.29         0.96 o                         
  -4 -24   1         22.96         24.13         0.89 o                         
  -3 -24   1         77.67         80.26         1.57 o                         
  -2 -24   1         62.95         64.06         1.47 o                         
  -1 -24   1          8.24          9.68         1.18 o                         
   0 -24   1          9.52         12.01         1.66 o                         
   1 -24   1         12.76         16.62         1.48 o                         
   2 -24   1        124.22        118.69         3.00 o                         
   3 -24   1         11.08         11.63         0.97 o                         
   4 -24   1         34.15         34.07         1.22 o                         
   5 -24   1          9.02          8.80         1.06 o                         
   6 -24   1          9.52          5.95         1.06 o                         
  -6 -23   1          1.42          1.15         1.03 o                         
  -5 -23   1         40.31         40.75         1.44 o                         
  -4 -23   1          1.77          2.85         0.54 o                         
  -3 -23   1         64.49         65.21         1.31 o                         
  -2 -23   1          3.99          3.84         0.60 o                         
  -1 -23   1         35.67         33.77         1.82 o                         
   0 -23   1         41.83         43.73         2.48 o                         
   1 -23   1        283.16        270.61         6.35 o                         
   2 -23   1         25.69         26.46         1.32 o                         
   3 -23   1        145.73        140.77         2.43 o                         
   4 -23   1         75.06         74.40         1.69 o                         
   5 -23   1          2.52          1.97         0.87 o                         
   6 -23   1          6.44          6.03         1.28 o                         
  -6 -22   1         19.22         16.48         1.57 o                         
  -5 -22   1          5.31          4.94         0.93 o                         
  -4 -22   1         66.60         60.02         1.26 o                         
  -3 -22   1         72.20         74.56         1.29 o                         
  -2 -22   1         35.68         36.30         1.23 o                         
  -1 -22   1        382.86        358.99         7.36 o                         
   0 -22   1        247.23        241.93         6.06 o                         
   1 -22   1         15.67         15.09         1.39 o                         
   2 -22   1        195.30        192.44         4.45 o                         
   3 -22   1         28.45         28.49         0.94 o                         
   4 -22   1        151.40        146.52         2.49 o                         
   5 -22   1         28.66         30.91         1.59 o                         
   6 -22   1          4.27          3.94         1.22 o                         
  -7 -21   1         11.97          7.75         1.43 o                         
  -6 -21   1          0.77          0.48         0.99 o                         
  -5 -21   1         33.95         34.95         1.44 o                         
  -4 -21   1         37.51         37.98         1.08 o                         
  -3 -21   1        118.46        111.07         1.71 o                         
  -2 -21   1         84.07         86.09         3.90 o                         
  -1 -21   1         37.34         36.23         1.71 o                         
   0 -21   1        151.71        158.23         3.81 o                         
   1 -21   1         98.14        100.15         2.87 o                         
   2 -21   1          2.49          2.20         0.70 o                         
   3 -21   1         15.77         14.03         0.68 o                         
   4 -21   1         44.02         44.96         1.29 o                         
   5 -21   1         11.77         10.04         0.94 o                         
   6 -21   1         14.57         11.64         1.43 o                         
  -7 -20   1          4.05          2.44         1.40 o                         
  -6 -20   1         20.54         23.43         3.10 o                         
  -5 -20   1         45.87         44.13         1.49 o                         
  -4 -20   1         38.56         33.98         1.03 o                         
  -3 -20   1         22.79         23.94         0.83 o                         
  -2 -20   1          5.92          3.64         0.85 o                         
  -1 -20   1        470.48        463.14        10.14 o                         
   0 -20   1        137.20        138.24         3.43 o                         
   1 -20   1         93.70         89.64         2.58 o                         
   2 -20   1        175.04        165.30         4.06 o                         
   3 -20   1         55.55         55.53         1.42 o                         
   4 -20   1        140.90        138.74         2.25 o                         
   5 -20   1         18.56         20.09         1.09 o                         
   6 -20   1          0.59         -0.08         1.28 o                         
   7 -20   1          5.25          3.26         1.58 o                         
  -7 -19   1          0.89          2.26         1.23 o                         
  -6 -19   1         40.08         36.19         2.24 o                         
  -5 -19   1          0.55          0.58         0.79 o                         
  -4 -19   1         25.44         28.33         1.01 o                         
  -3 -19   1         74.30         71.97         1.28 o                         
  -2 -19   1        322.81        295.89         5.02 o                         
  -1 -19   1         59.41         47.18         1.87 o                         
   0 -19   1        341.04        342.79         7.63 o                         
   1 -19   1         22.77         22.05         1.35 o                         
   2 -19   1         60.50         57.63         1.84 o                         
   3 -19   1        155.50        149.54         2.30 o                         
   4 -19   1         71.84         73.49         1.54 o                         
   5 -19   1         26.18         25.19         1.16 o                         
   6 -19   1         35.27         29.34         1.90 o                         
   7 -19   1          9.07          5.33         1.56 o                         
  -7 -18   1          5.50          5.48         2.07 o                         
  -6 -18   1         27.68         21.64         1.46 o                         
  -5 -18   1          7.89          7.61         0.92 o                         
  -4 -18   1         39.69         38.53         1.14 o                         
  -3 -18   1         11.12         11.46         0.65 o                         
  -2 -18   1         13.02          7.80         0.70 o                         
  -1 -18   1        421.66        409.00         7.96 o                         
   0 -18   1        105.81        108.82         2.67 o                         
   1 -18   1        174.32        169.59         3.70 o                         
   2 -18   1         55.03         58.46         1.59 o                         
   3 -18   1         25.81         29.34         1.27 o                         
   4 -18   1         17.99         17.81         0.84 o                         
   5 -18   1         50.66         52.32         1.56 o                         
   6 -18   1          5.01          3.75         1.25 o                         
   7 -18   1          8.73          3.75         1.55 o                         
  -7 -17   1          3.19          2.76         1.70 o                         
  -6 -17   1         13.98         14.24         1.26 o                         
  -5 -17   1         32.40         29.29         1.30 o                         
  -4 -17   1          5.54          5.08         0.60 o                         
  -3 -17   1         27.83         28.96         1.26 o                         
  -2 -17   1         24.57         17.27         0.89 o                         
  -1 -17   1        218.94        207.04         4.44 o                         
   0 -17   1        195.06        192.53         5.43 o                         
   1 -17   1        329.07        348.67         6.52 o                         
   2 -17   1        194.84        185.89         3.39 o                         
   3 -17   1        151.39        152.57         3.00 o                         
   4 -17   1         41.13         40.97         1.15 o                         
   5 -17   1         48.67         53.02         1.54 o                         
   6 -17   1          3.95          2.89         1.13 o                         
   7 -17   1          1.48          2.08         1.44 o                         
  -7 -16   1          6.49          6.35         1.83 o                         
  -6 -16   1         12.96         13.57         1.35 o                         
  -5 -16   1         21.04         21.96         1.14 o                         
  -4 -16   1         72.20         68.59         1.43 o                         
  -3 -16   1         74.18         68.99         1.85 o                         
  -2 -16   1         22.84         26.09         1.03 o                         
  -1 -16   1        136.75        130.20         2.71 o                         
   0 -16   1        382.05        409.13         7.72 o                         
   1 -16   1        139.28        148.97         3.16 o                         
   2 -16   1        641.36        604.66         9.25 o                         
   3 -16   1          2.13          1.87         0.65 o                         
   4 -16   1         23.75         20.28         0.85 o                         
   5 -16   1        167.04        173.29         2.85 o                         
   6 -16   1         22.53         17.75         1.50 o                         
   7 -16   1         10.65          6.56         1.49 o                         
  -7 -15   1          6.25          6.26         1.67 o                         
  -6 -15   1         14.22         13.71         1.35 o                         
  -5 -15   1        139.07        134.11         2.48 o                         
  -4 -15   1         32.95         32.79         1.01 o                         
  -3 -15   1        250.36        212.79         3.85 o                         
  -2 -15   1         40.28         42.52         1.31 o                         
  -1 -15   1         67.53         74.67         1.78 o                         
   0 -15   1        124.39        120.16         2.68 o                         
   1 -15   1        188.19        184.02         3.39 o                         
   2 -15   1         49.09         44.89         1.31 o                         
   3 -15   1        328.47        312.58         5.23 o                         
   4 -15   1         26.77         26.55         0.96 o                         
   5 -15   1         52.62         54.72         1.66 o                         
   6 -15   1         24.60         21.86         1.38 o                         
   7 -15   1          3.03          1.42         1.64 o                         
  -7 -14   1         40.82         28.19         2.17 o                         
  -6 -14   1         39.59         34.56         1.74 o                         
  -5 -14   1         20.39         21.40         1.03 o                         
  -4 -14   1          0.08         -0.01         0.46 o                         
  -3 -14   1          8.84          6.03         0.68 o                         
  -2 -14   1         10.14          7.77         0.65 o                         
  -1 -14   1         75.56         70.64         1.68 o                         
   0 -14   1        748.14        792.32        11.10 o                         
   1 -14   1        363.38        398.76         6.43 o                         
   2 -14   1        554.68        516.89         7.83 o                         
   3 -14   1         63.52         59.10         1.65 o                         
   4 -14   1          0.71          0.74         0.51 o                         
   5 -14   1         15.82         15.92         0.98 o                         
   6 -14   1          1.98          0.92         0.94 o                         
   7 -14   1          5.57          3.36         1.70 o                         
  -7 -13   1          0.75          0.73         1.84 o                         
  -6 -13   1         19.49         22.11         1.49 o                         
  -5 -13   1         16.45         17.91         0.91 o                         
  -4 -13   1        109.38        104.37         1.68 o                         
  -3 -13   1         28.67         24.13         1.08 o                         
  -2 -13   1        214.14        210.82         4.22 o                         
  -1 -13   1         66.28         79.47         2.16 o                         
   0 -13   1       1764.64       1866.95        29.47 o                         
   1 -13   1        512.59        539.66         8.57 o                         
   2 -13   1        118.66        109.50         2.14 o                         
   3 -13   1        272.17        242.75         4.22 o                         
   4 -13   1        157.95        154.26         2.37 o                         
   5 -13   1         40.77         40.46         1.33 o                         
   6 -13   1          8.00          6.86         1.04 o                         
   7 -13   1          1.12          2.94         2.01 o                         
  -7 -12   1         48.33         37.09         4.76 o                         
  -6 -12   1         24.89         23.79         1.51 o                         
  -5 -12   1          9.08          8.17         0.75 o                         
  -4 -12   1        111.06        100.80         1.72 o                         
  -3 -12   1         34.29         38.51         1.28 o                         
  -2 -12   1        217.61        210.80         4.36 o                         
  -1 -12   1        211.84        210.65         4.32 o                         
   0 -12   1        178.65        198.56         3.84 o                         
   1 -12   1        740.32        757.18        13.31 o                         
   2 -12   1        358.03        345.68         6.42 o                         
   3 -12   1        370.26        345.28         5.61 o                         
   4 -12   1        195.17        198.07         3.17 o                         
   5 -12   1         69.97         69.37         1.95 o                         
   6 -12   1          8.03          7.30         1.40 o                         
   7 -12   1          8.35          6.15         2.06 o                         
  -7 -11   1          2.03         -1.75         2.31 o                         
  -6 -11   1         41.87         44.81         2.27 o                         
  -5 -11   1         26.02         27.97         1.15 o                         
  -4 -11   1         16.77         18.54         1.07 o                         
  -3 -11   1        472.07        477.84         7.42 o                         
  -2 -11   1        269.99        246.26         4.36 o                         
  -1 -11   1        185.03        188.44         3.75 o                         
   0 -11   1        457.58        498.36         7.99 o                         
   1 -11   1        584.92        624.33        11.04 o                         
   2 -11   1        137.93        125.70         2.51 o                         
   3 -11   1        102.56         90.69         2.26 o                         
   4 -11   1         71.86         70.71         2.05 o                         
   5 -11   1          6.73          6.92         0.81 o                         
   6 -11   1         29.14         29.35         1.67 o                         
   7 -11   1          0.73         -0.40         2.65 o                         
  -7 -10   1          8.64          7.37         2.96 o                         
  -6 -10   1         20.06         20.07         1.41 o                         
  -5 -10   1          4.07          3.41         0.77 o                         
  -4 -10   1         61.27         65.72         2.46 o                         
  -3 -10   1         77.88         85.75         2.53 o                         
  -2 -10   1         13.69         13.15         0.99 o                         
  -1 -10   1       1244.26       1341.18        19.81 o                         
   0 -10   1        147.93        134.72         2.89 o                         
   1 -10   1        529.67        570.76         8.58 o                         
   2 -10   1        121.28        122.39         2.44 o                         
   3 -10   1        726.40        722.61        11.59 o                         
   4 -10   1         43.53         46.61         1.34 o                         
   5 -10   1         65.50         64.05         2.34 o                         
   6 -10   1          2.46          2.35         1.11 o                         
   7 -10   1          8.21          5.51         2.06 o                         
  -7  -9   1         13.65         12.06         3.31 o                         
  -6  -9   1         11.06         11.98         1.24 o                         
  -5  -9   1         65.87         62.83         1.66 o                         
  -4  -9   1         82.78         83.54         3.32 o                         
  -3  -9   1         93.01         96.23         2.63 o                         
  -2  -9   1       1051.65       1091.32        20.19 o                         
  -1  -9   1       1329.39       1498.87        20.22 o                         
   0  -9   1        568.69        583.28         9.58 o                         
   1  -9   1       1002.09       1048.50        14.79 o                         
   2  -9   1         15.74         18.99         1.00 o                         
   3  -9   1        587.14        587.47         9.38 o                         
   4  -9   1         77.36         74.59         2.46 o                         
   5  -9   1          5.26          5.20         0.81 o                         
   6  -9   1         21.55         25.09         1.83 o                         
   7  -9   1          3.97          2.60         2.02 o                         
  -7  -8   1         24.22         20.02         2.88 o                         
  -6  -8   1         18.34         18.13         1.55 o                         
  -5  -8   1         24.54         25.49         1.17 o                         
  -4  -8   1        230.34        231.00         5.01 o                         
  -3  -8   1        371.48        365.94         6.31 o                         
  -2  -8   1         17.02         23.61         1.11 o                         
  -1  -8   1        399.95        453.21         6.73 o                         
   0  -8   1        265.81        277.37         4.93 o                         
   1  -8   1        607.61        654.83         9.48 o                         
   2  -8   1         39.83         24.48         1.24 o                         
   3  -8   1        194.37        197.86         3.71 o                         
   4  -8   1         93.35         86.43         2.45 o                         
   5  -8   1         27.61         28.93         1.28 o                         
   6  -8   1         16.04         15.05         1.71 o                         
   7  -8   1         12.05          9.40         2.65 o                         
  -7  -7   1          9.85          9.64         1.96 o                         
  -6  -7   1         36.34         37.34         2.76 o                         
  -5  -7   1        166.27        170.25         2.95 o                         
  -4  -7   1         41.36         40.80         2.21 o                         
  -3  -7   1        307.34        311.21         5.41 o                         
  -2  -7   1        636.46        649.04        11.28 o                         
  -1  -7   1        822.89        949.41        16.16 o                         
   0  -7   1        202.67        212.33         3.79 o                         
   1  -7   1         25.28         35.98         0.93 o                         
   2  -7   1        232.49        249.99         5.28 o                         
   3  -7   1         38.20         42.33         1.37 o                         
   4  -7   1         41.47         44.44         1.75 o                         
   5  -7   1         11.06         11.54         1.02 o                         
   6  -7   1          5.04          5.74         1.26 o                         
   7  -7   1         11.70          7.58         3.26 o                         
  -6  -6   1          0.56          0.45         1.13 o                         
  -5  -6   1         92.90         96.53         2.03 o                         
  -4  -6   1        164.15        159.62         3.42 o                         
  -3  -6   1        285.77        295.73         5.17 o                         
  -2  -6   1       3037.49       3301.47        44.87 o                         
  -1  -6   1       2191.15       2375.48        44.65 o                         
   0  -6   1         29.95         28.61         0.86 o                         
   1  -6   1        114.71        120.96         2.44 o                         
   2  -6   1        763.15        785.03        13.07 o                         
   3  -6   1         19.67         23.81         1.14 o                         
   4  -6   1          6.72          4.40         0.85 o                         
   5  -6   1         30.10         34.21         1.30 o                         
   6  -6   1         21.44         22.59         1.79 o                         
   7  -6   1          3.91          1.86         1.82 o                         
  -6  -5   1          9.45         11.35         1.69 o                         
  -5  -5   1        143.88        150.18         2.93 o                         
  -4  -5   1         39.26         37.97         1.56 o                         
  -3  -5   1        129.48        138.04         3.11 o                         
  -2  -5   1       2871.71       3031.04        38.63 o                         
  -1  -5   1        835.19        867.68        13.39 o                         
   0  -5   1       1981.79       2051.28        29.77 o                         
   1  -5   1        567.14        603.48         9.50 o                         
   2  -5   1        132.03        152.93         3.13 o                         
   3  -5   1         85.75         79.01         1.94 o                         
   4  -5   1         73.90         74.67         3.24 o                         
   5  -5   1         52.94         55.84         1.70 o                         
   6  -5   1         76.84         88.18         3.60 o                         
   7  -5   1          3.74          2.39         1.89 o                         
  -6  -4   1         73.58         84.87         3.39 o                         
  -5  -4   1         39.97         44.31         1.51 o                         
  -4  -4   1         21.55         23.20         1.23 o                         
  -3  -4   1        410.49        429.74         7.74 o                         
  -2  -4   1         64.49         75.88         1.59 o                         
  -1  -4   1       3581.77       3879.62        56.39 o                         
   0  -4   1       1961.37       2011.64        29.08 o                         
   1  -4   1       1227.30       1352.41        22.94 o                         
   2  -4   1        248.51        286.12         4.41 o                         
   3  -4   1         53.86         46.13         1.35 o                         
   4  -4   1         54.36         55.54         1.81 o                         
   5  -4   1        101.58        106.73         3.44 o                         
   6  -4   1         17.69         19.27         1.56 o                         
   7  -4   1          9.59          8.71         3.90 o                         
  -6  -3   1         22.92         27.76         4.45 o                         
  -5  -3   1         12.25         15.54         1.09 o                         
  -4  -3   1         15.91         18.40         1.12 o                         
  -3  -3   1         15.25         22.03         1.00 o                         
  -2  -3   1        963.35       1001.05        16.53 o                         
  -1  -3   1      11174.80      11592.63       186.13 o                         
   0  -3   1       3924.00       4077.49        58.73 o                         
   1  -3   1        609.83        640.13        13.11 o                         
   2  -3   1        182.59        189.83         3.04 o                         
   3  -3   1          1.88          2.04         0.53 o                         
   4  -3   1        117.81        119.65         3.00 o                         
   5  -3   1         32.74         36.11         1.49 o                         
   6  -3   1         72.27         82.02         2.76 o                         
   7  -3   1          4.73          6.50         3.39 o                         
  -5  -2   1         65.61         69.43         2.78 o                         
  -4  -2   1        113.92        114.37         2.88 o                         
  -3  -2   1        280.72        290.33         4.87 o                         
  -2  -2   1        189.43        226.52         4.04 o                         
  -1  -2   1       7396.84       7446.46       119.68 o                         
   0  -2   1       1011.71       1069.05        17.49 o                         
   1  -2   1       4257.18       4362.26        66.96 o                         
   2  -2   1        268.76        271.87         4.50 o                         
   3  -2   1        171.17        167.40         3.26 o                         
   4  -2   1          6.24          7.70         0.94 o                         
   5  -2   1         75.20         85.03         3.50 o                         
   6  -2   1          3.97          5.86         1.45 o                         
   7  -2   1         30.04         27.93         4.41 o                         
  -5  -1   1        137.91        150.06         4.43 o                         
  -4  -1   1        222.09        228.39         4.28 o                         
  -3  -1   1        407.92        398.80         6.07 o                         
  -2  -1   1        596.93        604.65        10.21 o                         
  -1  -1   1         76.41         69.94         1.55 o                         
   0  -1   1       1098.78       1184.34        16.42 o                         
   1  -1   1       4295.39       4412.10        78.34 o                         
   2  -1   1        167.31        174.33         2.82 o                         
   3  -1   1         55.57         67.75         1.69 o                         
   4  -1   1          4.74          6.35         0.79 o                         
   5  -1   1         43.43         47.08         1.87 o                         
   6  -1   1         76.50         89.89         3.70 o                         
  -5   0   1         29.05         28.97         3.48 o                         
  -4   0   1          0.25          0.29         0.55 o                         
  -3   0   1         66.32         61.06         1.43 o                         
  -2   0   1        401.69        446.58         6.68 o                         
  -1   0   1       3826.99       4030.46        59.58 o                         
   0   0   1          8.61          7.80         0.63 o                         
   1   0   1         24.05         23.50         0.79 o                         
   2   0   1        931.27        911.86        11.56 o                         
   3   0   1         36.42         44.96         1.36 o                         
   4   0   1         73.26         80.33         1.89 o                         
   5   0   1         60.70         69.24         2.67 o                         
   6   0   1         14.25         15.36         2.09 o                         
  -5   1   1        134.82        152.28         8.07 o                         
  -4   1   1        219.59        224.34         5.64 o                         
  -3   1   1        411.04        399.01         5.84 o                         
  -2   1   1        593.22        606.85        10.50 o                         
  -1   1   1         77.85         66.67         1.34 o                         
   0   1   1       1121.65       1139.40        21.24 o                         
   1   1   1       4344.68       4277.85        58.77 o                         
   2   1   1        167.26        171.82         2.45 o                         
   3   1   1         57.09         63.29         1.72 o                         
   4   1   1          5.41          4.20         0.72 o                         
   5   1   1         43.36         47.50         3.51 o                         
   6   1   1         78.14         88.91         3.30 o                         
  -5   2   1         65.57         70.49         3.63 o                         
  -4   2   1        115.73        116.49         3.93 o                         
  -3   2   1        284.12        278.49         4.64 o                         
  -2   2   1        190.74        217.52         3.61 o                         
  -1   2   1       7347.46       7488.24        91.26 o                         
   0   2   1       1028.87       1014.67        13.83 o                         
   1   2   1       4237.20       4392.09        65.24 o                         
   2   2   1        277.89        258.46         3.33 o                         
   3   2   1        166.01        174.58         3.10 o                         
   4   2   1          6.73          6.72         0.89 o                         
   5   2   1         75.95         85.95         2.65 o                         
   6   2   1          3.99          3.66         1.83 o                         
  -5   3   1         10.80         14.61         1.88 o                         
  -4   3   1         15.87         15.83         1.52 o                         
  -3   3   1         14.52         23.65         0.88 o                         
  -2   3   1        949.52       1002.52        15.93 o                         
  -1   3   1      11193.50      11694.63       151.28 o                         
   0   3   1       3908.24       4007.83        52.95 o                         
   1   3   1        591.56        643.78        10.30 o                         
   2   3   1        181.64        190.25         2.54 o                         
   3   3   1          1.15          2.33         0.46 o                         
   4   3   1        118.71        122.86         2.80 o                         
   5   3   1         32.84         35.05         1.37 o                         
   6   3   1         72.86         82.08         5.58 o                         
  -5   4   1         40.41         46.80         3.10 o                         
  -4   4   1         20.36         22.87         1.50 o                         
  -3   4   1        405.59        428.83         6.91 o                         
  -2   4   1         65.79         72.79         2.14 o                         
  -1   4   1       3618.01       3772.35        54.21 o                         
   0   4   1       1983.99       1949.54        26.16 o                         
   1   4   1       1227.10       1309.47        20.23 o                         
   2   4   1        261.64        268.57         5.67 o                         
   3   4   1         52.06         48.51         1.31 o                         
   4   4   1         56.60         57.18         2.85 o                         
   5   4   1        102.53        108.66         2.21 o                         
   6   4   1         17.73         15.37         3.00 o                         
  -6   5   1          9.92         12.64         2.90 o                         
  -5   5   1        141.90        163.48         9.53 o                         
  -4   5   1         38.68         40.16         2.10 o                         
  -3   5   1        135.25        132.62         2.85 o                         
  -2   5   1       2866.19       3009.84        61.14 o                         
  -1   5   1        841.13        840.86        15.16 o                         
   0   5   1       2006.61       1989.36        27.57 o                         
   1   5   1        557.72        595.59         8.44 o                         
   2   5   1        133.18        150.95         3.07 o                         
   3   5   1         80.76         84.40         2.06 o                         
   4   5   1         73.48         75.54         2.21 o                         
   5   5   1         53.15         56.19         1.84 o                         
   6   5   1         77.28         85.56         5.81 o                         
  -6   6   1          0.62          1.62         2.23 o                         
  -5   6   1         93.34        101.49         4.42 o                         
  -4   6   1        160.36        160.51         3.90 o                         
  -3   6   1        289.36        293.49         5.00 o                         
  -2   6   1       3025.53       3250.85        50.79 o                         
  -1   6   1       2202.08       2311.17        37.75 o                         
   0   6   1         28.78         29.82         1.24 o                         
   1   6   1        111.32        121.34         2.11 o                         
   2   6   1        746.47        790.05        12.46 o                         
   3   6   1         18.06         24.00         1.12 o                         
   4   6   1          6.55          5.63         0.81 o                         
   5   6   1         30.21         32.19         2.00 o                         
   6   6   1         21.04         23.09         1.83 o                         
  -6   7   1         37.75         45.44         4.38 o                         
  -5   7   1        164.61        178.99         5.64 o                         
  -4   7   1         42.33         40.90         1.69 o                         
  -3   7   1        311.82        308.98         4.81 o                         
  -2   7   1        632.67        657.13        10.68 o                         
  -1   7   1        825.64        927.34        15.43 o                         
   0   7   1        201.97        208.44         3.43 o                         
   1   7   1         29.72         29.79         0.79 o                         
   2   7   1        232.04        245.34         4.84 o                         
   3   7   1         41.17         37.54         1.42 o                         
   4   7   1         44.95         43.96         1.69 o                         
   5   7   1         11.02         12.54         0.98 o                         
   6   7   1          4.75          4.50         1.25 o                         
  -6   8   1         18.79         22.41         3.31 o                         
  -5   8   1         24.84         25.44         1.61 o                         
  -4   8   1        230.36        237.26         4.84 o                         
  -3   8   1        365.82        371.13         5.62 o                         
  -2   8   1         18.07         25.19         1.39 o                         
  -1   8   1        411.91        442.75         7.70 o                         
   0   8   1        264.87        282.39         4.49 o                         
   1   8   1        607.93        635.30         8.59 o                         
   2   8   1         35.13         29.87         1.03 o                         
   3   8   1        199.96        197.95         4.01 o                         
   4   8   1         95.01         85.12         2.37 o                         
   5   8   1         27.07         30.43         1.17 o                         
   6   8   1         15.65         17.52         1.56 o                         
  -6   9   1         11.37         13.14         1.89 o                         
  -5   9   1         62.87         68.38         2.09 o                         
  -4   9   1         84.63         84.90         2.80 o                         
  -3   9   1         95.24         93.97         2.07 o                         
  -2   9   1       1036.96       1092.61        17.43 o                         
  -1   9   1       1334.17       1513.07        24.54 o                         
   0   9   1        552.67        594.00         9.28 o                         
   1   9   1       1010.56       1024.52        13.45 o                         
   2   9   1         15.97         18.93         0.76 o                         
   3   9   1        584.16        589.86        10.21 o                         
   4   9   1         76.19         77.48         2.37 o                         
   5   9   1          5.19          6.15         0.70 o                         
   6   9   1         21.09         19.66         1.67 o                         
   7   9   1          3.62          4.41         3.86 o                         
  -6  10   1         19.32         24.11         1.81 o                         
  -5  10   1          3.97          3.99         0.86 o                         
  -4  10   1         65.65         62.15         2.12 o                         
  -3  10   1         81.80         80.11         2.12 o                         
  -2  10   1         14.49         10.62         0.81 o                         
  -1  10   1       1223.04       1341.35        24.66 o                         
   0  10   1        145.84        140.56         2.68 o                         
   1  10   1        526.71        566.41         7.78 o                         
   2  10   1        122.43        125.00         2.46 o                         
   3  10   1        730.28        709.22        12.17 o                         
   4  10   1         45.00         46.43         1.49 o                         
   5  10   1         64.02         66.75         1.66 o                         
   6  10   1          2.42          1.85         1.49 o                         
   7  10   1          7.95         12.14         6.29 o                         
  -6  11   1         41.99         51.50         2.32 o                         
  -5  11   1         27.64         27.18         1.38 o                         
  -4  11   1         16.83         15.31         1.36 o                         
  -3  11   1        474.09        485.78         7.87 o                         
  -2  11   1        273.67        242.43         4.34 o                         
  -1  11   1        183.09        191.04         3.71 o                         
   0  11   1        464.17        488.14         8.04 o                         
   1  11   1        588.92        617.51         8.82 o                         
   2  11   1        137.01        122.63         2.48 o                         
   3  11   1        100.48         93.27         2.74 o                         
   4  11   1         74.41         71.04         1.85 o                         
   5  11   1          6.65          5.98         0.72 o                         
   6  11   1         29.38         35.54         1.67 o                         
   7  11   1          0.55          1.59         1.93 o                         
  -6  12   1         24.02         29.21         1.59 o                         
  -5  12   1          8.84         10.59         1.00 o                         
  -4  12   1        106.78        104.61         2.52 o                         
  -3  12   1         36.80         35.44         1.49 o                         
  -2  12   1        219.41        212.57         3.55 o                         
  -1  12   1        212.44        208.79         4.10 o                         
   0  12   1        185.65        196.69         4.20 o                         
   1  12   1        740.86        753.05        11.54 o                         
   2  12   1        350.66        357.88         5.34 o                         
   3  12   1        368.26        343.14         7.27 o                         
   4  12   1        196.26        194.80         3.45 o                         
   5  12   1         68.75         72.72         1.86 o                         
   6  12   1          7.57          8.26         1.08 o                         
   7  12   1          8.48         13.40         4.42 o                         
  -6  13   1         19.70         25.17         1.73 o                         
  -5  13   1         16.99         17.76         1.21 o                         
  -4  13   1        107.46        105.19         2.64 o                         
  -3  13   1         26.37         27.74         1.35 o                         
  -2  13   1        223.89        201.07         3.75 o                         
  -1  13   1         67.38         76.44         1.76 o                         
   0  13   1       1767.53       1892.10        34.26 o                         
   1  13   1        498.30        549.85         9.32 o                         
   2  13   1        119.06        112.39         2.15 o                         
   3  13   1        268.62        248.55         6.56 o                         
   4  13   1        159.84        157.60         2.89 o                         
   5  13   1         40.73         43.13         1.51 o                         
   6  13   1          7.59          7.25         1.07 o                         
   7  13   1          0.95         -0.16         2.97 o                         
  -7  14   1         41.50         39.24         9.48 o                         
  -6  14   1         38.02         47.17         2.56 o                         
  -5  14   1         20.71         22.10         1.23 o                         
  -4  14   1          0.21          0.57         0.64 o                         
  -3  14   1         10.08          5.75         0.82 o                         
  -2  14   1          9.45          8.94         0.66 o                         
  -1  14   1         77.15         71.16         1.53 o                         
   0  14   1        754.70        786.68        12.12 o                         
   1  14   1        369.51        388.45         6.92 o                         
   2  14   1        548.67        514.54         7.55 o                         
   3  14   1         65.65         57.53         2.28 o                         
   4  14   1          0.67          0.35         0.54 o                         
   5  14   1         17.79         18.11         1.34 o                         
   6  14   1          2.23          2.13         0.98 o                         
   7  14   1          5.81          4.36         3.94 o                         
  -7  15   1          6.36          8.34         2.57 o                         
  -6  15   1         14.55         16.32         1.36 o                         
  -5  15   1        137.12        138.13         3.03 o                         
  -4  15   1         32.10         32.11         1.49 o                         
  -3  15   1        243.55        219.98         4.26 o                         
  -2  15   1         42.03         42.41         1.26 o                         
  -1  15   1         67.83         74.34         1.63 o                         
   0  15   1        122.15        121.48         2.42 o                         
   1  15   1        189.76        186.35         2.93 o                         
   2  15   1         49.61         43.60         1.19 o                         
   3  15   1        331.65        312.03         7.37 o                         
   4  15   1         27.07         28.34         1.15 o                         
   5  15   1         52.84         53.56         1.64 o                         
   6  15   1         25.42         27.36         1.96 o                         
   7  15   1          3.14          4.50         1.69 o                         
  -7  16   1          6.25          8.26         2.19 o                         
  -6  16   1         12.34         12.95         1.67 o                         
  -5  16   1         20.93         20.55         1.33 o                         
  -4  16   1         70.71         65.16         2.27 o                         
  -3  16   1         70.76         75.86         2.10 o                         
  -2  16   1         22.37         26.45         1.07 o                         
  -1  16   1        129.13        130.48         2.32 o                         
   0  16   1        389.75        403.67         6.67 o                         
   1  16   1        138.87        148.13         2.71 o                         
   2  16   1        637.30        622.45         8.55 o                         
   3  16   1          2.51          3.02         0.81 o                         
   4  16   1         22.83         23.65         0.95 o                         
   5  16   1        169.89        175.03         3.24 o                         
   6  16   1         22.19         24.55         1.56 o                         
   7  16   1         10.90         11.59         1.88 o                         
  -7  17   1          3.12          1.13         3.50 o                         
  -6  17   1         14.46         16.28         1.56 o                         
  -5  17   1         30.35         36.46         1.91 o                         
  -4  17   1          5.20          5.97         0.75 o                         
  -3  17   1         26.50         33.63         1.47 o                         
  -2  17   1         27.88         17.66         0.95 o                         
  -1  17   1        219.25        205.83         3.35 o                         
   0  17   1        191.41        185.40         3.51 o                         
   1  17   1        338.38        340.63         5.44 o                         
   2  17   1        194.53        188.53         3.16 o                         
   3  17   1        152.49        145.61         3.17 o                         
   4  17   1         41.58         40.62         1.20 o                         
   5  17   1         48.76         53.34         1.60 o                         
   6  17   1          4.10          2.87         1.12 o                         
   7  17   1          1.34          1.64         1.30 o                         
  -7  18   1          5.63          3.35         2.91 o                         
  -6  18   1         28.35         28.67         1.59 o                         
  -5  18   1          7.64         10.31         1.14 o                         
  -4  18   1         39.99         37.26         1.32 o                         
  -3  18   1          9.83         12.55         0.77 o                         
  -2  18   1         12.49          9.32         0.78 o                         
  -1  18   1        417.54        411.36         6.41 o                         
   0  18   1        107.12        107.21         2.37 o                         
   1  18   1        177.84        166.41         3.06 o                         
   2  18   1         59.21         55.45         1.46 o                         
   3  18   1         25.83         25.64         1.11 o                         
   4  18   1         17.70         18.50         0.88 o                         
   5  18   1         51.32         55.07         1.62 o                         
   6  18   1          4.67          4.48         1.34 o                         
   7  18   1          8.63          9.15         2.01 o                         
  -7  19   1          1.00          0.13         1.43 o                         
  -6  19   1         40.23         40.28         2.21 o                         
  -5  19   1          0.33          0.36         0.77 o                         
  -4  19   1         26.25         26.49         1.17 o                         
  -3  19   1         72.79         72.68         1.78 o                         
  -2  19   1        318.50        308.53         5.11 o                         
  -1  19   1         58.33         48.26         1.51 o                         
   0  19   1        346.87        329.46         5.80 o                         
   1  19   1         20.04         23.25         1.12 o                         
   2  19   1         59.98         59.68         1.63 o                         
   3  19   1        152.48        151.45         3.01 o                         
   4  19   1         71.12         74.24         1.63 o                         
   5  19   1         26.14         29.36         1.27 o                         
   6  19   1         36.18         35.92         1.97 o                         
   7  19   1          9.16         10.98         1.54 o                         
  -7  20   1          4.48          2.86         1.48 o                         
  -6  20   1         20.61         23.39         1.55 o                         
  -5  20   1         45.75         47.29         1.75 o                         
  -4  20   1         36.28         37.46         1.37 o                         
  -3  20   1         23.75         23.80         1.15 o                         
  -2  20   1          6.07          4.43         0.66 o                         
  -1  20   1        477.75        463.39         8.46 o                         
   0  20   1        133.81        137.37         2.94 o                         
   1  20   1         96.26         85.57         2.35 o                         
   2  20   1        175.53        167.21         4.34 o                         
   3  20   1         55.92         53.91         1.48 o                         
   4  20   1        138.62        141.46         2.45 o                         
   5  20   1         19.34         20.09         1.11 o                         
   6  20   1          0.48          1.47         1.16 o                         
   7  20   1          4.99          6.42         1.81 o                         
  -7  21   1         12.30         11.21         1.78 o                         
  -6  21   1          0.95          1.46         1.20 o                         
  -5  21   1         34.75         37.17         1.52 o                         
  -4  21   1         37.97         36.67         1.34 o                         
  -3  21   1        116.76        114.76         2.57 o                         
  -2  21   1         86.12         83.81         2.99 o                         
  -1  21   1         36.38         37.35         1.62 o                         
   0  21   1        157.21        151.57         3.49 o                         
   1  21   1         96.64        102.58         2.66 o                         
   2  21   1          2.40          2.21         0.62 o                         
   3  21   1         13.89         15.86         0.88 o                         
   4  21   1         46.83         44.11         1.34 o                         
   5  21   1         11.73         11.57         0.97 o                         
   6  21   1         13.79         16.19         1.60 o                         
  -6  22   1         19.64         17.07         1.50 o                         
  -5  22   1          5.10          4.68         0.89 o                         
  -4  22   1         63.53         63.18         1.73 o                         
  -3  22   1         74.13         73.34         1.64 o                         
  -2  22   1         35.93         34.62         1.29 o                         
  -1  22   1        384.52        357.54         6.90 o                         
   0  22   1        240.15        239.74         4.98 o                         
   1  22   1         16.31         15.08         1.14 o                         
   2  22   1        193.35        198.29         3.95 o                         
   3  22   1         27.71         30.52         1.58 o                         
   4  22   1        149.67        148.84         2.73 o                         
   5  22   1         30.81         29.10         1.39 o                         
   6  22   1          4.30          5.84         1.09 o                         
  -6  23   1          1.65          2.72         1.19 o                         
  -5  23   1         39.51         41.05         1.64 o                         
  -4  23   1          1.95          2.01         0.68 o                         
  -3  23   1         64.66         63.56         1.50 o                         
  -2  23   1          2.97          5.69         0.68 o                         
  -1  23   1         35.04         36.21         1.67 o                         
   0  23   1         45.13         42.03         1.75 o                         
   1  23   1        278.25        288.31         5.75 o                         
   2  23   1         25.97         27.07         1.52 o                         
   3  23   1        145.32        141.40         2.88 o                         
   4  23   1         76.55         73.30         2.04 o                         
   5  23   1          2.46          3.39         0.90 o                         
   6  23   1          6.55          8.90         1.21 o                         
  -6  24   1          3.31          2.06         1.14 o                         
  -5  24   1          7.89          9.97         1.08 o                         
  -4  24   1         25.18         22.03         1.24 o                         
  -3  24   1         79.54         75.96         1.70 o                         
  -2  24   1         64.48         59.77         1.84 o                         
  -1  24   1          9.19          7.50         1.78 o                         
   0  24   1          8.65         12.12         1.18 o                         
   1  24   1         12.23         15.62         1.05 o                         
   2  24   1        123.71        123.73         4.68 o                         
   3  24   1         11.00         12.20         0.89 o                         
   4  24   1         32.85         37.15         1.42 o                         
   5  24   1          9.05          8.45         1.11 o                         
   6  24   1          9.28         10.09         1.30 o                         
  -6  25   1          2.73          2.08         1.33 o                         
  -5  25   1         39.20         43.45         1.76 o                         
  -4  25   1         41.12         39.22         1.59 o                         
  -3  25   1         58.53         57.83         1.48 o                         
  -2  25   1        182.92        169.33         3.33 o                         
  -1  25   1         35.69         34.70         2.32 o                         
   0  25   1         21.59         22.45         2.61 o                         
   1  25   1        363.58        361.18        10.40 o                         
   2  25   1         19.73         22.79         1.36 o                         
   3  25   1         52.15         51.23         1.61 o                         
   4  25   1         12.30         12.61         1.06 o                         
   5  25   1          7.36          6.72         1.07 o                         
   6  25   1         32.62         33.14         2.08 o                         
  -6  26   1          3.26          3.85         1.14 o                         
  -5  26   1         17.73         18.62         1.37 o                         
  -4  26   1          9.82          9.30         1.09 o                         
  -3  26   1         24.31         23.05         1.02 o                         
  -2  26   1         44.95         39.86         1.33 o                         
  -1  26   1         98.98         94.77         3.17 o                         
   0  26   1        130.96        129.12         4.76 o                         
   1  26   1          2.29          3.69         0.72 o                         
   2  26   1         92.83         92.04         3.09 o                         
   3  26   1         33.49         36.39         1.42 o                         
   4  26   1          3.36          1.88         0.84 o                         
   5  26   1         34.84         33.37         2.05 o                         
   6  26   1          3.39          5.50         1.60 o                         
  -6  27   1          2.37          1.70         1.17 o                         
  -5  27   1         22.72         25.18         1.73 o                         
  -4  27   1         15.52         15.08         1.20 o                         
  -3  27   1         42.83         41.16         1.47 o                         
  -2  27   1        249.34        240.73         4.10 o                         
  -1  27   1          3.90          4.80         0.85 o                         
   0  27   1         28.96         31.46         1.74 o                         
   1  27   1          1.83          0.89         0.64 o                         
   2  27   1         53.71         55.87         2.12 o                         
   3  27   1         83.18         86.46         2.06 o                         
   4  27   1         13.82         12.91         1.19 o                         
   5  27   1          6.92          7.00         1.15 o                         
   6  27   1          8.25          9.77         2.05 o                         
  -6  28   1         11.70         12.04         1.48 o                         
  -5  28   1          7.50          8.11         1.23 o                         
  -4  28   1         65.32         66.38         2.49 o                         
  -3  28   1         27.11         24.32         1.79 o                         
  -2  28   1         21.37         25.21         1.29 o                         
  -1  28   1        155.13        150.31         3.83 o                         
   0  28   1         79.55         81.08         2.52 o                         
   1  28   1         14.89         13.26         0.96 o                         
   2  28   1         92.40         95.72         2.87 o                         
   3  28   1         23.77         22.94         1.68 o                         
   4  28   1         28.28         26.51         1.44 o                         
   5  28   1          8.72         11.25         1.13 o                         
  -5  29   1         38.80         37.98         1.85 o                         
  -4  29   1          9.33          9.25         1.09 o                         
  -3  29   1         24.49         27.43         2.18 o                         
  -2  29   1        243.86        237.96         4.54 o                         
  -1  29   1         45.77         44.75         1.98 o                         
   0  29   1         12.52         10.73         1.06 o                         
   1  29   1        117.38        115.36         2.66 o                         
   2  29   1         14.03         17.69         1.69 o                         
   3  29   1         16.95         19.83         1.60 o                         
   4  29   1         39.25         33.92         2.25 o                         
   5  29   1          1.57          0.96         2.53 o                         
  -5  30   1          9.43         10.58         1.65 o                         
  -4  30   1         45.46         48.43         2.06 o                         
  -3  30   1         15.64         15.60         1.33 o                         
  -2  30   1         11.28         13.82         1.12 o                         
  -1  30   1         41.86         40.86         2.02 o                         
   0  30   1          8.53          7.38         1.12 o                         
   1  30   1         11.44         15.19         1.71 o                         
   2  30   1         50.52         52.99         2.29 o                         
   3  30   1         28.67         25.52         2.03 o                         
   4  30   1         10.54         10.85         1.21 o                         
   5  30   1          4.83          4.14         1.11 o                         
  -5  31   1         27.44         26.81         3.71 o                         
  -4  31   1          2.41          2.48         1.14 o                         
  -3  31   1         30.82         35.46         1.79 o                         
  -2  31   1         20.49         25.56         1.43 o                         
  -1  31   1         17.92         18.18         1.45 o                         
   0  31   1         16.93         21.59         1.51 o                         
   1  31   1         59.45         58.99         2.34 o                         
   2  31   1         18.13         18.44         1.58 o                         
   3  31   1         74.95         78.89         3.94 o                         
   4  31   1          8.96          8.01         1.16 o                         
   5  31   1          7.16          9.15         1.25 o                         
  -5  32   1          3.09          3.19         1.12 o                         
  -4  32   1         33.14         40.86         3.30 o                         
  -3  32   1         29.20         31.76         2.36 o                         
  -2  32   1         22.77         24.24         1.57 o                         
  -1  32   1         97.04         94.01         3.00 o                         
   0  32   1         24.33         21.57         1.83 o                         
   1  32   1         24.53         26.86         1.80 o                         
   2  32   1          9.53          9.64         1.37 o                         
   3  32   1          5.03          6.58         1.60 o                         
   4  32   1          0.07          2.21         1.95 o                         
   5  32   1         11.88         10.86         1.34 o                         
  -5  33   1         16.03         13.09         1.44 o                         
  -4  33   1         16.56         19.08         2.14 o                         
  -3  33   1         28.07         27.12         2.28 o                         
  -2  33   1         20.70         23.39         2.03 o                         
  -1  33   1          7.50          9.47         1.60 o                         
   0  33   1         79.76         77.06         2.79 o                         
   1  33   1          8.01         11.39         1.36 o                         
   2  33   1         22.67         24.73         1.82 o                         
   3  33   1         14.04         17.48         2.72 o                         
   4  33   1          0.72         -1.43         1.70 o                         
  -4  34   1         39.44         41.41         2.87 o                         
  -3  34   1         17.74         17.87         2.82 o                         
  -2  34   1         17.76         22.24         2.19 o                         
  -1  34   1         30.45         39.49         2.20 o                         
   0  34   1         46.00         45.39         2.35 o                         
   1  34   1         54.05         54.84         3.20 o                         
   2  34   1         59.50         65.75         3.21 o                         
   3  34   1          5.18          4.53         1.57 o                         
   4  34   1          3.53          4.55         3.49 o                         
  -4  35   1         13.17          9.58         2.05 o                         
  -3  35   1          6.91          5.87         1.68 o                         
  -2  35   1         70.66         69.24         3.98 o                         
  -1  35   1         36.74         47.08         3.38 o                         
   0  35   1         90.87         92.52         3.22 o                         
   1  35   1         17.39         24.81         5.05 o                         
   2  35   1          1.22          1.59         1.42 o                         
   3  35   1         31.87         35.19         5.57 o                         
   4  35   1         10.24          6.90         2.43 o                         
  -4  36   1         21.75         17.42         3.02 o                         
  -3  36   1          7.86          8.79         1.74 o                         
  -2  36   1         16.15         14.27         2.73 o                         
  -1  36   1          8.66         11.27         2.00 o                         
   0  36   1         13.22         15.96         2.16 o                         
   1  36   1          3.21          6.09         1.83 o                         
   2  36   1         49.49         61.35         4.11 o                         
   3  36   1          5.23          5.49         1.76 o                         
   4  36   1          4.95          7.44         2.26 o                         
  -4  37   1          3.86          2.19         3.78 o                         
  -3  37   1          5.56          6.07         1.65 o                         
  -2  37   1          0.09         -0.92         2.53 o                         
  -1  37   1          1.59          0.16         2.03 o                         
   0  37   1         17.23         18.79         6.24 o                         
   1  37   1          7.65          8.83         1.94 o                         
   2  37   1         62.73         75.88         6.09 o                         
   3  37   1         23.93         24.94         3.17 o                         
  -3  38   1          3.05          2.07         2.51 o                         
  -2  38   1          5.13          6.62         2.74 o                         
  -1  38   1          0.87          0.70         2.11 o                         
   0  38   1          8.19          7.13         2.70 o                         
   1  38   1         17.79         24.57         3.90 o                         
   2  38   1         54.99         64.56         6.14 o                         
   3  38   1          6.60          4.32         1.77 o                         
  -3  39   1         32.17         36.07         4.48 o                         
  -2  39   1          2.85         -0.82         2.48 o                         
  -1  39   1         21.87         20.28         2.69 o                         
   0  39   1          0.03         -2.02         2.61 o                         
   1  39   1         32.17         39.74         5.67 o                         
   2  39   1          0.95          1.52         2.69 o                         
   3  39   1         11.06         12.18         2.07 o                         
  -2  40   1          3.62          2.58         2.72 o                         
  -1  40   1          7.84          9.35         3.26 o                         
   0  40   1         36.92         43.40         5.01 o                         
   1  40   1          2.52          4.39         5.08 o                         
   2  40   1          3.46          5.15         2.94 o                         
  -2  41   1          2.96          4.90         2.89 o                         
  -1  41   1          2.60          2.27         2.04 o                         
   0  41   1         18.88         18.50         3.71 o                         
   1  41   1         32.17         36.18         3.49 o                         
   2  41   1         17.21         13.90         3.61 o                         
  -1  42   1         30.89         47.50         5.37 o                         
   0  42   1          7.32         12.79         3.63 o                         
   1  42   1         10.14         10.01         2.44 o                         
  -1 -42   2          1.06         -1.25         3.27 o                         
   0 -42   2         11.37         10.96         3.05 o                         
  -2 -41   2          7.00          5.89         2.22 o                         
  -1 -41   2          1.74          1.64         3.38 o                         
   0 -41   2         22.03         27.32         5.01 o                         
   1 -41   2          4.91         13.87         2.99 o                         
  -2 -40   2         15.36         15.72         3.64 o                         
  -1 -40   2          3.30          4.00         2.47 o                         
   0 -40   2         14.93         22.42         4.71 o                         
   1 -40   2         16.53         22.96         3.40 o                         
   2 -40   2         37.12         43.62         5.87 o                         
  -3 -39   2          2.57          2.31         1.95 o                         
  -2 -39   2          5.79          5.34         2.30 o                         
  -1 -39   2         23.45         24.28         2.59 o                         
   0 -39   2         17.36         20.22         4.99 o                         
   1 -39   2         79.17         76.72         5.12 o                         
   2 -39   2         12.82         12.13         4.54 o                         
  -3 -38   2         21.11         22.91         2.60 o                         
  -2 -38   2         13.55         12.05         2.16 o                         
  -1 -38   2         18.58         18.98         2.93 o                         
   0 -38   2         12.05         15.78         4.13 o                         
   1 -38   2         54.63         57.17         4.56 o                         
   2 -38   2          5.79          5.48         2.47 o                         
   3 -38   2          1.26         -2.65         2.76 o                         
  -4 -37   2          2.48          8.27         2.98 o                         
  -3 -37   2         23.57         25.89         3.09 o                         
  -2 -37   2         19.77         24.26         2.45 o                         
  -1 -37   2         14.62         15.96         2.21 o                         
   0 -37   2         19.49         38.22         4.96 o                         
   1 -37   2         55.13         69.85         6.85 o                         
   2 -37   2         15.78         17.84         3.74 o                         
   3 -37   2          9.42         14.16         3.75 o                         
  -4 -36   2          4.61          1.18         1.11 o                         
  -3 -36   2         26.30         29.33         5.95 o                         
  -2 -36   2          6.09          6.02         1.96 o                         
  -1 -36   2         26.09         25.29         2.35 o                         
   0 -36   2         75.35         77.46         4.94 o                         
   1 -36   2         16.72         22.31         4.60 o                         
   2 -36   2          0.68         -0.39         2.25 o                         
   3 -36   2         13.40         13.03         2.07 o                         
   4 -36   2         11.18          9.15         2.44 o                         
  -4 -35   2         11.01          9.50         1.51 o                         
  -3 -35   2          8.98          7.06         1.91 o                         
  -2 -35   2         19.71         22.30         2.30 o                         
  -1 -35   2         41.65         48.37         5.13 o                         
   0 -35   2         58.04         59.12         3.07 o                         
   1 -35   2          0.98          1.74         4.31 o                         
   2 -35   2         19.49         21.67         3.01 o                         
   3 -35   2          5.53          8.80         2.04 o                         
   4 -35   2         20.04         18.10         2.36 o                         
  -4 -34   2         37.28         32.52         1.92 o                         
  -3 -34   2          7.14          3.66         1.68 o                         
  -2 -34   2          3.79          4.17         1.70 o                         
  -1 -34   2         14.34         14.96         1.62 o                         
   0 -34   2         10.14         13.65         1.64 o                         
   1 -34   2          4.89          4.30         1.61 o                         
   2 -34   2          9.10          6.63         2.27 o                         
   3 -34   2          4.16          4.30         1.83 o                         
   4 -34   2         36.39         30.95         2.70 o                         
  -5 -33   2         21.18         14.38         1.31 o                         
  -4 -33   2          9.61          8.73         1.28 o                         
  -3 -33   2         43.18         42.43         2.98 o                         
  -2 -33   2          0.20          0.05         1.27 o                         
  -1 -33   2        116.38        119.95         3.77 o                         
   0 -33   2         26.20         28.30         1.91 o                         
   1 -33   2         13.16         17.44         1.89 o                         
   2 -33   2         37.10         45.82         2.77 o                         
   3 -33   2          4.08          3.00         1.71 o                         
   4 -33   2          3.25         -0.69         1.90 o                         
  -5 -32   2         17.65         15.12         1.70 o                         
  -4 -32   2          0.10          0.66         1.26 o                         
  -3 -32   2          4.06          3.31         1.00 o                         
  -2 -32   2         76.94         78.11         2.87 o                         
  -1 -32   2         22.53         24.01         1.70 o                         
   0 -32   2         25.26         29.78         1.83 o                         
   1 -32   2         34.33         39.63         2.70 o                         
   2 -32   2         54.39         55.19         2.84 o                         
   3 -32   2         21.72         25.85         3.45 o                         
   4 -32   2         29.03         24.56         2.17 o                         
   5 -32   2         13.29         13.74         1.57 o                         
  -5 -31   2         10.33          8.61         1.17 o                         
  -4 -31   2         19.54         20.14         1.33 o                         
  -3 -31   2         35.45         35.88         1.53 o                         
  -2 -31   2         44.54         49.40         2.25 o                         
  -1 -31   2         81.49         77.94         2.73 o                         
   0 -31   2        133.64        130.09         3.57 o                         
   1 -31   2         49.26         52.28         2.95 o                         
   2 -31   2         62.71         58.59         2.54 o                         
   3 -31   2         33.93         38.82         3.65 o                         
   4 -31   2          1.69          0.30         1.56 o                         
   5 -31   2         14.76         16.30         1.52 o                         
  -5 -30   2         15.47         14.04         1.17 o                         
  -4 -30   2         45.45         46.74         1.71 o                         
  -3 -30   2          2.93          3.71         0.86 o                         
  -2 -30   2         75.95         76.91         2.17 o                         
  -1 -30   2         81.83         82.78         2.69 o                         
   0 -30   2         18.85         19.97         1.63 o                         
   1 -30   2          3.55          4.62         1.31 o                         
   2 -30   2         36.73         44.73         2.19 o                         
   3 -30   2          2.50          2.51         1.32 o                         
   4 -30   2         11.25          9.54         1.39 o                         
   5 -30   2         10.43          9.96         1.49 o                         
  -5 -29   2          1.51          1.79         0.89 o                         
  -4 -29   2         36.50         36.19         1.34 o                         
  -3 -29   2         45.75         45.06         1.38 o                         
  -2 -29   2         67.91         66.16         1.98 o                         
  -1 -29   2         21.78         23.95         1.67 o                         
   0 -29   2        132.90        133.87         3.42 o                         
   1 -29   2          3.08          3.74         1.04 o                         
   2 -29   2          0.19         -0.38         0.99 o                         
   3 -29   2         52.45         53.66         2.08 o                         
   4 -29   2          2.31          1.69         1.45 o                         
   5 -29   2         19.91         20.04         1.43 o                         
  -6 -28   2          9.07          7.38         1.38 o                         
  -5 -28   2         34.50         31.16         1.50 o                         
  -4 -28   2          1.54          2.17         0.72 o                         
  -3 -28   2         95.50         89.94         1.85 o                         
  -2 -28   2         13.97         15.58         0.97 o                         
  -1 -28   2         36.44         35.76         1.74 o                         
   0 -28   2         34.76         38.18         1.78 o                         
   1 -28   2        220.43        206.57         4.63 o                         
   2 -28   2          2.09          2.93         1.14 o                         
   3 -28   2          4.66          4.20         1.32 o                         
   4 -28   2         10.82          9.63         1.13 o                         
   5 -28   2         23.06         21.73         1.33 o                         
  -6 -27   2         37.03         30.11         2.49 o                         
  -5 -27   2          0.28          0.23         0.87 o                         
  -4 -27   2         33.01         30.79         1.13 o                         
  -3 -27   2        164.55        159.68         2.73 o                         
  -2 -27   2         15.47         14.24         0.84 o                         
  -1 -27   2         17.68         20.63         1.31 o                         
   0 -27   2         76.18         70.60         2.56 o                         
   1 -27   2          4.40          5.67         0.99 o                         
   2 -27   2         96.86         93.85         2.76 o                         
   3 -27   2         47.37         48.03         1.71 o                         
   4 -27   2          3.58          3.18         0.81 o                         
   5 -27   2          2.23          2.82         0.96 o                         
   6 -27   2         11.18          8.20         1.44 o                         
  -6 -26   2          0.37         -0.26         0.89 o                         
  -5 -26   2         33.05         27.76         1.45 o                         
  -4 -26   2         29.46         29.14         1.19 o                         
  -3 -26   2        238.86        234.42         3.58 o                         
  -2 -26   2         39.72         41.55         1.24 o                         
  -1 -26   2         28.26         29.00         1.21 o                         
   0 -26   2         54.52         53.98         2.62 o                         
   1 -26   2        198.39        195.84         4.27 o                         
   2 -26   2        122.06        123.39         3.14 o                         
   3 -26   2         32.82         35.01         1.40 o                         
   4 -26   2         34.25         33.91         1.35 o                         
   5 -26   2         22.93         18.70         1.27 o                         
   6 -26   2          5.63          4.92         1.12 o                         
  -6 -25   2          9.55          9.15         1.11 o                         
  -5 -25   2          0.84          0.45         0.91 o                         
  -4 -25   2         13.01         13.37         0.82 o                         
  -3 -25   2         21.88         25.97         0.95 o                         
  -2 -25   2         26.16         29.31         1.03 o                         
  -1 -25   2        177.86        185.01         3.96 o                         
   0 -25   2        236.81        224.96         7.65 o                         
   1 -25   2          0.07          0.68         1.42 o                         
   2 -25   2        193.61        187.28         4.17 o                         
   3 -25   2        208.57        200.11         3.58 o                         
   4 -25   2         12.36         12.00         0.96 o                         
   5 -25   2          8.61          6.93         1.01 o                         
   6 -25   2         18.35         13.42         1.22 o                         
  -6 -24   2         14.31         10.14         1.29 o                         
  -5 -24   2          8.68          8.44         1.01 o                         
  -4 -24   2        192.00        191.20         2.93 o                         
  -3 -24   2         54.15         54.68         1.23 o                         
  -2 -24   2        127.24        118.29         2.18 o                         
  -1 -24   2         50.94         55.21         1.80 o                         
   0 -24   2          2.00          1.94         0.96 o                         
   1 -24   2         93.47         90.75         3.27 o                         
   2 -24   2         17.07         18.18         1.01 o                         
   3 -24   2         47.64         43.31         1.41 o                         
   4 -24   2         70.08         71.87         1.95 o                         
   5 -24   2         18.03         15.12         1.21 o                         
   6 -24   2          1.43          1.13         1.14 o                         
  -6 -23   2         22.29         19.23         1.27 o                         
  -5 -23   2          3.31          3.94         0.82 o                         
  -4 -23   2         33.89         32.91         1.08 o                         
  -3 -23   2        151.17        146.03         2.17 o                         
  -2 -23   2         76.33         80.02         1.65 o                         
  -1 -23   2        313.22        315.01         6.06 o                         
   0 -23   2        109.65        108.02         3.15 o                         
   1 -23   2         21.01         24.50         2.06 o                         
   2 -23   2         85.94         89.11         2.42 o                         
   3 -23   2        213.55        208.65         3.66 o                         
   4 -23   2          1.19          0.24         0.74 o                         
   5 -23   2         30.58         26.90         1.51 o                         
   6 -23   2          3.28          2.24         1.10 o                         
  -7 -22   2          2.96          1.23         4.70 o                         
  -6 -22   2         14.78         13.07         1.61 o                         
  -5 -22   2         34.25         35.41         1.32 o                         
  -4 -22   2         57.55         57.20         1.30 o                         
  -3 -22   2         64.94         64.83         1.25 o                         
  -2 -22   2        239.95        242.33         3.23 o                         
  -1 -22   2        155.51        170.40         4.29 o                         
   0 -22   2        126.80        123.31         3.61 o                         
   1 -22   2         86.89         94.90         3.03 o                         
   2 -22   2         28.23         30.00         1.75 o                         
   3 -22   2        105.94        102.51         2.00 o                         
   4 -22   2         68.16         64.88         1.81 o                         
   5 -22   2         14.46         11.91         1.08 o                         
   6 -22   2          0.13          0.17         1.28 o                         
  -7 -21   2          3.03          3.35         1.55 o                         
  -6 -21   2          9.34          6.23         1.15 o                         
  -5 -21   2         71.25         72.64         1.96 o                         
  -4 -21   2         60.77         67.40         1.36 o                         
  -3 -21   2        106.97        102.48         1.61 o                         
  -2 -21   2        120.06        123.63         2.81 o                         
  -1 -21   2        253.55        251.55         5.49 o                         
   0 -21   2        140.35        137.46         3.54 o                         
   1 -21   2        144.34        144.10         4.17 o                         
   2 -21   2         17.69         11.46         1.53 o                         
   3 -21   2          8.22          7.87         0.70 o                         
   4 -21   2         10.49         10.02         0.85 o                         
   5 -21   2         20.81         19.47         1.24 o                         
   6 -21   2          0.21         -0.79         1.18 o                         
  -7 -20   2          4.77          2.75         1.40 o                         
  -6 -20   2         22.85         18.98         1.38 o                         
  -5 -20   2         33.04         33.43         1.39 o                         
  -4 -20   2        155.25        153.51         2.22 o                         
  -3 -20   2         24.10         24.77         0.78 o                         
  -2 -20   2        143.43        142.24         3.22 o                         
  -1 -20   2        204.85        185.29         4.27 o                         
   0 -20   2        103.58        109.32         3.11 o                         
   1 -20   2        235.53        224.76         5.23 o                         
   2 -20   2         27.52         24.07         1.53 o                         
   3 -20   2         39.55         41.00         1.12 o                         
   4 -20   2         84.79         85.71         1.70 o                         
   5 -20   2          0.94          1.06         0.86 o                         
   6 -20   2         10.59          5.81         1.55 o                         
  -7 -19   2          3.44         -0.09         1.49 o                         
  -6 -19   2          6.36          6.54         1.02 o                         
  -5 -19   2          4.46          6.24         0.86 o                         
  -4 -19   2         30.42         33.85         1.03 o                         
  -3 -19   2         85.00         79.16         1.27 o                         
  -2 -19   2        138.88        118.32         2.46 o                         
  -1 -19   2        556.26        551.68         9.29 o                         
   0 -19   2        505.13        509.40         9.63 o                         
   1 -19   2         35.93         32.27         1.52 o                         
   2 -19   2        121.39        117.69         2.81 o                         
   3 -19   2         54.58         48.73         1.20 o                         
   4 -19   2         70.91         73.82         1.64 o                         
   5 -19   2         15.54         13.75         1.06 o                         
   6 -19   2          0.91         -0.04         1.27 o                         
   7 -19   2          1.70          3.12         1.66 o                         
  -7 -18   2          7.41          5.96         1.55 o                         
  -6 -18   2         28.02         22.93         1.83 o                         
  -5 -18   2         25.85         29.06         1.38 o                         
  -4 -18   2         48.55         40.77         1.12 o                         
  -3 -18   2          3.74          2.93         0.43 o                         
  -2 -18   2        117.93        120.50         2.53 o                         
  -1 -18   2        137.94        137.70         3.07 o                         
   0 -18   2         52.85         48.09         1.77 o                         
   1 -18   2        962.01        938.27        16.23 o                         
   2 -18   2        145.56        141.85         2.78 o                         
   3 -18   2         17.90         17.20         0.75 o                         
   4 -18   2          0.63          0.86         0.62 o                         
   5 -18   2          9.37          7.10         0.88 o                         
   6 -18   2         18.10         15.21         1.60 o                         
   7 -18   2          2.57          2.32         1.54 o                         
  -7 -17   2         12.07          6.89         1.51 o                         
  -6 -17   2         48.72         44.71         1.99 o                         
  -5 -17   2         13.28         12.96         1.05 o                         
  -4 -17   2         12.83         13.25         0.74 o                         
  -3 -17   2        195.36        182.05         3.82 o                         
  -2 -17   2        242.61        210.21         3.70 o                         
  -1 -17   2        252.87        263.24         4.93 o                         
   0 -17   2         60.12         54.36         1.82 o                         
   1 -17   2        422.55        400.06         7.46 o                         
   2 -17   2        433.82        402.28         6.40 o                         
   3 -17   2         39.81         37.65         1.29 o                         
   4 -17   2         13.74         13.35         0.78 o                         
   5 -17   2         42.47         37.88         1.32 o                         
   6 -17   2         10.29          9.09         1.24 o                         
   7 -17   2          3.10          1.29         1.46 o                         
  -7 -16   2          0.11         -0.22         1.38 o                         
  -6 -16   2         18.31         15.39         1.28 o                         
  -5 -16   2          0.46          0.47         0.74 o                         
  -4 -16   2         51.42         49.67         1.23 o                         
  -3 -16   2         30.75         25.00         1.13 o                         
  -2 -16   2        535.16        470.29         7.29 o                         
  -1 -16   2        462.17        445.14         6.83 o                         
   0 -16   2        347.94        348.55         6.75 o                         
   1 -16   2        565.64        553.31         9.82 o                         
   2 -16   2        111.48         99.41         2.16 o                         
   3 -16   2         18.32         16.66         1.02 o                         
   4 -16   2         28.48         29.35         1.02 o                         
   5 -16   2         25.54         24.10         1.25 o                         
   6 -16   2          4.91          6.12         1.32 o                         
   7 -16   2          2.48         -0.37         1.59 o                         
  -7 -15   2          6.42          4.72         1.46 o                         
  -6 -15   2          4.06          4.00         1.00 o                         
  -5 -15   2          3.21          3.44         0.76 o                         
  -4 -15   2         15.75         14.84         0.75 o                         
  -3 -15   2         20.20         22.99         1.07 o                         
  -2 -15   2         18.00         18.18         1.17 o                         
  -1 -15   2        607.27        592.08         9.59 o                         
   0 -15   2        559.86        551.15        10.01 o                         
   1 -15   2        863.20        864.85        13.29 o                         
   2 -15   2        199.53        184.08         3.22 o                         
   3 -15   2         28.16         26.77         1.20 o                         
   4 -15   2         29.28         29.55         0.97 o                         
   5 -15   2          1.21          1.02         0.79 o                         
   6 -15   2          2.17          1.39         1.24 o                         
   7 -15   2          1.89          2.68         1.76 o                         
  -7 -14   2         36.46         27.68         1.95 o                         
  -6 -14   2         15.36         13.43         1.39 o                         
  -5 -14   2         32.08         34.74         1.31 o                         
  -4 -14   2         38.82         40.87         1.11 o                         
  -3 -14   2         17.96         13.38         0.87 o                         
  -2 -14   2        163.33        174.35         3.08 o                         
  -1 -14   2        147.37        153.25         2.91 o                         
   0 -14   2          6.09          8.68         0.63 o                         
   1 -14   2         53.82         60.73         1.53 o                         
   2 -14   2        119.72        112.49         2.25 o                         
   3 -14   2         48.18         45.07         1.50 o                         
   4 -14   2         32.21         31.36         1.19 o                         
   5 -14   2          4.18          3.54         0.85 o                         
   6 -14   2         19.05         16.41         1.43 o                         
   7 -14   2          3.01          4.83         1.64 o                         
  -7 -13   2          8.99          7.50         1.77 o                         
  -6 -13   2         26.62         23.53         1.50 o                         
  -5 -13   2          3.65          4.67         0.76 o                         
  -4 -13   2         75.05         70.09         1.42 o                         
  -3 -13   2        341.43        322.40         5.70 o                         
  -2 -13   2        121.94        112.43         2.43 o                         
  -1 -13   2         67.89         85.75         2.41 o                         
   0 -13   2        235.26        233.69         4.24 o                         
   1 -13   2         91.86         84.49         1.88 o                         
   2 -13   2        452.01        436.51         6.48 o                         
   3 -13   2          5.37          4.72         0.73 o                         
   4 -13   2        166.84        163.66         2.49 o                         
   5 -13   2         61.46         62.90         1.64 o                         
   6 -13   2         31.19         28.23         1.40 o                         
   7 -13   2          0.35          0.51         1.97 o                         
  -7 -12   2          0.43         -0.59         1.57 o                         
  -6 -12   2          1.30          0.64         1.01 o                         
  -5 -12   2         75.51         77.83         2.00 o                         
  -4 -12   2         11.82         10.20         0.63 o                         
  -3 -12   2          4.95          5.77         0.63 o                         
  -2 -12   2        351.58        356.16         6.71 o                         
  -1 -12   2        212.32        221.49         5.87 o                         
   0 -12   2        129.66        152.52         3.25 o                         
   1 -12   2        545.05        523.73         9.51 o                         
   2 -12   2        482.43        485.59         7.10 o                         
   3 -12   2          4.63          4.44         0.78 o                         
   4 -12   2         51.30         56.64         1.31 o                         
   5 -12   2         34.55         33.69         1.34 o                         
   6 -12   2          1.99          1.94         1.12 o                         
   7 -12   2          5.81          3.77         1.50 o                         
  -7 -11   2          8.05          7.73         1.98 o                         
  -6 -11   2         13.03         11.92         1.42 o                         
  -5 -11   2         12.42         14.42         0.91 o                         
  -4 -11   2         41.85         38.47         1.56 o                         
  -3 -11   2        175.12        180.03         3.21 o                         
  -2 -11   2        202.24        229.62         5.23 o                         
  -1 -11   2        198.37        226.58         4.51 o                         
   0 -11   2       1677.08       1786.41        27.18 o                         
   1 -11   2        246.41        232.35         5.13 o                         
   2 -11   2        153.92        150.21         2.95 o                         
   3 -11   2          3.67          3.11         0.67 o                         
   4 -11   2         36.13         33.97         1.18 o                         
   5 -11   2         71.50         70.60         1.79 o                         
   6 -11   2          7.44          6.99         1.31 o                         
   7 -11   2          4.61          2.17         2.06 o                         
  -7 -10   2         16.59         10.43         1.81 o                         
  -6 -10   2          4.14          5.31         1.10 o                         
  -5 -10   2        103.39         98.86         2.07 o                         
  -4 -10   2         78.16         70.95         2.32 o                         
  -3 -10   2        309.23        306.72         4.99 o                         
  -2 -10   2        618.01        686.61        13.45 o                         
  -1 -10   2        519.24        519.07         8.74 o                         
   0 -10   2        476.97        534.91         8.91 o                         
   1 -10   2        108.01        105.55         2.21 o                         
   2 -10   2         34.80         38.08         1.37 o                         
   3 -10   2        498.30        490.69         7.96 o                         
   4 -10   2        151.31        156.26         2.66 o                         
   5 -10   2         14.08         13.47         0.93 o                         
   6 -10   2         18.48         17.14         1.64 o                         
   7 -10   2         16.56         12.77         1.91 o                         
  -7  -9   2         10.38         10.26         2.09 o                         
  -6  -9   2          4.92          5.12         1.28 o                         
  -5  -9   2          5.16          6.00         0.73 o                         
  -4  -9   2        155.47        141.21         3.49 o                         
  -3  -9   2        769.96        789.20        12.62 o                         
  -2  -9   2        533.62        586.32        12.47 o                         
  -1  -9   2        270.68        304.69         5.34 o                         
   0  -9   2        909.18        939.04        14.78 o                         
   1  -9   2        270.58        292.27         4.78 o                         
   2  -9   2        327.23        330.79         6.03 o                         
   3  -9   2        440.29        426.30         7.03 o                         
   4  -9   2         24.24         23.79         1.14 o                         
   5  -9   2         44.81         47.78         1.46 o                         
   6  -9   2         13.43         12.37         1.30 o                         
   7  -9   2          0.68          1.51         4.16 o                         
  -7  -8   2         14.78         15.83         3.35 o                         
  -6  -8   2          1.54          2.86         1.20 o                         
  -5  -8   2          1.64          1.24         0.71 o                         
  -4  -8   2         49.18         52.06         1.90 o                         
  -3  -8   2        672.51        689.07        12.31 o                         
  -2  -8   2       1910.72       1940.61        37.27 o                         
  -1  -8   2        134.68        139.30         3.50 o                         
   0  -8   2        101.17        113.48         2.44 o                         
   1  -8   2         79.61         78.96         1.69 o                         
   2  -8   2        406.39        376.99         7.59 o                         
   3  -8   2        247.30        240.76         4.35 o                         
   4  -8   2         17.40         17.80         1.07 o                         
   5  -8   2         21.30         25.90         1.21 o                         
   6  -8   2         21.82         23.18         1.49 o                         
   7  -8   2          3.57          1.20         1.64 o                         
  -6  -7   2         53.60         55.70         2.37 o                         
  -5  -7   2          1.36          2.78         0.81 o                         
  -4  -7   2         72.80         72.11         2.17 o                         
  -3  -7   2        867.89        875.03        13.81 o                         
  -2  -7   2        422.68        488.61         9.00 o                         
  -1  -7   2       2059.35       2216.22        42.80 o                         
   0  -7   2        198.93        203.91         3.79 o                         
   1  -7   2        133.51        153.67         2.75 o                         
   2  -7   2         81.80         85.93         2.15 o                         
   3  -7   2         11.03         13.66         0.90 o                         
   4  -7   2         41.02         39.40         1.74 o                         
   5  -7   2         93.61        100.64         2.94 o                         
   6  -7   2          3.98          6.60         1.54 o                         
   7  -7   2          6.04          6.32         1.70 o                         
  -6  -6   2          5.36          5.16         1.29 o                         
  -5  -6   2          6.47          6.84         0.79 o                         
  -4  -6   2        138.16        156.35         3.78 o                         
  -3  -6   2         10.42         11.00         0.66 o                         
  -2  -6   2        610.81        628.45        10.09 o                         
  -1  -6   2          2.24          0.90         1.00 o                         
   0  -6   2        433.61        464.81         7.53 o                         
   1  -6   2        281.97        296.04         4.95 o                         
   2  -6   2        227.83        231.19         3.97 o                         
   3  -6   2         14.14         16.42         0.96 o                         
   4  -6   2        282.68        284.83         5.29 o                         
   5  -6   2         31.67         33.99         1.68 o                         
   6  -6   2         25.07         26.17         1.52 o                         
   7  -6   2          4.94          4.48         2.05 o                         
  -6  -5   2         33.60         43.72         4.05 o                         
  -5  -5   2         48.30         52.15         1.53 o                         
  -4  -5   2         27.29         32.69         1.88 o                         
  -3  -5   2        427.87        425.34         7.98 o                         
  -2  -5   2        211.97        233.47         3.93 o                         
  -1  -5   2        247.46        239.91         4.44 o                         
   0  -5   2       1852.51       1946.41        28.74 o                         
   1  -5   2         36.46         33.97         1.10 o                         
   2  -5   2         54.92         68.79         1.53 o                         
   3  -5   2        460.73        451.45         7.52 o                         
   4  -5   2        101.90        104.59         2.75 o                         
   5  -5   2         16.62         17.53         0.99 o                         
   6  -5   2          3.48          3.22         1.18 o                         
   7  -5   2         18.44         14.84         2.84 o                         
  -5  -4   2          0.12          0.40         0.84 o                         
  -4  -4   2        247.74        261.94         5.50 o                         
  -3  -4   2        156.70        159.76         4.18 o                         
  -2  -4   2        289.51        304.26         5.62 o                         
  -1  -4   2        494.01        460.60         7.94 o                         
   0  -4   2       1350.90       1430.57        22.06 o                         
   1  -4   2       1008.01       1023.09        18.77 o                         
   2  -4   2         64.89         54.81         1.45 o                         
   3  -4   2          3.29          3.44         0.61 o                         
   4  -4   2        127.85        128.69         3.80 o                         
   5  -4   2         22.25         27.42         1.54 o                         
   6  -4   2         41.12         47.65         2.17 o                         
   7  -4   2         11.02         10.67         1.87 o                         
  -5  -3   2         49.99         52.40         1.85 o                         
  -4  -3   2         26.61         26.64         1.49 o                         
  -3  -3   2        226.37        226.13         4.83 o                         
  -2  -3   2        200.64        211.38         3.75 o                         
  -1  -3   2        950.30        995.16        15.63 o                         
   0  -3   2        491.49        519.01         7.82 o                         
   1  -3   2        262.31        272.07         5.52 o                         
   2  -3   2        284.94        307.19         5.52 o                         
   3  -3   2        122.34        112.76         2.38 o                         
   4  -3   2          6.76          9.02         1.04 o                         
   5  -3   2        322.73        343.57         6.03 o                         
   6  -3   2         19.92         24.04         1.70 o                         
   7  -3   2          9.21          8.02         2.13 o                         
  -4  -2   2        312.52        325.47         7.33 o                         
  -3  -2   2          6.78          9.94         0.81 o                         
  -2  -2   2         77.96         77.05         1.81 o                         
  -1  -2   2         54.45         58.86         1.21 o                         
   0  -2   2        692.14        726.26        10.54 o                         
   1  -2   2        683.65        671.88        12.72 o                         
   2  -2   2        139.87        147.50         2.92 o                         
   3  -2   2         13.74         18.76         0.84 o                         
   4  -2   2        333.80        332.05         7.68 o                         
   5  -2   2        161.22        170.71         3.27 o                         
   6  -2   2          1.79          2.74         1.21 o                         
   7  -2   2          1.23         -1.04         2.50 o                         
  -4  -1   2        115.81        114.30         2.99 o                         
  -3  -1   2        273.23        283.89         4.96 o                         
  -2  -1   2        328.53        356.66         5.80 o                         
  -1  -1   2          0.69          0.65         0.21 o                         
   0  -1   2        323.81        347.27         4.95 o                         
   1  -1   2        130.88        148.59         2.91 o                         
   2  -1   2         40.15         36.70         1.08 o                         
   3  -1   2        396.06        396.42         7.35 o                         
   4  -1   2         93.45         91.30         2.09 o                         
   5  -1   2         78.03         84.50         2.28 o                         
   6  -1   2         41.92         49.21         2.12 o                         
   7  -1   2          8.11          8.65         2.68 o                         
  -4   0   2        126.38        124.66         3.13 o                         
  -3   0   2         29.11         32.26         1.06 o                         
  -2   0   2        157.22        141.22         2.59 o                         
  -1   0   2        134.25        159.81         2.65 o                         
   0   0   2        521.82        518.22        11.71 o                         
   1   0   2        160.99        158.06         5.71 o                         
   2   0   2          5.72         11.50         0.69 o                         
   3   0   2         23.58         22.96         1.04 o                         
   4   0   2        306.81        309.11         5.08 o                         
   5   0   2         52.66         54.94         1.89 o                         
   6   0   2         50.13         59.09         2.55 o                         
   7   0   2         54.29         65.12         4.47 o                         
  -4   1   2        113.98        121.68         6.30 o                         
  -3   1   2        267.54        287.25         4.30 o                         
  -2   1   2        334.19        355.65         5.31 o                         
  -1   1   2          0.52          1.11         0.26 o                         
   0   1   2        322.51        351.82         7.94 o                         
   1   1   2        133.43        143.27         3.21 o                         
   2   1   2         37.49         41.99         1.19 o                         
   3   1   2        400.12        399.51         6.33 o                         
   4   1   2         93.29         93.87         2.97 o                         
   5   1   2         79.80         83.43         2.04 o                         
   6   1   2         43.82         45.80         2.28 o                         
  -4   2   2        313.07        335.64        13.49 o                         
  -3   2   2          6.86          8.51         0.61 o                         
  -2   2   2         77.80         76.52         1.56 o                         
  -1   2   2         56.47         57.14         1.16 o                         
   0   2   2        692.39        711.23        12.70 o                         
   1   2   2        692.03        669.39        11.35 o                         
   2   2   2        143.68        135.94         2.65 o                         
   3   2   2         14.17         18.65         0.87 o                         
   4   2   2        331.80        332.19         6.94 o                         
   5   2   2        160.27        176.34         3.61 o                         
   6   2   2          1.75          1.51         1.35 o                         
   7   2   2          1.11         -0.07         3.73 o                         
  -5   3   2         48.23         64.89         4.82 o                         
  -4   3   2         26.24         25.28         2.17 o                         
  -3   3   2        218.00        233.17         3.75 o                         
  -2   3   2        205.21        208.16         3.49 o                         
  -1   3   2        967.25       1018.32        16.35 o                         
   0   3   2        481.05        518.47         8.01 o                         
   1   3   2        266.11        265.43         4.48 o                         
   2   3   2        289.19        295.31         5.09 o                         
   3   3   2        121.40        113.14         2.29 o                         
   4   3   2          7.06          8.34         0.85 o                         
   5   3   2        322.69        340.26         6.10 o                         
   6   3   2         19.32         19.48         1.71 o                         
   7   3   2          9.16          8.63         2.81 o                         
  -5   4   2          0.13          1.72         1.78 o                         
  -4   4   2        246.27        255.52         7.89 o                         
  -3   4   2        156.48        157.91         3.35 o                         
  -2   4   2        279.92        311.75         4.87 o                         
  -1   4   2        481.32        502.77         7.11 o                         
   0   4   2       1344.91       1409.34        19.08 o                         
   1   4   2       1017.22       1014.95        15.01 o                         
   2   4   2         60.70         54.86         1.50 o                         
   3   4   2          3.57          4.71         0.60 o                         
   4   4   2        126.48        130.40         2.97 o                         
   5   4   2         23.70         24.62         1.12 o                         
   6   4   2         41.53         47.31         2.46 o                         
   7   4   2         11.73         12.92         2.08 o                         
  -5   5   2         49.63         54.67         4.72 o                         
  -4   5   2         29.10         29.04         1.98 o                         
  -3   5   2        420.93        436.01         7.69 o                         
  -2   5   2        216.44        235.70         3.84 o                         
  -1   5   2        250.08        250.58         4.11 o                         
   0   5   2       1832.47       1922.79        25.83 o                         
   1   5   2         35.84         33.90         1.27 o                         
   2   5   2         58.82         61.22         1.69 o                         
   3   5   2        455.71        436.00         7.60 o                         
   4   5   2        101.79        109.78         3.36 o                         
   5   5   2         15.67         19.59         1.05 o                         
   6   5   2          3.78          3.44         1.24 o                         
   7   5   2         18.55         20.21         2.90 o                         
  -6   6   2          5.29          6.16         2.88 o                         
  -5   6   2          6.16          4.75         2.22 o                         
  -4   6   2        138.42        142.48         3.83 o                         
  -3   6   2         10.66          9.31         0.65 o                         
  -2   6   2        601.78        636.94        10.41 o                         
  -1   6   2          1.96          0.43         0.30 o                         
   0   6   2        434.86        457.09         6.68 o                         
   1   6   2        288.53        281.74         5.42 o                         
   2   6   2        219.92        223.93         6.61 o                         
   3   6   2         14.87         16.91         0.94 o                         
   4   6   2        280.34        284.21         6.44 o                         
   5   6   2         32.92         34.07         1.28 o                         
   6   6   2         25.17         29.42         1.68 o                         
   7   6   2          4.36          3.79         2.50 o                         
  -6   7   2         52.23         64.00         5.34 o                         
  -5   7   2          1.47          1.25         1.00 o                         
  -4   7   2         74.22         74.20         2.47 o                         
  -3   7   2        863.82        873.88        11.49 o                         
  -2   7   2        428.21        485.81         8.51 o                         
  -1   7   2       2056.85       2225.62        30.73 o                         
   0   7   2        187.16        208.06         3.32 o                         
   1   7   2        130.45        150.62         2.39 o                         
   2   7   2         87.03         74.98         2.03 o                         
   3   7   2         11.80         12.59         0.98 o                         
   4   7   2         40.86         43.62         1.79 o                         
   5   7   2         94.18         99.49         2.40 o                         
   6   7   2          3.40          6.49         1.28 o                         
   7   7   2          6.11          5.47         3.85 o                         
  -6   8   2          1.56          1.57         2.44 o                         
  -5   8   2          1.28          1.09         1.01 o                         
  -4   8   2         52.78         47.72         2.05 o                         
  -3   8   2        671.12        691.45         9.23 o                         
  -2   8   2       1919.03       1958.86        31.71 o                         
  -1   8   2        135.91        137.01         2.84 o                         
   0   8   2        100.45        119.23         2.13 o                         
   1   8   2         78.55         76.92         1.52 o                         
   2   8   2        402.35        371.70         6.56 o                         
   3   8   2        249.69        237.89         4.56 o                         
   4   8   2         17.52         19.47         1.33 o                         
   5   8   2         22.10         23.74         1.01 o                         
   6   8   2         21.88         25.77         1.60 o                         
   7   8   2          3.10         -0.17         3.63 o                         
  -6   9   2          4.38          3.96         2.55 o                         
  -5   9   2          5.23          3.33         1.13 o                         
  -4   9   2        151.59        145.89         3.84 o                         
  -3   9   2        773.21        794.89        11.25 o                         
  -2   9   2        540.45        573.82        10.04 o                         
  -1   9   2        278.46        296.76         5.11 o                         
   0   9   2        896.65        933.83        13.60 o                         
   1   9   2        266.90        288.28         4.27 o                         
   2   9   2        334.28        319.91         5.31 o                         
   3   9   2        442.93        419.17         7.27 o                         
   4   9   2         24.20         25.22         1.33 o                         
   5   9   2         46.39         46.00         1.38 o                         
   6   9   2         12.29         14.00         1.60 o                         
   7   9   2          0.65          0.26         1.93 o                         
  -5  10   2        101.36        107.13         4.80 o                         
  -4  10   2         78.45         77.83         3.15 o                         
  -3  10   2        308.76        314.20         5.22 o                         
  -2  10   2        629.50        657.21         9.83 o                         
  -1  10   2        510.98        531.93         9.59 o                         
   0  10   2        479.54        526.70         8.14 o                         
   1  10   2        102.88        114.68         2.51 o                         
   2  10   2         35.24         36.07         1.26 o                         
   3  10   2        501.61        480.53         7.76 o                         
   4  10   2        153.81        155.31         3.76 o                         
   5  10   2         13.33         16.51         0.94 o                         
   6  10   2         18.45         18.37         1.61 o                         
   7  10   2         15.56         16.73         2.71 o                         
  -6  11   2         11.96         13.29         2.71 o                         
  -5  11   2         12.82         14.86         1.09 o                         
  -4  11   2         39.79         39.60         2.53 o                         
  -3  11   2        180.05        177.40         3.35 o                         
  -2  11   2        206.34        229.60         3.54 o                         
  -1  11   2        203.42        225.27         4.94 o                         
   0  11   2       1673.26       1768.56        25.12 o                         
   1  11   2        244.01        231.48         4.03 o                         
   2  11   2        148.98        154.09         3.20 o                         
   3  11   2          2.91          3.00         0.62 o                         
   4  11   2         35.69         37.87         1.78 o                         
   5  11   2         70.86         73.77         1.71 o                         
   6  11   2          7.94          7.90         1.57 o                         
   7  11   2          4.69          3.36         2.58 o                         
  -6  12   2          1.34          2.90         1.24 o                         
  -5  12   2         75.29         80.07         2.12 o                         
  -4  12   2         12.49          8.21         0.97 o                         
  -3  12   2          4.79          5.08         0.66 o                         
  -2  12   2        354.08        357.76         5.58 o                         
  -1  12   2        215.02        218.76         4.88 o                         
   0  12   2        130.80        148.68         2.91 o                         
   1  12   2        542.87        511.05         8.11 o                         
   2  12   2        486.12        468.77         7.53 o                         
   3  12   2          4.27          4.81         0.75 o                         
   4  12   2         50.39         51.14         1.47 o                         
   5  12   2         33.81         35.63         1.32 o                         
   6  12   2          1.87          0.91         0.88 o                         
   7  12   2          5.18          5.76         1.91 o                         
  -7  13   2          8.69         11.60         3.04 o                         
  -6  13   2         26.28         29.32         1.83 o                         
  -5  13   2          3.32          2.58         0.77 o                         
  -4  13   2         74.81         71.02         2.40 o                         
  -3  13   2        341.61        327.14         5.34 o                         
  -2  13   2        119.10        117.43         2.27 o                         
  -1  13   2         71.08         85.66         2.02 o                         
   0  13   2        234.93        236.80         4.36 o                         
   1  13   2         89.57         89.45         2.33 o                         
   2  13   2        454.72        424.79         6.34 o                         
   3  13   2          6.08          5.21         0.76 o                         
   4  13   2        166.02        158.28         2.80 o                         
   5  13   2         60.82         67.35         1.90 o                         
   6  13   2         30.75         36.07         1.93 o                         
   7  13   2          0.34         -1.19         1.72 o                         
  -6  14   2         15.35         17.87         2.09 o                         
  -5  14   2         31.53         34.83         1.50 o                         
  -4  14   2         36.27         42.82         1.35 o                         
  -3  14   2         18.12         13.83         0.89 o                         
  -2  14   2        161.47        181.11         3.43 o                         
  -1  14   2        152.73        147.84         2.86 o                         
   0  14   2          6.41          9.36         0.76 o                         
   1  14   2         53.41         60.68         1.40 o                         
   2  14   2        114.73        118.37         2.22 o                         
   3  14   2         46.97         44.86         1.72 o                         
   4  14   2         31.31         31.58         1.20 o                         
   5  14   2          4.32          3.97         0.84 o                         
   6  14   2         19.55         20.92         1.29 o                         
   7  14   2          3.14          2.20         1.85 o                         
  -7  15   2          6.74          7.24         2.57 o                         
  -6  15   2          4.13          5.27         1.09 o                         
  -5  15   2          2.94          2.08         0.80 o                         
  -4  15   2         14.67         17.32         0.99 o                         
  -3  15   2         19.51         23.98         1.13 o                         
  -2  15   2         16.80         19.43         0.91 o                         
  -1  15   2        605.83        588.79         8.84 o                         
   0  15   2        572.94        540.37         8.68 o                         
   1  15   2        868.14        854.91        11.49 o                         
   2  15   2        193.34        185.09         3.16 o                         
   3  15   2         30.75         25.51         1.42 o                         
   4  15   2         28.92         30.22         1.03 o                         
   5  15   2          0.88          1.00         0.75 o                         
   6  15   2          1.89          1.84         0.98 o                         
   7  15   2          1.85         -0.20         1.85 o                         
  -7  16   2          0.05         -1.06         1.69 o                         
  -6  16   2         18.21         20.79         1.33 o                         
  -5  16   2          0.38          0.44         0.80 o                         
  -4  16   2         49.00         47.97         1.48 o                         
  -3  16   2         31.06         23.90         1.16 o                         
  -2  16   2        534.18        482.48         7.36 o                         
  -1  16   2        468.31        436.47         6.83 o                         
   0  16   2        350.14        345.77         5.84 o                         
   1  16   2        566.87        548.60         8.22 o                         
   2  16   2        114.89         98.63         2.04 o                         
   3  16   2         17.59         16.18         1.17 o                         
   4  16   2         29.02         29.19         1.07 o                         
   5  16   2         25.12         28.59         1.39 o                         
   6  16   2          5.11          5.29         1.20 o                         
   7  16   2          2.76          0.52         1.95 o                         
  -7  17   2         12.38         11.89         3.85 o                         
  -6  17   2         47.03         54.74         2.07 o                         
  -5  17   2         12.55         14.22         1.18 o                         
  -4  17   2         12.18         13.23         0.85 o                         
  -3  17   2        195.61        186.06         3.54 o                         
  -2  17   2        242.62        216.52         4.08 o                         
  -1  17   2        251.45        269.18         4.47 o                         
   0  17   2         56.95         55.80         1.54 o                         
   1  17   2        419.83        398.98         6.22 o                         
   2  17   2        431.68        401.05         6.27 o                         
   3  17   2         41.74         35.24         1.11 o                         
   4  17   2         13.99         14.34         0.78 o                         
   5  17   2         43.13         42.62         1.49 o                         
   6  17   2         11.24         10.40         1.21 o                         
   7  17   2          3.03          1.22         1.28 o                         
  -7  18   2          7.83          8.75         1.63 o                         
  -6  18   2         28.30         32.96         1.62 o                         
  -5  18   2         27.43         29.10         1.57 o                         
  -4  18   2         46.94         47.43         1.43 o                         
  -3  18   2          3.75          4.05         0.58 o                         
  -2  18   2        117.94        125.48         2.58 o                         
  -1  18   2        138.76        145.72         2.77 o                         
   0  18   2         51.89         50.36         1.49 o                         
   1  18   2        950.95        939.91        13.64 o                         
   2  18   2        151.11        136.28         2.70 o                         
   3  18   2         17.20         18.80         1.21 o                         
   4  18   2          0.74          1.04         0.54 o                         
   5  18   2          8.59         10.26         0.93 o                         
   6  18   2         17.95         20.70         1.58 o                         
   7  18   2          2.98          1.42         1.53 o                         
  -7  19   2          3.65          2.76         1.50 o                         
  -6  19   2          6.29          7.36         1.36 o                         
  -5  19   2          4.91          4.34         0.99 o                         
  -4  19   2         32.08         30.48         1.24 o                         
  -3  19   2         86.35         77.70         1.83 o                         
  -2  19   2        136.21        120.78         2.77 o                         
  -1  19   2        560.36        536.09         8.92 o                         
   0  19   2        511.10        498.54         9.01 o                         
   1  19   2         36.25         30.71         1.66 o                         
   2  19   2        119.49        117.05         3.05 o                         
   3  19   2         52.16         52.01         1.41 o                         
   4  19   2         71.53         75.39         1.66 o                         
   5  19   2         15.23         15.77         1.03 o                         
   6  19   2          1.20          0.70         1.26 o                         
   7  19   2          1.66          2.09         1.49 o                         
  -7  20   2          4.64          4.88         1.73 o                         
  -6  20   2         22.67         25.63         1.62 o                         
  -5  20   2         32.99         36.33         1.79 o                         
  -4  20   2        155.89        153.51         2.96 o                         
  -3  20   2         24.07         24.59         1.09 o                         
  -2  20   2        142.98        150.37         3.52 o                         
  -1  20   2        203.01        185.25         4.02 o                         
   0  20   2        105.00        103.38         2.65 o                         
   1  20   2        230.09        225.67         4.64 o                         
   2  20   2         28.32         23.61         1.42 o                         
   3  20   2         40.23         39.14         1.27 o                         
   4  20   2         87.97         82.96         1.78 o                         
   5  20   2          0.72          0.11         0.74 o                         
   6  20   2         10.21         10.94         1.36 o                         
  -7  21   2          3.02          3.62         2.09 o                         
  -6  21   2          8.85          7.31         1.29 o                         
  -5  21   2         72.56         71.68         2.18 o                         
  -4  21   2         63.01         65.46         1.81 o                         
  -3  21   2        106.18        102.02         2.22 o                         
  -2  21   2        122.09        123.11         2.93 o                         
  -1  21   2        247.60        253.78         5.18 o                         
   0  21   2        136.13        140.39         3.28 o                         
   1  21   2        144.25        146.58         3.39 o                         
   2  21   2         16.50         16.68         1.14 o                         
   3  21   2          9.47          6.96         0.61 o                         
   4  21   2         10.24         11.84         0.81 o                         
   5  21   2         21.17         20.60         1.25 o                         
   6  21   2          0.13          2.11         1.43 o                         
  -6  22   2         14.59         16.80         1.47 o                         
  -5  22   2         32.92         36.06         1.62 o                         
  -4  22   2         60.47         56.90         1.61 o                         
  -3  22   2         65.71         63.50         1.46 o                         
  -2  22   2        242.48        236.18         4.10 o                         
  -1  22   2        161.95        164.37         4.24 o                         
   0  22   2        128.01        117.58         3.52 o                         
   1  22   2         85.94         93.88         2.61 o                         
   2  22   2         29.07         29.22         1.17 o                         
   3  22   2        104.33        103.66         2.29 o                         
   4  22   2         69.44         67.66         1.72 o                         
   5  22   2         13.86         15.38         1.46 o                         
   6  22   2          0.10          2.00         1.17 o                         
  -6  23   2         21.51         23.77         2.53 o                         
  -5  23   2          2.94          2.98         0.92 o                         
  -4  23   2         33.73         36.73         1.35 o                         
  -3  23   2        150.92        145.49         2.58 o                         
  -2  23   2         76.44         79.27         1.98 o                         
  -1  23   2        320.52        307.61         6.26 o                         
   0  23   2        110.87        106.45         2.86 o                         
   1  23   2         21.89         20.36         1.08 o                         
   2  23   2         85.19         85.98         2.27 o                         
   3  23   2        217.95        202.62         3.83 o                         
   4  23   2          1.09          1.66         0.70 o                         
   5  23   2         31.48         31.38         1.52 o                         
   6  23   2          2.80          3.65         1.30 o                         
  -6  24   2         14.09         13.90         1.37 o                         
  -5  24   2          8.04          7.06         1.09 o                         
  -4  24   2        194.23        191.17         3.26 o                         
  -3  24   2         54.80         54.80         1.44 o                         
  -2  24   2        125.97        121.15         2.81 o                         
  -1  24   2         50.54         59.90         2.54 o                         
   0  24   2          1.97          0.92         0.74 o                         
   1  24   2         89.54         88.89         2.37 o                         
   2  24   2         15.41         20.89         1.76 o                         
   3  24   2         46.99         48.16         1.54 o                         
   4  24   2         72.52         72.70         1.96 o                         
   5  24   2         17.80         17.96         1.25 o                         
   6  24   2          1.56          2.35         1.16 o                         
  -6  25   2          9.39         10.15         1.31 o                         
  -5  25   2          0.76          1.03         0.94 o                         
  -4  25   2         12.28         15.34         0.95 o                         
  -3  25   2         24.48         24.31         0.98 o                         
  -2  25   2         27.40         27.56         1.11 o                         
  -1  25   2        183.36        183.34         6.16 o                         
   0  25   2        229.04        228.03         7.15 o                         
   1  25   2          0.03          0.78         0.66 o                         
   2  25   2        188.35        192.31         5.41 o                         
   3  25   2        210.63        198.07         3.81 o                         
   4  25   2         12.52         13.13         1.07 o                         
   5  25   2          8.22         10.33         1.11 o                         
   6  25   2         18.30         21.57         2.26 o                         
  -6  26   2          0.39          0.24         1.05 o                         
  -5  26   2         32.53         36.01         1.67 o                         
  -4  26   2         28.34         28.39         1.22 o                         
  -3  26   2        238.92        233.90         3.81 o                         
  -2  26   2         42.56         39.24         1.33 o                         
  -1  26   2         26.92         34.95         2.32 o                         
   0  26   2         55.05         55.91         2.30 o                         
   1  26   2        198.62        191.39         4.53 o                         
   2  26   2        126.03        120.57         3.31 o                         
   3  26   2         32.12         31.92         1.66 o                         
   4  26   2         34.25         33.48         1.53 o                         
   5  26   2         22.44         23.64         1.46 o                         
   6  26   2          5.91          7.27         1.34 o                         
  -6  27   2         36.90         36.29         1.91 o                         
  -5  27   2          0.24         -0.31         0.91 o                         
  -4  27   2         33.43         32.29         1.42 o                         
  -3  27   2        163.70        163.31         2.93 o                         
  -2  27   2         15.02         15.66         0.94 o                         
  -1  27   2         19.20         20.37         3.18 o                         
   0  27   2         74.16         77.96         2.37 o                         
   1  27   2          4.30          4.56         0.67 o                         
   2  27   2         93.07         96.52         2.86 o                         
   3  27   2         49.68         45.27         1.81 o                         
   4  27   2          3.44          2.33         0.86 o                         
   5  27   2          1.84          1.25         1.16 o                         
   6  27   2         11.31         11.55         1.86 o                         
  -6  28   2          9.22          9.95         1.41 o                         
  -5  28   2         34.81         32.45         1.84 o                         
  -4  28   2          2.01          2.02         0.72 o                         
  -3  28   2         94.93         88.20         2.56 o                         
  -2  28   2         13.40         17.27         1.01 o                         
  -1  28   2         33.95         35.42         1.73 o                         
   0  28   2         34.27         35.09         1.70 o                         
   1  28   2        215.16        210.26         4.37 o                         
   2  28   2          2.06          2.01         0.89 o                         
   3  28   2          4.67          4.19         1.17 o                         
   4  28   2         10.80          7.81         1.08 o                         
   5  28   2         23.62         23.68         2.66 o                         
  -5  29   2          1.59          1.10         1.14 o                         
  -4  29   2         37.82         35.48         1.68 o                         
  -3  29   2         42.61         44.02         1.88 o                         
  -2  29   2         66.85         69.25         2.04 o                         
  -1  29   2         20.41         20.58         1.40 o                         
   0  29   2        135.58        129.74         3.49 o                         
   1  29   2          3.00          3.03         0.72 o                         
   2  29   2          0.17         -0.49         0.83 o                         
   3  29   2         54.95         52.04         2.66 o                         
   4  29   2          2.34          3.26         0.96 o                         
   5  29   2         20.74         21.11         2.02 o                         
  -5  30   2         15.51         13.26         1.33 o                         
  -4  30   2         44.73         40.67         1.92 o                         
  -3  30   2          2.99          3.41         1.01 o                         
  -2  30   2         78.20         76.84         2.48 o                         
  -1  30   2         81.83         83.73         2.75 o                         
   0  30   2         19.10         22.89         2.80 o                         
   1  30   2          3.24          3.01         0.77 o                         
   2  30   2         38.35         39.57         2.08 o                         
   3  30   2          2.38          3.23         1.66 o                         
   4  30   2         11.08         10.71         1.19 o                         
   5  30   2         11.02          9.93         1.48 o                         
  -5  31   2         10.56         13.37         1.94 o                         
  -4  31   2         19.86         16.42         1.41 o                         
  -3  31   2         34.81         37.27         3.29 o                         
  -2  31   2         45.69         45.94         2.26 o                         
  -1  31   2         78.91         81.79         2.74 o                         
   0  31   2        131.12        137.41         3.70 o                         
   1  31   2         48.43         48.94         1.79 o                         
   2  31   2         60.90         64.76         2.52 o                         
   3  31   2         34.86         33.59         5.11 o                         
   4  31   2          1.74          2.91         1.05 o                         
   5  31   2         14.71         14.06         1.47 o                         
  -5  32   2         18.74         16.29         1.79 o                         
  -4  32   2          0.03          1.24         1.50 o                         
  -3  32   2          4.12          4.99         1.27 o                         
  -2  32   2         74.99         75.71         2.85 o                         
  -1  32   2         20.76         29.01         2.71 o                         
   0  32   2         25.35         29.54         1.80 o                         
   1  32   2         32.15         36.20         1.77 o                         
   2  32   2         54.06         53.02         2.48 o                         
   3  32   2         22.35         22.16         3.02 o                         
   4  32   2         30.04         26.07         2.98 o                         
   5  32   2         13.96         13.47         1.47 o                         
  -5  33   2         21.12         21.09         3.08 o                         
  -4  33   2          9.25         10.04         1.56 o                         
  -3  33   2         43.89         43.67         2.32 o                         
  -2  33   2          0.14          0.28         1.13 o                         
  -1  33   2        119.61        119.19         4.07 o                         
   0  33   2         24.40         29.36         1.93 o                         
   1  33   2         12.76         16.26         2.34 o                         
   2  33   2         36.92         42.23         2.75 o                         
   3  33   2          4.84          5.06         1.86 o                         
   4  33   2          3.16          5.06         4.34 o                         
  -4  34   2         37.43         38.64         3.92 o                         
  -3  34   2          6.97          8.95         1.67 o                         
  -2  34   2          3.79          4.87         1.95 o                         
  -1  34   2         14.53         16.47         2.04 o                         
   0  34   2          9.86         12.11         1.41 o                         
   1  34   2          4.04          6.29         1.29 o                         
   2  34   2          9.17         11.50         1.77 o                         
   3  34   2          4.22          4.16         2.02 o                         
   4  34   2         35.57         32.48        10.56 o                         
  -4  35   2         10.50         13.88         1.76 o                         
  -3  35   2          9.34          7.63         1.71 o                         
  -2  35   2         20.42         18.27         2.48 o                         
  -1  35   2         41.72         46.75         3.35 o                         
   0  35   2         54.64         61.91         3.00 o                         
   1  35   2          1.05          1.02         2.22 o                         
   2  35   2         20.42         21.14         2.72 o                         
   3  35   2          6.09          4.44         2.25 o                         
   4  35   2         19.71         17.71         4.43 o                         
  -4  36   2          4.43          1.62         1.50 o                         
  -3  36   2         25.96         33.32         4.12 o                         
  -2  36   2          6.89          4.39         1.81 o                         
  -1  36   2         27.31         31.95         2.99 o                         
   0  36   2         76.05         81.30         4.17 o                         
   1  36   2         17.50         23.69         3.19 o                         
   2  36   2          0.71          1.24         1.45 o                         
   3  36   2         13.49          9.78         2.42 o                         
   4  36   2         11.30         10.91         5.06 o                         
  -4  37   2          2.30          0.88         1.77 o                         
  -3  37   2         23.22         25.90         6.81 o                         
  -2  37   2         20.20         20.13         2.51 o                         
  -1  37   2         15.49         16.73         3.66 o                         
   0  37   2         21.28         17.58         2.32 o                         
   1  37   2         55.81         53.48         5.38 o                         
   2  37   2         15.71         18.87         3.06 o                         
   3  37   2          8.97         11.20         4.65 o                         
  -3  38   2         20.89         19.01         3.55 o                         
  -2  38   2         14.19         12.91         3.35 o                         
  -1  38   2         19.53         21.34         2.67 o                         
   0  38   2         12.29          8.49         4.05 o                         
   1  38   2         52.77         58.48         3.96 o                         
   2  38   2          6.10          5.28         1.90 o                         
   3  38   2          1.17         -0.03         2.02 o                         
  -3  39   2          2.22          2.21         2.84 o                         
  -2  39   2          5.62          4.67         2.12 o                         
   0  39   2         16.84         19.20         5.62 o                         
   1  39   2         78.61         81.46         4.46 o                         
   2  39   2         13.51         16.01         3.70 o                         
  -2  40   2         15.99         16.39         2.67 o                         
  -1  40   2          3.53          4.38         3.09 o                         
   0  40   2         15.18         14.44         2.46 o                         
   1  40   2         15.41         18.55         3.61 o                         
   2  40   2         38.02         48.90         5.18 o                         
  -2  41   2          7.33          8.54         3.35 o                         
  -1  41   2          2.03          1.24         1.98 o                         
   0  41   2         21.69         17.19         3.66 o                         
   1  41   2          5.14          4.83         2.14 o                         
  -1  42   2          1.30          1.65         3.17 o                         
   0  42   2         11.53         11.44         2.57 o                         
  -1 -41   3          7.72          6.99         2.12 o                         
   0 -41   3          6.02         11.01         3.80 o                         
   1 -41   3          6.52          3.44         2.70 o                         
  -2 -40   3          7.28          7.64         2.13 o                         
  -1 -40   3         26.63         24.38         2.87 o                         
   0 -40   3         35.58         35.19         3.61 o                         
   1 -40   3         18.34         24.78         3.42 o                         
   2 -40   3          9.07         10.38         2.83 o                         
  -3 -39   3          7.84          4.00         3.39 o                         
  -2 -39   3          0.23          0.70         1.89 o                         
  -1 -39   3         11.86         12.44         2.14 o                         
   0 -39   3          8.37          6.81         2.21 o                         
   1 -39   3         57.67         73.85         5.00 o                         
   2 -39   3         15.47         18.30         4.71 o                         
  -3 -38   3         10.90          9.33         2.44 o                         
  -2 -38   3         22.33         25.52         2.64 o                         
  -1 -38   3         35.23         35.22         3.39 o                         
   0 -38   3         48.60         51.36         4.80 o                         
   1 -38   3          3.86          8.14         2.53 o                         
   2 -38   3         16.55         18.99         3.05 o                         
   3 -38   3          5.87          7.98         2.66 o                         
  -3 -37   3          7.49          4.10         2.27 o                         
  -2 -37   3          2.86          0.99         1.95 o                         
  -1 -37   3         21.71         20.40         3.01 o                         
   0 -37   3         62.02         64.35         3.82 o                         
   1 -37   3          7.66         13.29         2.75 o                         
   2 -37   3          1.26         -0.34         2.14 o                         
   3 -37   3          5.21          6.37         2.46 o                         
  -4 -36   3         31.69         23.87         1.89 o                         
  -3 -36   3          1.61          1.91         1.35 o                         
  -2 -36   3          7.24          5.92         1.92 o                         
  -1 -36   3         35.93         37.42         2.68 o                         
   0 -36   3         30.13         33.78         3.02 o                         
   1 -36   3         56.35         62.68         4.11 o                         
   2 -36   3          6.28          9.18         3.50 o                         
   3 -36   3          3.60          3.44         2.62 o                         
  -4 -35   3          1.05          2.02         1.26 o                         
  -3 -35   3          9.14         10.37         1.53 o                         
  -2 -35   3         21.39         19.49         2.27 o                         
  -1 -35   3          6.59          8.17         1.82 o                         
   0 -35   3          7.48          8.93         1.91 o                         
   1 -35   3         33.16         51.70         5.20 o                         
   2 -35   3          6.77          6.52         3.89 o                         
   3 -35   3          4.69          3.41         2.43 o                         
   4 -35   3         26.60         24.89         3.69 o                         
  -4 -34   3          4.61          2.75         1.26 o                         
  -3 -34   3          1.20          0.99         1.03 o                         
  -2 -34   3         71.23         71.35         4.06 o                         
  -1 -34   3         58.93         63.36         2.73 o                         
   0 -34   3         27.54         28.83         3.45 o                         
   1 -34   3         50.92         55.40         2.68 o                         
   2 -34   3          7.91          7.37         2.19 o                         
   3 -34   3         17.93         15.78         2.77 o                         
   4 -34   3          7.16          4.80         1.98 o                         
  -5 -33   3         14.07          7.88         1.56 o                         
  -4 -33   3         28.13         23.25         1.80 o                         
  -3 -33   3          0.43          0.45         1.09 o                         
  -2 -33   3         19.38         20.70         1.41 o                         
  -1 -33   3        160.18        155.86         4.10 o                         
   0 -33   3         53.73         57.74         2.53 o                         
   1 -33   3         14.15         15.11         1.69 o                         
   2 -33   3          7.18         10.07         2.45 o                         
   3 -33   3         21.83         24.69         3.61 o                         
   4 -33   3         26.77         22.88         2.40 o                         
  -5 -32   3          7.46          4.40         1.08 o                         
  -4 -32   3         17.04         13.99         1.36 o                         
  -3 -32   3         14.99         16.81         1.35 o                         
  -2 -32   3         60.41         58.89         2.06 o                         
  -1 -32   3        105.26        107.79         3.28 o                         
   0 -32   3         78.96         87.58         2.97 o                         
   1 -32   3         59.03         62.44         2.63 o                         
   2 -32   3         14.22         18.65         2.14 o                         
   3 -32   3         75.32         66.57         6.25 o                         
   4 -32   3          2.89          2.34         1.97 o                         
  -5 -31   3         36.20         23.98         2.26 o                         
  -4 -31   3         26.12         22.46         1.39 o                         
  -3 -31   3          1.22          1.08         0.92 o                         
  -2 -31   3         76.62         78.41         2.22 o                         
  -1 -31   3         51.80         51.45         2.26 o                         
   0 -31   3         52.65         59.73         2.41 o                         
   1 -31   3         46.61         52.27         2.35 o                         
   2 -31   3         43.33         45.57         2.87 o                         
   3 -31   3         30.74         34.44         7.92 o                         
   4 -31   3         27.09         23.60         2.34 o                         
   5 -31   3          4.53          4.63         1.53 o                         
  -5 -30   3          7.31          5.89         0.94 o                         
  -4 -30   3         42.18         36.23         2.52 o                         
  -3 -30   3          8.54         10.32         1.18 o                         
  -2 -30   3        120.39        116.13         2.63 o                         
  -1 -30   3         26.91         32.86         1.80 o                         
   0 -30   3          3.56          6.39         1.27 o                         
   1 -30   3        108.83        110.01         3.18 o                         
   2 -30   3          9.55         11.40         1.57 o                         
   3 -30   3          8.97         11.48         1.89 o                         
   4 -30   3          8.06          7.69         1.62 o                         
   5 -30   3          1.98          3.10         1.71 o                         
  -5 -29   3          0.91          1.05         0.86 o                         
  -4 -29   3          1.43          1.70         0.91 o                         
  -3 -29   3         56.10         55.99         1.59 o                         
  -2 -29   3         29.56         31.61         1.28 o                         
  -1 -29   3         58.33         56.07         1.77 o                         
   0 -29   3          3.05          2.99         1.09 o                         
   1 -29   3         78.40         81.17         2.68 o                         
   2 -29   3        203.49        207.19         4.91 o                         
   3 -29   3          2.15          2.23         1.08 o                         
   4 -29   3          8.19          6.99         1.20 o                         
   5 -29   3          6.22          6.27         1.63 o                         
  -6 -28   3         14.57         11.76         1.09 o                         
  -5 -28   3         17.98         18.98         1.31 o                         
  -4 -28   3         24.47         21.08         1.24 o                         
  -3 -28   3         57.92         60.08         1.96 o                         
  -2 -28   3         58.70         59.03         1.66 o                         
  -1 -28   3          4.78          3.41         0.76 o                         
   0 -28   3         93.83         94.17         2.70 o                         
   1 -28   3        104.91        110.87         3.59 o                         
   2 -28   3          8.77          8.95         1.29 o                         
   3 -28   3         47.63         49.58         1.94 o                         
   4 -28   3         19.53         18.08         1.45 o                         
   5 -28   3          7.44          4.34         1.02 o                         
  -6 -27   3          1.81          2.17         0.92 o                         
  -5 -27   3          2.12          2.17         0.84 o                         
  -4 -27   3         61.38         60.37         1.70 o                         
  -3 -27   3        113.58        117.48         2.33 o                         
  -2 -27   3         10.80         14.96         0.85 o                         
  -1 -27   3         28.40         26.78         1.20 o                         
   0 -27   3         27.01         30.89         1.58 o                         
   1 -27   3         26.18         29.74         1.66 o                         
   2 -27   3        118.95        120.35         3.29 o                         
   3 -27   3          4.09          4.39         0.97 o                         
   4 -27   3         11.22          9.65         1.20 o                         
   5 -27   3         18.80         14.72         1.29 o                         
  -6 -26   3          4.13          4.40         1.03 o                         
  -5 -26   3         25.57         23.67         1.14 o                         
  -4 -26   3         13.68         14.04         0.89 o                         
  -3 -26   3        139.07        138.49         2.75 o                         
  -2 -26   3        105.11         97.59         1.94 o                         
  -1 -26   3          8.85          9.15         0.82 o                         
   0 -26   3        172.99        160.04         3.71 o                         
   1 -26   3         42.14         46.91         1.89 o                         
   2 -26   3         19.12         17.97         1.23 o                         
   3 -26   3         24.83         26.39         1.27 o                         
   4 -26   3         54.05         50.22         2.95 o                         
   5 -26   3          4.61          4.02         1.16 o                         
   6 -26   3          4.50          2.54         1.11 o                         
  -6 -25   3         23.63         20.75         1.39 o                         
  -5 -25   3          5.98          6.36         0.89 o                         
  -4 -25   3          5.79          3.52         0.68 o                         
  -3 -25   3        106.39        112.57         2.06 o                         
  -2 -25   3        298.36        295.60         4.28 o                         
  -1 -25   3        108.06         99.63         2.93 o                         
   0 -25   3          0.95          1.58         0.81 o                         
   1 -25   3        127.69        124.62         4.01 o                         
   2 -25   3        230.26        224.42         4.29 o                         
   3 -25   3          7.82          7.35         0.97 o                         
   4 -25   3          0.08         -0.47         0.76 o                         
   5 -25   3         18.47         16.15         1.33 o                         
   6 -25   3          5.74          5.91         1.10 o                         
  -6 -24   3          2.73          2.47         1.10 o                         
  -5 -24   3         30.46         32.39         1.29 o                         
  -4 -24   3         52.67         53.31         1.39 o                         
  -3 -24   3         50.62         51.25         1.28 o                         
  -2 -24   3        357.44        351.92         5.12 o                         
  -1 -24   3         27.09         26.63         1.14 o                         
   0 -24   3        151.01        152.30         5.71 o                         
   1 -24   3         12.80         12.05         1.45 o                         
   2 -24   3         20.51         21.67         1.36 o                         
   3 -24   3         32.90         35.20         1.60 o                         
   4 -24   3         11.49         12.32         1.00 o                         
   5 -24   3         26.57         23.35         1.38 o                         
   6 -24   3          1.52          1.90         1.14 o                         
  -6 -23   3         12.78         10.90         1.15 o                         
  -5 -23   3         27.70         26.51         1.60 o                         
  -4 -23   3        119.43        115.93         2.19 o                         
  -3 -23   3         24.82         27.57         0.88 o                         
  -2 -23   3         46.44         49.08         1.26 o                         
  -1 -23   3        134.56        127.38         3.23 o                         
   0 -23   3         24.45         26.90         1.46 o                         
   1 -23   3          7.22          6.03         1.12 o                         
   2 -23   3        134.11        137.96         2.72 o                         
   3 -23   3         10.17          8.11         1.04 o                         
   4 -23   3         19.39         19.28         1.35 o                         
   5 -23   3         18.62         15.00         1.33 o                         
   6 -23   3          7.82          3.60         1.32 o                         
  -7 -22   3          4.09          9.31         5.27 o                         
  -6 -22   3          3.04          1.24         1.06 o                         
  -5 -22   3          2.26          2.34         0.94 o                         
  -4 -22   3         35.38         35.26         1.15 o                         
  -3 -22   3         43.99         41.55         0.97 o                         
  -2 -22   3        178.80        184.70         2.61 o                         
  -1 -22   3        154.56        149.96         3.82 o                         
   0 -22   3        376.08        375.89         9.93 o                         
   1 -22   3         85.84         81.91         2.78 o                         
   2 -22   3         14.83         16.46         1.14 o                         
   3 -22   3         91.59         92.96         2.44 o                         
   4 -22   3         12.93         12.10         0.97 o                         
   5 -22   3         16.61         15.39         1.35 o                         
   6 -22   3         12.45          8.55         1.38 o                         
  -7 -21   3          4.40          3.76         1.44 o                         
  -6 -21   3         11.46          8.40         1.16 o                         
  -5 -21   3         71.35         75.33         2.02 o                         
  -4 -21   3         54.93         57.67         1.38 o                         
  -3 -21   3         61.07         68.67         1.26 o                         
  -2 -21   3         74.35         77.95         1.68 o                         
  -1 -21   3        337.69        369.74         7.54 o                         
   0 -21   3        284.31        272.75         5.90 o                         
   1 -21   3         36.56         35.97         1.78 o                         
   2 -21   3         49.81         49.36         1.66 o                         
   3 -21   3        114.72        113.63         2.16 o                         
   4 -21   3         18.52         17.37         1.03 o                         
   5 -21   3         13.89         12.10         1.19 o                         
   6 -21   3         14.60          9.87         1.39 o                         
  -7 -20   3          4.59          3.69         1.47 o                         
  -6 -20   3          5.87          3.27         1.06 o                         
  -5 -20   3         96.26         95.47         2.24 o                         
  -4 -20   3         28.61         30.69         1.03 o                         
  -3 -20   3         45.97         50.45         1.05 o                         
  -2 -20   3        112.15        111.89         2.53 o                         
  -1 -20   3        219.65        215.16         4.77 o                         
   0 -20   3        380.65        354.67         7.32 o                         
   1 -20   3        158.81        158.39         3.84 o                         
   2 -20   3          0.63          0.83         0.78 o                         
   3 -20   3         30.87         35.23         1.16 o                         
   4 -20   3         49.57         45.94         1.48 o                         
   5 -20   3          8.69          7.69         1.00 o                         
   6 -20   3         19.66         16.43         1.54 o                         
  -7 -19   3          9.62          7.66         1.68 o                         
  -6 -19   3          5.44          4.29         1.12 o                         
  -5 -19   3         43.89         47.29         1.59 o                         
  -4 -19   3         36.28         36.26         1.08 o                         
  -3 -19   3        130.40        132.18         1.86 o                         
  -2 -19   3        121.18        110.03         2.37 o                         
  -1 -19   3         88.30         85.38         2.27 o                         
   0 -19   3         88.13         92.52         2.64 o                         
   1 -19   3        221.31        217.43         4.91 o                         
   2 -19   3         79.51         73.86         2.49 o                         
   3 -19   3         91.81         91.81         1.71 o                         
   4 -19   3         71.05         68.06         1.64 o                         
   5 -19   3          8.78          7.28         0.98 o                         
   6 -19   3          2.28          0.98         1.19 o                         
  -7 -18   3          2.36          1.43         2.01 o                         
  -6 -18   3         39.76         38.86         1.89 o                         
  -5 -18   3        108.62        112.81         2.40 o                         
  -4 -18   3         25.03         24.28         0.99 o                         
  -3 -18   3         99.49        105.89         1.59 o                         
  -2 -18   3        121.22        121.50         2.33 o                         
  -1 -18   3         64.73         58.63         1.98 o                         
   0 -18   3       1537.92       1554.40        31.02 o                         
   1 -18   3        190.69        181.02         4.13 o                         
   2 -18   3          5.39          5.53         0.69 o                         
   3 -18   3         50.65         45.80         1.20 o                         
   4 -18   3         60.44         54.70         1.47 o                         
   5 -18   3          2.07          1.07         0.87 o                         
   6 -18   3          3.33          2.55         1.34 o                         
   7 -18   3          0.79          0.45         1.32 o                         
  -7 -17   3         24.10         15.04         2.27 o                         
  -6 -17   3          2.37          3.81         1.21 o                         
  -5 -17   3         53.13         57.27         1.68 o                         
  -4 -17   3        252.10        256.91         3.77 o                         
  -3 -17   3        116.43        116.78         2.57 o                         
  -2 -17   3         25.75         24.67         1.50 o                         
  -1 -17   3        254.70        241.50         4.13 o                         
   0 -17   3        149.20        150.69         3.50 o                         
   1 -17   3         11.36          9.95         0.91 o                         
   2 -17   3         47.83         44.41         1.40 o                         
   3 -17   3         66.47         67.15         1.41 o                         
   4 -17   3         61.88         66.70         1.79 o                         
   5 -17   3          4.52          4.60         0.98 o                         
   6 -17   3          9.52          8.69         1.57 o                         
   7 -17   3         14.18          7.97         1.67 o                         
  -7 -16   3         16.36         11.22         1.80 o                         
  -6 -16   3          2.89          2.57         0.95 o                         
  -5 -16   3        116.86        115.18         2.61 o                         
  -4 -16   3         27.77         30.28         1.26 o                         
  -3 -16   3         24.28         22.00         1.13 o                         
  -2 -16   3        291.45        261.89         4.12 o                         
  -1 -16   3         64.68         60.95         1.64 o                         
   0 -16   3        164.08        177.91         3.87 o                         
   1 -16   3        381.14        375.14         6.98 o                         
   2 -16   3         60.39         58.17         1.55 o                         
   3 -16   3         77.23         72.11         1.70 o                         
   4 -16   3         43.65         43.11         1.15 o                         
   5 -16   3         36.07         35.27         1.57 o                         
   6 -16   3          2.39          3.87         1.15 o                         
   7 -16   3          7.54          5.74         1.91 o                         
  -7 -15   3         18.28         13.85         1.67 o                         
  -6 -15   3         57.91         58.19         2.27 o                         
  -5 -15   3          0.77          1.26         0.71 o                         
  -4 -15   3        199.03        189.60         3.09 o                         
  -3 -15   3         22.64         23.99         1.28 o                         
  -2 -15   3        123.85        131.19         2.53 o                         
  -1 -15   3        122.34        116.44         2.31 o                         
   0 -15   3         54.20         48.47         2.42 o                         
   1 -15   3        526.10        528.72         8.44 o                         
   2 -15   3         88.52         82.87         1.88 o                         
   3 -15   3         34.49         32.39         1.38 o                         
   4 -15   3         40.94         40.29         1.10 o                         
   5 -15   3          8.02          5.52         0.96 o                         
   6 -15   3         39.22         32.81         1.68 o                         
   7 -15   3          7.12          3.60         1.55 o                         
  -7 -14   3          4.70          4.14         1.60 o                         
  -6 -14   3         19.04         18.39         1.39 o                         
  -5 -14   3         63.59         62.09         2.13 o                         
  -4 -14   3         40.31         47.01         1.31 o                         
  -3 -14   3        477.06        474.28         8.15 o                         
  -2 -14   3        170.90        162.59         3.01 o                         
  -1 -14   3         51.43         42.62         1.18 o                         
   0 -14   3         32.27         31.84         1.29 o                         
   1 -14   3        356.60        342.95         6.25 o                         
   2 -14   3        294.82        282.99         4.54 o                         
   3 -14   3         27.33         31.70         1.32 o                         
   4 -14   3         11.62         11.78         0.71 o                         
   5 -14   3          1.03         -0.10         0.80 o                         
   6 -14   3         23.31         21.59         1.54 o                         
   7 -14   3         44.46         29.84         5.52 o                         
  -7 -13   3          6.09          4.63         1.40 o                         
  -6 -13   3          5.40          5.77         1.20 o                         
  -5 -13   3         18.42         18.70         1.04 o                         
  -4 -13   3        477.17        458.78         6.45 o                         
  -3 -13   3         17.78         12.16         0.87 o                         
  -2 -13   3        116.46        117.44         2.21 o                         
  -1 -13   3        303.56        298.70         5.82 o                         
   0 -13   3        176.93        172.99         3.44 o                         
   1 -13   3         14.25         11.02         0.69 o                         
   2 -13   3        333.69        319.84         4.97 o                         
   3 -13   3          3.93          4.13         0.68 o                         
   4 -13   3         69.84         70.65         1.91 o                         
   5 -13   3         30.34         32.77         1.89 o                         
   6 -13   3         17.67         16.36         3.07 o                         
   7 -13   3         18.19          8.86         3.00 o                         
  -7 -12   3          2.43          1.79         1.76 o                         
  -6 -12   3          3.08          3.14         0.95 o                         
  -5 -12   3         57.06         56.14         1.58 o                         
  -4 -12   3         62.03         66.02         1.47 o                         
  -3 -12   3        556.47        566.83        10.31 o                         
  -2 -12   3          8.18          4.03         0.56 o                         
  -1 -12   3         82.33         84.88         2.11 o                         
   0 -12   3         20.56         17.99         1.15 o                         
   1 -12   3         31.63         29.87         1.04 o                         
   2 -12   3        605.28        603.83         8.74 o                         
   3 -12   3        268.50        262.60         4.78 o                         
   4 -12   3         39.80         42.20         1.10 o                         
   5 -12   3         11.93         10.23         0.97 o                         
   6 -12   3          9.61          8.41         1.32 o                         
   7 -12   3         17.80         11.52         1.93 o                         
  -7 -11   3          3.63         -0.63         2.23 o                         
  -6 -11   3          9.52         10.91         1.19 o                         
  -5 -11   3          2.85          3.25         0.69 o                         
  -4 -11   3        393.05        382.34         6.66 o                         
  -3 -11   3        114.12        119.13         2.87 o                         
  -2 -11   3        160.45        156.25         3.48 o                         
  -1 -11   3       1205.58       1256.01        21.41 o                         
   0 -11   3         63.73         62.46         1.98 o                         
   1 -11   3         23.60         20.38         1.25 o                         
   2 -11   3        121.27        107.21         2.28 o                         
   3 -11   3        159.88        147.28         3.16 o                         
   4 -11   3        131.28        130.95         2.04 o                         
   5 -11   3         51.63         53.57         2.33 o                         
   6 -11   3         13.55         11.31         1.45 o                         
   7 -11   3          0.57         -1.06         1.42 o                         
  -7 -10   3          0.88          2.90         3.74 o                         
  -6 -10   3          3.83          4.38         1.10 o                         
  -5 -10   3         28.08         26.09         1.46 o                         
  -4 -10   3         93.11         98.45         3.31 o                         
  -3 -10   3        750.80        742.78        13.17 o                         
  -2 -10   3        559.02        585.36        10.37 o                         
  -1 -10   3        202.19        210.63         4.12 o                         
   0 -10   3        165.65        178.42         3.19 o                         
   1 -10   3        260.18        277.60         4.71 o                         
   2 -10   3         33.69         26.69         1.15 o                         
   3 -10   3        200.33        198.01         3.92 o                         
   4 -10   3         14.35         16.74         0.75 o                         
   5 -10   3         25.21         23.87         1.16 o                         
   6 -10   3         43.51         43.54         2.44 o                         
   7 -10   3         18.35         14.36         2.45 o                         
  -7  -9   3          4.80          3.25         2.25 o                         
  -6  -9   3          6.32          5.95         1.19 o                         
  -5  -9   3         36.07         35.97         1.27 o                         
  -4  -9   3        114.47        119.52         3.64 o                         
  -3  -9   3         19.53         15.39         1.02 o                         
  -2  -9   3         61.18         73.66         1.96 o                         
  -1  -9   3       1586.83       1643.49        23.71 o                         
   0  -9   3        218.64        242.69         4.13 o                         
   1  -9   3         11.15          9.22         0.66 o                         
   2  -9   3         85.07         75.07         2.21 o                         
   3  -9   3        332.28        328.44         5.70 o                         
   4  -9   3        225.35        222.18         3.33 o                         
   5  -9   3          0.71         -0.20         0.66 o                         
   6  -9   3          1.94          1.80         1.24 o                         
   7  -9   3          3.81          1.57         1.56 o                         
  -6  -8   3         29.73         31.69         1.55 o                         
  -5  -8   3         47.11         46.64         1.40 o                         
  -4  -8   3         66.47         67.27         2.62 o                         
  -3  -8   3        189.69        188.52         3.91 o                         
  -2  -8   3         78.21         87.67         2.13 o                         
  -1  -8   3          8.19          6.58         0.76 o                         
   0  -8   3       1319.74       1478.02        22.53 o                         
   1  -8   3          8.07          4.34         0.60 o                         
   2  -8   3        180.61        188.49         3.92 o                         
   3  -8   3        515.73        494.71         8.89 o                         
   4  -8   3        249.16        242.55         4.03 o                         
   5  -8   3         12.32         13.91         0.94 o                         
   6  -8   3          9.11          9.67         1.38 o                         
   7  -8   3          0.32          0.93         1.93 o                         
  -6  -7   3          6.34          5.16         1.50 o                         
  -5  -7   3          1.93          2.01         0.63 o                         
  -4  -7   3         76.84         73.81         3.14 o                         
  -3  -7   3         40.04         43.14         1.70 o                         
  -2  -7   3        217.41        243.04         4.67 o                         
  -1  -7   3       1004.62       1055.90        15.78 o                         
   0  -7   3        434.01        473.52         8.01 o                         
   1  -7   3         81.06         91.99         2.94 o                         
   2  -7   3        421.42        414.23         6.84 o                         
   3  -7   3         43.92         37.60         1.46 o                         
   4  -7   3        228.52        232.70         4.29 o                         
   5  -7   3         18.52         19.97         1.23 o                         
   6  -7   3          5.99          8.46         1.29 o                         
   7  -7   3          4.94          2.22         2.01 o                         
  -6  -6   3         24.49         23.15         1.99 o                         
  -5  -6   3          6.78          8.80         0.83 o                         
  -4  -6   3          8.11          9.47         1.23 o                         
  -3  -6   3         56.27         60.47         1.49 o                         
  -2  -6   3        361.90        352.66         6.16 o                         
  -1  -6   3        781.46        799.27        12.95 o                         
   0  -6   3        247.24        261.39         4.41 o                         
   1  -6   3         76.61         78.37         2.02 o                         
   2  -6   3        281.37        285.48         4.46 o                         
   3  -6   3        408.22        398.83         6.80 o                         
   4  -6   3        512.70        510.84         7.06 o                         
   5  -6   3        104.00        110.70         2.39 o                         
   6  -6   3          1.68          1.61         1.00 o                         
   7  -6   3          0.16         -0.43         1.85 o                         
  -5  -5   3         50.66         51.85         1.80 o                         
  -4  -5   3         62.91         65.27         2.08 o                         
  -3  -5   3        119.26        113.95         2.26 o                         
  -2  -5   3        740.48        762.27        11.49 o                         
  -1  -5   3        283.32        298.43         5.44 o                         
   0  -5   3        242.87        254.08         4.22 o                         
   1  -5   3        582.16        658.71        11.02 o                         
   2  -5   3       1179.75       1196.73        18.03 o                         
   3  -5   3        137.94        126.68         2.79 o                         
   4  -5   3         68.03         62.90         2.01 o                         
   5  -5   3         86.76         92.56         2.53 o                         
   6  -5   3         21.54         25.04         1.54 o                         
   7  -5   3          2.38          2.47         2.01 o                         
  -5  -4   3        157.63        165.47         3.82 o                         
  -4  -4   3         65.17         70.20         2.14 o                         
  -3  -4   3         26.53         23.04         1.05 o                         
  -2  -4   3        325.59        331.25         5.18 o                         
  -1  -4   3        169.99        174.41         3.03 o                         
   0  -4   3       1295.64       1404.65        20.31 o                         
   1  -4   3       1287.03       1291.11        19.13 o                         
   2  -4   3         39.09         39.25         1.27 o                         
   3  -4   3        592.46        603.29        10.59 o                         
   4  -4   3         36.20         35.58         3.29 o                         
   5  -4   3         52.88         60.78         2.28 o                         
   6  -4   3          0.12          1.40         1.26 o                         
   7  -4   3         10.72          5.68         2.14 o                         
  -5  -3   3         25.84         30.24         5.35 o                         
  -4  -3   3        159.24        160.01         3.44 o                         
  -3  -3   3         25.72         23.45         1.06 o                         
  -2  -3   3        300.04        300.14         4.64 o                         
  -1  -3   3        682.11        686.05        11.34 o                         
   0  -3   3        429.78        451.85         7.08 o                         
   1  -3   3        975.06       1036.95        16.71 o                         
   2  -3   3        728.06        735.77        14.24 o                         
   3  -3   3         81.87         89.80         2.26 o                         
   4  -3   3        169.71        167.55         4.66 o                         
   5  -3   3         65.22         70.58         1.87 o                         
   6  -3   3         54.33         65.51         2.63 o                         
   7  -3   3         19.99         19.47         2.58 o                         
  -4  -2   3         68.86         71.65         2.19 o                         
  -3  -2   3        166.09        152.05         2.85 o                         
  -2  -2   3        138.40        131.40         2.41 o                         
  -1  -2   3        221.63        237.76         3.65 o                         
   0  -2   3       2370.89       2485.20        38.15 o                         
   1  -2   3        774.75        784.79        11.85 o                         
   2  -2   3         26.01         28.30         1.23 o                         
   3  -2   3        318.46        330.82         5.49 o                         
   4  -2   3         54.87         52.40         2.08 o                         
   5  -2   3         27.32         31.01         1.26 o                         
   6  -2   3         92.98         99.63         2.99 o                         
   7  -2   3          8.53         11.16         1.89 o                         
  -4  -1   3         38.34         40.14         1.61 o                         
  -3  -1   3          1.75          1.90         0.44 o                         
  -2  -1   3        199.09        213.86         3.39 o                         
  -1  -1   3        412.96        399.39         5.76 o                         
   0  -1   3        452.00        458.74         8.74 o                         
   1  -1   3         62.34         53.16         2.71 o                         
   2  -1   3        951.28        988.16        19.09 o                         
   3  -1   3        132.34        133.14         2.36 o                         
   4  -1   3        118.82        115.52         2.71 o                         
   5  -1   3         14.69         11.62         1.00 o                         
   6  -1   3         38.51         42.90         2.77 o                         
   7  -1   3         12.81         14.05         2.53 o                         
  -4   0   3         93.75        100.23         3.09 o                         
  -3   0   3          7.80          6.66         0.56 o                         
  -2   0   3         13.06          8.20         0.51 o                         
  -1   0   3          2.77          2.36         0.56 o                         
   0   0   3        373.51        382.94         8.47 o                         
   1   0   3        773.10        810.03        12.13 o                         
   2   0   3          4.45          9.59         1.22 o                         
   3   0   3         70.35         61.39         1.40 o                         
   4   0   3        130.26        129.04         3.08 o                         
   5   0   3         58.86         62.13         1.82 o                         
   6   0   3        117.20        132.18         3.33 o                         
   7   0   3         26.38         27.66         2.63 o                         
  -4   1   3         39.00         39.18         4.31 o                         
  -3   1   3          2.24          1.28         0.41 o                         
  -2   1   3        203.26        212.21         3.37 o                         
  -1   1   3        403.68        413.16         6.42 o                         
   0   1   3        457.03        446.76        11.59 o                         
   1   1   3         61.41         55.76         2.08 o                         
   2   1   3        938.56        985.53        17.07 o                         
   3   1   3        129.71        137.53         2.53 o                         
   4   1   3        117.82        120.33         3.30 o                         
   5   1   3         12.90         16.22         1.46 o                         
   6   1   3         38.03         47.49         3.40 o                         
   7   1   3         13.53         13.37         2.84 o                         
  -4   2   3         68.29         72.10         3.87 o                         
  -3   2   3        160.27        156.36         2.68 o                         
  -2   2   3        141.20        129.40         2.42 o                         
  -1   2   3        221.52        251.88         4.13 o                         
   0   2   3       2400.78       2476.21        40.02 o                         
   1   2   3        778.58        792.56        10.95 o                         
   2   2   3         26.17         27.77         1.11 o                         
   3   2   3        321.85        324.97         5.44 o                         
   4   2   3         55.76         54.27         2.30 o                         
   5   2   3         26.90         32.05         1.29 o                         
   6   2   3         89.51        105.52         2.90 o                         
   7   2   3          9.11          8.01         2.51 o                         
  -5   3   3         25.12         24.71         3.27 o                         
  -4   3   3        162.58        158.83         5.01 o                         
  -3   3   3         25.06         21.84         0.87 o                         
  -2   3   3        303.90        297.96         4.50 o                         
  -1   3   3        661.55        729.59        10.31 o                         
   0   3   3        420.31        459.57         7.34 o                         
   1   3   3        990.56       1013.35        15.81 o                         
   2   3   3        738.06        715.77        12.80 o                         
   3   3   3         83.93         86.70         2.07 o                         
   4   3   3        167.41        172.64         3.65 o                         
   5   3   3         66.07         67.55         1.76 o                         
   6   3   3         55.21         60.36         2.47 o                         
   7   3   3         20.10         21.57         6.58 o                         
  -5   4   3        161.74        178.20         8.77 o                         
  -4   4   3         64.95         66.90         2.99 o                         
  -3   4   3         24.18         25.31         1.04 o                         
  -2   4   3        318.05        346.99         5.21 o                         
  -1   4   3        169.45        181.89         3.09 o                         
   0   4   3       1300.16       1393.35        19.00 o                         
   1   4   3       1267.34       1315.93        18.42 o                         
   2   4   3         38.67         42.15         1.83 o                         
   3   4   3        588.49        591.09         9.94 o                         
   4   4   3         34.44         37.53         1.68 o                         
   5   4   3         53.22         58.80         1.65 o                         
   6   4   3          0.03          0.01         1.15 o                         
   7   4   3         11.04         10.02         2.03 o                         
  -5   5   3         49.78         51.90         4.60 o                         
  -4   5   3         63.44         65.07         3.21 o                         
  -3   5   3        118.77        116.30         2.43 o                         
  -2   5   3        747.36        790.92        11.33 o                         
  -1   5   3        269.26        327.20         4.99 o                         
   0   5   3        248.89        243.93         3.88 o                         
   1   5   3        583.82        642.87        12.20 o                         
   2   5   3       1179.76       1151.14        23.20 o                         
   3   5   3        138.64        126.54         3.32 o                         
   4   5   3         65.17         66.93         2.52 o                         
   5   5   3         83.19         97.33         2.19 o                         
   6   5   3         22.12         24.42         1.49 o                         
   7   5   3          2.68          5.06         2.14 o                         
  -5   6   3          7.04          5.07         2.26 o                         
  -4   6   3          8.26          8.36         1.25 o                         
  -3   6   3         59.86         58.82         1.65 o                         
  -2   6   3        350.41        371.47         6.88 o                         
  -1   6   3        780.66        842.50        11.97 o                         
   0   6   3        254.10        253.73         4.06 o                         
   1   6   3         81.73         70.48         1.52 o                         
   2   6   3        281.80        278.34         5.94 o                         
   3   6   3        406.52        383.12         6.84 o                         
   4   6   3        522.13        512.79         8.79 o                         
   5   6   3        103.50        109.51         2.19 o                         
   6   6   3          1.52          1.04         1.00 o                         
   7   6   3          0.24          0.82         1.79 o                         
  -5   7   3          1.72          2.07         1.72 o                         
  -4   7   3         77.56         71.44         2.95 o                         
  -3   7   3         41.59         41.29         1.51 o                         
  -2   7   3        221.98        237.13         5.26 o                         
  -1   7   3        994.90       1108.90        15.65 o                         
   0   7   3        426.22        488.13         7.14 o                         
   1   7   3         84.98         88.03         1.79 o                         
   2   7   3        418.51        410.75         7.17 o                         
   3   7   3         43.17         38.40         1.39 o                         
   4   7   3        231.89        228.80         4.05 o                         
   5   7   3         17.91         21.32         1.01 o                         
   6   7   3          6.24          4.56         1.30 o                         
   7   7   3          5.12          5.44         1.73 o                         
  -5   8   3         48.37         45.92         3.35 o                         
  -4   8   3         67.00         65.13         2.43 o                         
  -3   8   3        194.62        182.73         3.55 o                         
  -2   8   3         80.95         81.82         2.81 o                         
  -1   8   3          8.15          7.06         0.58 o                         
   0   8   3       1329.91       1459.71        20.18 o                         
   1   8   3          6.77          4.89         0.46 o                         
   2   8   3        180.64        178.84         3.58 o                         
   3   8   3        509.72        499.51         7.94 o                         
   4   8   3        244.06        257.55         4.66 o                         
   5   8   3         12.68         15.11         1.04 o                         
   6   8   3          9.22          9.49         1.34 o                         
   7   8   3          0.44         -1.14         2.19 o                         
  -5   9   3         34.93         38.18         1.75 o                         
  -4   9   3        114.64        113.54         4.76 o                         
  -3   9   3         18.98         19.21         1.00 o                         
  -2   9   3         63.40         72.04         1.75 o                         
  -1   9   3       1611.26       1642.67        24.79 o                         
   0   9   3        212.92        250.36         4.07 o                         
   1   9   3          9.69         10.62         0.62 o                         
   2   9   3         87.41         69.32         1.83 o                         
   3   9   3        336.19        326.80         5.53 o                         
   4   9   3        225.71        223.84         3.85 o                         
   5   9   3          0.72          0.76         0.56 o                         
   6   9   3          2.10          1.15         1.14 o                         
   7   9   3          3.49          3.93         1.70 o                         
  -5  10   3         26.00         30.16         1.59 o                         
  -4  10   3         93.53         97.99         3.09 o                         
  -3  10   3        752.79        747.61        11.98 o                         
  -2  10   3        559.75        573.23         8.63 o                         
  -1  10   3        202.77        207.46         3.99 o                         
   0  10   3        173.30        171.70         3.11 o                         
   1  10   3        252.77        275.79         4.65 o                         
   2  10   3         34.18         26.06         0.98 o                         
   3  10   3        208.78        191.20         4.61 o                         
   4  10   3         15.45         16.02         0.84 o                         
   5  10   3         25.50         27.20         1.06 o                         
   6  10   3         42.81         45.45         2.39 o                         
   7  10   3         18.68         15.87         2.21 o                         
  -5  11   3          2.55          4.40         1.10 o                         
  -4  11   3        393.85        389.38         8.62 o                         
  -3  11   3        118.07        114.03         2.58 o                         
  -2  11   3        161.52        158.92         2.84 o                         
  -1  11   3       1205.05       1273.59        23.64 o                         
   0  11   3         60.64         65.84         2.16 o                         
   1  11   3         22.58         19.63         0.87 o                         
   2  11   3        113.35        115.08         2.52 o                         
   3  11   3        158.25        150.94         3.03 o                         
   4  11   3        132.33        132.04         2.29 o                         
   5  11   3         53.03         53.02         1.43 o                         
   6  11   3         13.16         12.03         1.28 o                         
   7  11   3          0.60         -0.80         1.76 o                         
  -7  12   3          2.51          4.40         2.66 o                         
  -6  12   3          3.34          4.29         1.56 o                         
  -5  12   3         55.23         55.09         1.96 o                         
  -4  12   3         62.95         60.97         1.99 o                         
  -3  12   3        557.28        562.08         9.35 o                         
  -2  12   3          6.48          7.81         0.61 o                         
  -1  12   3         82.17         81.59         1.83 o                         
   0  12   3         20.28         16.87         1.18 o                         
   1  12   3         30.88         28.86         1.07 o                         
   2  12   3        603.21        591.67        10.13 o                         
   3  12   3        266.64        249.92         5.06 o                         
   4  12   3         42.51         39.29         1.29 o                         
   5  12   3         11.81         12.65         0.94 o                         
   6  12   3          8.98         10.18         1.27 o                         
   7  12   3         17.73         20.62         3.84 o                         
  -7  13   3          5.64         10.55         2.93 o                         
  -6  13   3          4.87          6.11         1.21 o                         
  -5  13   3         17.72         19.29         1.38 o                         
  -4  13   3        475.57        466.91         8.75 o                         
  -3  13   3         16.20         12.51         0.99 o                         
  -2  13   3        120.17        115.65         2.32 o                         
  -1  13   3        298.68        309.84         5.15 o                         
   0  13   3        174.24        173.48         3.18 o                         
   1  13   3         15.88          9.90         0.66 o                         
   2  13   3        344.64        306.26         5.75 o                         
   3  13   3          4.39          4.65         0.75 o                         
   4  13   3         68.09         72.29         1.92 o                         
   5  13   3         31.78         30.15         1.25 o                         
   6  13   3         17.65         18.74         1.32 o                         
   7  13   3         17.91         17.35         2.31 o                         
  -7  14   3          4.55          5.08         2.78 o                         
  -6  14   3         19.27         21.99         1.62 o                         
  -5  14   3         64.08         65.55         2.17 o                         
  -4  14   3         40.48         51.07         2.07 o                         
  -3  14   3        481.50        484.08         8.18 o                         
  -2  14   3        170.91        163.87         3.04 o                         
  -1  14   3         51.24         44.10         1.20 o                         
   0  14   3         30.87         32.81         0.96 o                         
   1  14   3        345.47        342.27         5.47 o                         
   2  14   3        294.85        278.20         5.28 o                         
   3  14   3         29.21         26.49         1.39 o                         
   4  14   3         11.64         12.43         0.75 o                         
   5  14   3          0.99          0.43         0.72 o                         
   6  14   3         23.91         26.71         1.54 o                         
   7  14   3         44.07         49.51         3.12 o                         
  -7  15   3         18.90         23.04         3.59 o                         
  -6  15   3         59.41         57.91         2.44 o                         
  -5  15   3          0.71          2.50         0.77 o                         
  -4  15   3        201.61        187.89         3.88 o                         
  -3  15   3         23.74         19.63         1.14 o                         
  -2  15   3        124.88        134.36         2.83 o                         
  -1  15   3        116.09        122.15         2.36 o                         
   0  15   3         53.98         48.60         1.34 o                         
   1  15   3        522.20        519.67         7.07 o                         
   2  15   3         90.05         81.96         2.16 o                         
   3  15   3         33.71         34.39         1.34 o                         
   4  15   3         39.50         39.52         1.16 o                         
   5  15   3          6.89          8.49         0.92 o                         
   6  15   3         38.94         40.48         1.77 o                         
   7  15   3          6.72          2.90         1.84 o                         
  -7  16   3         16.66         22.10         3.74 o                         
  -6  16   3          2.74          4.08         1.12 o                         
  -5  16   3        117.16        115.00         2.93 o                         
  -4  16   3         28.08         30.38         1.21 o                         
  -3  16   3         25.61         22.59         1.54 o                         
  -2  16   3        287.52        269.98         4.88 o                         
  -1  16   3         64.52         61.52         1.53 o                         
   0  16   3        164.56        174.27         3.64 o                         
   1  16   3        389.60        367.20         5.79 o                         
   2  16   3         60.70         54.93         1.75 o                         
   3  16   3         74.88         72.27         1.54 o                         
   4  16   3         43.07         46.56         1.24 o                         
   5  16   3         35.51         37.46         2.20 o                         
   6  16   3          1.94          1.36         1.09 o                         
   7  16   3          7.48          5.21         1.61 o                         
  -7  17   3         23.18         27.07         9.57 o                         
  -6  17   3          2.48          2.39         1.18 o                         
  -5  17   3         54.39         54.56         2.03 o                         
  -4  17   3        253.29        251.56         4.14 o                         
  -3  17   3        116.86        117.96         2.83 o                         
  -2  17   3         27.25         23.28         1.17 o                         
  -1  17   3        255.22        241.89         4.15 o                         
   0  17   3        146.23        152.11         3.27 o                         
   1  17   3         10.64         11.11         0.71 o                         
   2  17   3         45.27         46.65         1.54 o                         
   3  17   3         65.75         66.29         1.70 o                         
   4  17   3         63.04         61.02         1.47 o                         
   5  17   3          5.20          3.34         0.93 o                         
   6  17   3          9.32          9.59         1.34 o                         
   7  17   3         14.11         12.24         3.24 o                         
  -7  18   3          2.27          3.04         2.07 o                         
  -6  18   3         41.39         43.43         2.62 o                         
  -5  18   3        110.18        116.63         3.02 o                         
  -4  18   3         24.78         25.13         0.96 o                         
  -3  18   3        102.11        103.76         1.99 o                         
  -2  18   3        122.99        121.79         2.78 o                         
  -1  18   3         64.61         55.77         1.83 o                         
   0  18   3       1523.63       1545.15        25.55 o                         
   1  18   3        194.94        178.58         3.25 o                         
   2  18   3          5.49          6.05         0.65 o                         
   3  18   3         50.44         45.36         1.33 o                         
   4  18   3         57.92         57.18         1.44 o                         
   5  18   3          2.01          2.05         0.82 o                         
   6  18   3          3.86          1.37         1.20 o                         
   7  18   3          0.83         -0.72         1.30 o                         
  -7  19   3          9.15          8.65         1.61 o                         
  -6  19   3          5.98          5.89         1.28 o                         
  -5  19   3         44.32         49.57         2.10 o                         
  -4  19   3         34.48         38.90         1.33 o                         
  -3  19   3        129.99        129.05         2.36 o                         
  -2  19   3        119.26        112.59         2.67 o                         
  -1  19   3         91.12         80.69         2.14 o                         
   0  19   3         88.47         90.95         2.75 o                         
   1  19   3        218.14        226.68         4.56 o                         
   2  19   3         76.56         78.41         2.93 o                         
   3  19   3         92.32         90.60         1.98 o                         
   4  19   3         70.98         69.96         1.63 o                         
   5  19   3          9.30          8.86         0.95 o                         
   6  19   3          2.22          3.26         1.21 o                         
  -7  20   3          4.43          5.14         1.89 o                         
  -6  20   3          5.44          2.90         1.43 o                         
  -5  20   3         93.42        102.39         3.11 o                         
  -4  20   3         28.65         28.96         1.16 o                         
  -3  20   3         46.76         48.65         1.54 o                         
  -2  20   3        115.46        111.95         2.73 o                         
  -1  20   3        219.69        215.21         4.20 o                         
   0  20   3        369.39        375.10         6.93 o                         
   1  20   3        163.29        151.21         3.49 o                         
   2  20   3          0.58          0.37         0.60 o                         
   3  20   3         32.54         31.80         1.04 o                         
   4  20   3         49.58         47.28         1.38 o                         
   5  20   3          8.92          9.18         0.92 o                         
   6  20   3         20.69         20.23         1.79 o                         
  -7  21   3          4.04          6.54         1.39 o                         
  -6  21   3         10.71         12.06         1.30 o                         
  -5  21   3         72.52         78.48         2.54 o                         
  -4  21   3         57.22         55.36         1.64 o                         
  -3  21   3         63.11         64.33         1.87 o                         
  -2  21   3         75.31         79.68         1.99 o                         
  -1  21   3        334.87        376.70         6.62 o                         
   0  21   3        288.75        278.42         5.54 o                         
   1  21   3         34.88         39.07         1.61 o                         
   2  21   3         48.79         44.74         1.46 o                         
   3  21   3        112.97        111.49         2.01 o                         
   4  21   3         19.74         17.86         0.99 o                         
   5  21   3         14.47         13.77         1.10 o                         
   6  21   3         14.24         15.63         2.19 o                         
  -6  22   3          2.70          3.67         1.27 o                         
  -5  22   3          2.03          1.58         0.97 o                         
  -4  22   3         35.79         36.86         1.38 o                         
  -3  22   3         42.71         42.38         1.24 o                         
  -2  22   3        186.02        177.92         3.50 o                         
  -1  22   3        154.57        148.11         3.93 o                         
   0  22   3        370.70        373.98         7.20 o                         
   1  22   3         89.98         80.61         2.57 o                         
   2  22   3         14.85         15.40         0.99 o                         
   3  22   3         90.80         90.25         2.14 o                         
   4  22   3         12.73         12.08         0.87 o                         
   5  22   3         16.90         16.95         1.20 o                         
   6  22   3         12.18         10.92         1.73 o                         
  -6  23   3         12.75         11.55         1.31 o                         
  -5  23   3         26.95         28.59         1.71 o                         
  -4  23   3        116.09        122.48         2.56 o                         
  -3  23   3         25.57         27.42         1.01 o                         
  -2  23   3         47.93         45.01         1.50 o                         
  -1  23   3        129.15        133.19         4.64 o                         
   0  23   3         25.50         25.25         1.61 o                         
   1  23   3          6.31          7.58         0.81 o                         
   2  23   3        140.17        133.04         3.11 o                         
   3  23   3          9.57         10.34         0.87 o                         
   4  23   3         20.36         17.54         1.00 o                         
   5  23   3         19.09         17.98         1.23 o                         
   6  23   3          7.56          8.35         1.67 o                         
  -6  24   3          2.89          2.01         1.57 o                         
  -5  24   3         30.86         28.67         1.79 o                         
  -4  24   3         52.53         55.02         1.71 o                         
  -3  24   3         49.96         50.20         1.33 o                         
  -2  24   3        360.51        344.22         6.50 o                         
  -1  24   3         27.16         28.25         1.67 o                         
   0  24   3        149.72        154.01         4.20 o                         
   1  24   3         14.28         13.11         1.05 o                         
   2  24   3         20.32         21.31         1.28 o                         
   3  24   3         34.77         32.22         1.34 o                         
   4  24   3         11.60         11.94         0.95 o                         
   5  24   3         27.00         26.19         1.41 o                         
   6  24   3          1.25          0.59         1.44 o                         
  -6  25   3         23.12         19.52         2.34 o                         
  -5  25   3          6.01          6.20         1.10 o                         
  -4  25   3          4.81          5.25         0.84 o                         
  -3  25   3        109.51        109.99         2.19 o                         
  -2  25   3        298.93        292.69         4.76 o                         
  -1  25   3        107.53        100.52         3.15 o                         
   0  25   3          0.69          1.53         0.69 o                         
   1  25   3        125.26        122.03         3.40 o                         
   2  25   3        233.37        218.34         4.45 o                         
   3  25   3          8.39          7.95         0.86 o                         
   4  25   3          0.06         -0.51         0.75 o                         
   5  25   3         18.07         19.20         1.55 o                         
   6  25   3          5.53          6.20         1.47 o                         
  -6  26   3          4.25          3.73         1.20 o                         
  -5  26   3         25.54         25.71         1.84 o                         
  -4  26   3         13.42         15.65         1.08 o                         
  -3  26   3        134.46        141.73         2.46 o                         
  -2  26   3        100.20        102.89         2.16 o                         
  -1  26   3          8.82         10.36         1.03 o                         
   0  26   3        170.33        162.93         4.43 o                         
   1  26   3         44.81         41.88         1.59 o                         
   2  26   3         18.98         20.36         1.37 o                         
   3  26   3         25.35         25.13         1.84 o                         
   4  26   3         56.01         50.08         1.85 o                         
   5  26   3          4.77          6.19         1.06 o                         
   6  26   3          4.15          3.20         1.47 o                         
  -6  27   3          1.69          1.91         1.15 o                         
  -5  27   3          2.16          1.28         1.14 o                         
  -4  27   3         59.50         62.31         1.91 o                         
  -3  27   3        114.88        113.48         2.19 o                         
  -2  27   3         11.70         13.86         0.94 o                         
  -1  27   3         25.84         29.60         1.60 o                         
   0  27   3         25.61         25.42         1.52 o                         
   1  27   3         25.19         27.54         1.56 o                         
   2  27   3        121.35        118.17         5.09 o                         
   3  27   3          4.45          3.06         0.85 o                         
   4  27   3         11.29          8.70         1.14 o                         
   5  27   3         19.05         19.12         1.40 o                         
  -6  28   3         14.92         14.41         1.48 o                         
  -5  28   3         18.01         16.07         1.37 o                         
  -4  28   3         24.27         24.89         1.20 o                         
  -3  28   3         60.85         56.29         1.76 o                         
  -2  28   3         60.14         58.60         1.99 o                         
  -1  28   3          4.78          6.46         1.02 o                         
   0  28   3         93.25         89.44         2.75 o                         
   1  28   3        104.66        103.25         2.73 o                         
   2  28   3          8.73         11.80         1.23 o                         
   3  28   3         47.83         50.60         2.46 o                         
   4  28   3         19.35         22.30         1.99 o                         
   5  28   3          7.28          5.44         1.20 o                         
  -5  29   3          0.82          1.06         1.02 o                         
  -4  29   3          1.43          1.90         0.95 o                         
  -3  29   3         54.49         57.64         1.81 o                         
  -2  29   3         29.48         29.19         1.54 o                         
  -1  29   3         56.04         59.94         2.42 o                         
   0  29   3          3.35          2.07         0.87 o                         
   1  29   3         78.12         81.57         2.42 o                         
   2  29   3        206.26        204.43         5.04 o                         
   3  29   3          1.95          1.45         1.07 o                         
   4  29   3          7.54          7.44         1.13 o                         
   5  29   3          5.99          6.67         1.39 o                         
  -5  30   3          7.04          6.38         1.42 o                         
  -4  30   3         42.66         42.54         2.38 o                         
  -3  30   3          9.35          9.07         1.22 o                         
  -2  30   3        118.21        123.51         3.08 o                         
  -1  30   3         27.03         27.62         1.69 o                         
   0  30   3          3.82          4.21         0.98 o                         
   1  30   3        108.91        105.29         3.20 o                         
   2  30   3          9.64         11.65         1.36 o                         
   3  30   3          9.39         11.52         2.02 o                         
   4  30   3          7.51          7.69         1.55 o                         
   5  30   3          1.87          1.86         1.13 o                         
  -5  31   3         36.43         35.92         4.12 o                         
  -4  31   3         27.60         25.29         1.72 o                         
  -3  31   3          1.47          2.02         0.90 o                         
  -2  31   3         77.83         76.29         2.84 o                         
  -1  31   3         50.30         51.92         2.25 o                         
   0  31   3         53.96         53.53         2.28 o                         
   1  31   3         46.54         50.19         2.28 o                         
   2  31   3         43.70         43.84         2.23 o                         
   3  31   3         29.68         34.76         3.12 o                         
   4  31   3         26.90         25.39         1.78 o                         
   5  31   3          4.81          4.41         1.23 o                         
  -5  32   3          6.96          6.25         1.22 o                         
  -4  32   3         16.90         18.47         1.51 o                         
  -3  32   3         16.33         17.38         1.56 o                         
  -2  32   3         58.55         58.75         2.56 o                         
  -1  32   3        104.94        110.63         3.38 o                         
   0  32   3         78.17         81.48         3.01 o                         
   1  32   3         59.87         61.87         2.56 o                         
   2  32   3         14.27         15.90         1.59 o                         
   3  32   3         75.71         75.19         4.36 o                         
   4  32   3          3.13          2.59         1.32 o                         
  -5  33   3         13.60         11.83         1.71 o                         
  -4  33   3         26.47         28.01         3.35 o                         
  -3  33   3          0.40         -0.82         1.01 o                         
  -2  33   3         20.13         22.99         1.81 o                         
  -1  33   3        159.11        157.50         4.28 o                         
   0  33   3         53.41         58.87         2.84 o                         
   1  33   3         13.32         16.84         1.61 o                         
   2  33   3          8.11         10.05         1.72 o                         
   3  33   3         21.85         23.17         3.59 o                         
   4  33   3         26.69         22.69         2.32 o                         
  -4  34   3          4.43          4.21         1.43 o                         
  -3  34   3          1.29          1.91         1.45 o                         
  -2  34   3         70.85         70.75         3.95 o                         
  -1  34   3         59.21         59.13         2.64 o                         
   0  34   3         28.48         26.77         1.86 o                         
   1  34   3         50.16         53.20         2.96 o                         
   2  34   3          7.74          8.72         1.67 o                         
   3  34   3         18.25         17.88         2.60 o                         
   4  34   3          7.32          9.97         3.24 o                         
  -4  35   3          1.40          1.81         1.43 o                         
  -3  35   3          9.80          9.93         2.28 o                         
  -2  35   3         22.05         24.03         3.29 o                         
  -1  35   3          6.56          6.41         1.75 o                         
   0  35   3          7.01          6.82         1.82 o                         
   1  35   3         33.05         38.70         4.32 o                         
   2  35   3          7.44          8.78         1.80 o                         
   3  35   3          4.79          3.17         3.33 o                         
   4  35   3         27.17         25.12         9.16 o                         
  -4  36   3         31.59         32.24         2.42 o                         
  -3  36   3          1.52          0.95         2.21 o                         
  -2  36   3          7.52          6.48         1.93 o                         
  -1  36   3         35.90         29.66         2.74 o                         
   0  36   3         31.01         34.28         2.98 o                         
   1  36   3         56.72         60.33         5.25 o                         
   2  36   3          6.39          7.35         1.97 o                         
   3  36   3          3.50          4.02         2.08 o                         
  -3  37   3          7.68          6.37         2.28 o                         
  -2  37   3          3.19          2.68         2.42 o                         
  -1  37   3         21.30         20.73         2.68 o                         
   0  37   3         62.40         63.83         3.91 o                         
   1  37   3          8.17          6.20         2.72 o                         
   2  37   3          1.42          0.53         2.23 o                         
   3  37   3          5.45          5.29         2.32 o                         
  -3  38   3         11.69          8.51         2.34 o                         
  -2  38   3         23.29         25.47         2.81 o                         
  -1  38   3         35.21         36.88         9.16 o                         
   0  38   3         47.21         50.81         3.68 o                         
   1  38   3          4.38          3.01         2.41 o                         
   2  38   3         16.62         20.55         2.24 o                         
   3  38   3          5.96          3.32         2.24 o                         
  -3  39   3          7.38         10.96         3.23 o                         
  -2  39   3          0.19          3.49         1.88 o                         
   0  39   3          7.88         12.00         2.20 o                         
   1  39   3         58.37         62.99         5.64 o                         
   2  39   3         14.85         14.47         2.09 o                         
  -2  40   3          7.19          8.16         2.99 o                         
  -1  40   3         26.64         33.99         4.85 o                         
   0  40   3         34.10         31.92         3.06 o                         
   1  40   3         19.34         22.29         3.71 o                         
   2  40   3          8.99          8.24         2.86 o                         
  -1  41   3          8.19         12.43         3.77 o                         
   0  41   3          5.80          7.89         2.37 o                         
   1  41   3          6.34          5.56         2.73 o                         
   0  42   3         14.88         13.63         2.68 o                         
  -1 -41   4          5.44          6.33         2.14 o                         
   0 -41   4          3.61          1.37         2.90 o                         
   1 -41   4         10.10         13.02         2.83 o                         
  -2 -40   4         10.68         10.02         2.59 o                         
  -1 -40   4         32.56         32.33         3.90 o                         
   0 -40   4          7.08          6.75         2.42 o                         
   1 -40   4         12.37          5.60         4.02 o                         
  -3 -39   4          9.40          6.75         3.30 o                         
  -2 -39   4         12.05          7.98         2.47 o                         
  -1 -39   4         22.15         28.26         5.75 o                         
   0 -39   4          6.18          5.19         2.18 o                         
   1 -39   4         29.43         27.17         7.18 o                         
   2 -39   4          3.80          5.41         2.52 o                         
  -3 -38   4         39.13         30.02         4.80 o                         
  -2 -38   4          9.34         11.30         2.18 o                         
  -1 -38   4         20.80         18.65         3.09 o                         
   0 -38   4          2.58          3.02         2.50 o                         
   1 -38   4         29.58         34.38         7.91 o                         
   2 -38   4         21.55         22.38         5.53 o                         
  -3 -37   4          2.20          0.83         1.67 o                         
  -2 -37   4         60.34         63.80         9.58 o                         
  -1 -37   4         14.06         12.38         2.06 o                         
   0 -37   4         17.48         19.04         2.43 o                         
   1 -37   4         15.00         17.76         2.39 o                         
   2 -37   4          6.15          8.47         4.03 o                         
   3 -37   4          2.52          7.02         2.31 o                         
  -4 -36   4          6.78          5.63         1.48 o                         
  -3 -36   4         10.49          9.53         1.91 o                         
  -2 -36   4         18.93         17.33         2.27 o                         
  -1 -36   4         40.15         39.41         3.62 o                         
   0 -36   4         72.78         78.34         5.04 o                         
   1 -36   4          8.12         10.06         2.08 o                         
   2 -36   4          3.03          0.02         3.61 o                         
   3 -36   4         10.82         10.44         2.68 o                         
  -4 -35   4          1.14          1.85         1.30 o                         
  -3 -35   4         33.49         28.06         2.46 o                         
  -2 -35   4         75.95         73.49         3.12 o                         
  -1 -35   4         12.35         12.17         2.02 o                         
   0 -35   4         20.59         21.62         2.37 o                         
   1 -35   4          9.42          9.26         2.08 o                         
   2 -35   4         37.31         39.11         6.55 o                         
   3 -35   4          7.81          6.06         3.58 o                         
   4 -35   4          4.60          4.97         2.58 o                         
  -4 -34   4          4.45          4.54         1.32 o                         
  -3 -34   4         13.19         10.95         1.51 o                         
  -2 -34   4          3.32          2.62         1.31 o                         
  -1 -34   4         13.98         16.56         1.67 o                         
   0 -34   4        106.74        115.14         3.55 o                         
   1 -34   4         36.55         43.21         3.03 o                         
   2 -34   4          6.94          4.98         4.16 o                         
   3 -34   4         14.80         10.06         2.54 o                         
   4 -34   4          2.22         -4.22         4.22 o                         
  -5 -33   4         13.01          7.67         1.27 o                         
  -4 -33   4          0.30         -0.02         1.13 o                         
  -3 -33   4         31.10         27.50         1.94 o                         
  -2 -33   4         46.64         44.60         2.14 o                         
  -1 -33   4         22.45         26.39         1.97 o                         
   0 -33   4         15.83         20.44         1.94 o                         
   1 -33   4         54.91         63.32         2.98 o                         
   2 -33   4          6.23          5.44         2.10 o                         
   3 -33   4          3.33          1.17         2.06 o                         
   4 -33   4          6.37          3.89         2.07 o                         
  -5 -32   4          6.46          5.33         1.15 o                         
  -4 -32   4          5.22          5.15         1.06 o                         
  -3 -32   4         33.69         31.29         2.01 o                         
  -2 -32   4          3.83          2.99         0.97 o                         
  -1 -32   4          4.67          6.67         1.00 o                         
   0 -32   4        112.47        111.58         3.73 o                         
   1 -32   4         29.98         36.96         2.38 o                         
   2 -32   4         10.63         15.37         1.78 o                         
   3 -32   4         12.60          9.93         2.46 o                         
   4 -32   4          4.34          1.96         2.39 o                         
  -5 -31   4         15.07         12.76         1.20 o                         
  -4 -31   4          7.05          8.78         1.14 o                         
  -3 -31   4         32.19         30.46         1.66 o                         
  -2 -31   4         53.37         53.98         1.81 o                         
  -1 -31   4         88.03         92.94         2.36 o                         
   0 -31   4         30.46         32.85         2.13 o                         
   1 -31   4         28.11         32.58         1.95 o                         
   2 -31   4         18.80         18.52         1.76 o                         
   3 -31   4          4.93          5.11         2.29 o                         
   4 -31   4          5.14          2.55         1.75 o                         
   5 -31   4          5.15          0.92         1.86 o                         
  -5 -30   4          5.31          5.12         1.04 o                         
  -4 -30   4         22.00         22.77         1.61 o                         
  -3 -30   4         39.78         38.72         1.87 o                         
  -2 -30   4         49.08         47.09         1.69 o                         
  -1 -30   4         77.09         78.33         2.12 o                         
   0 -30   4         39.82         43.53         2.09 o                         
   1 -30   4         41.21         42.43         2.59 o                         
   2 -30   4         24.98         30.40         2.24 o                         
   3 -30   4         46.68         51.74         3.86 o                         
   4 -30   4         16.13         14.24         2.08 o                         
   5 -30   4         12.38         10.37         3.45 o                         
  -5 -29   4          1.12         -0.16         0.88 o                         
  -4 -29   4         41.83         38.67         1.91 o                         
  -3 -29   4         62.77         63.73         2.30 o                         
  -2 -29   4         27.71         29.30         1.36 o                         
  -1 -29   4         35.43         36.61         1.48 o                         
   0 -29   4         15.21         15.84         1.39 o                         
   1 -29   4         27.10         29.12         2.41 o                         
   2 -29   4         59.70         55.89         2.43 o                         
   3 -29   4         29.09         29.34         2.00 o                         
   4 -29   4         26.53         25.88         2.49 o                         
   5 -29   4          9.92          8.45         1.71 o                         
  -6 -28   4          5.94          5.25         1.09 o                         
  -5 -28   4          3.15          1.94         1.07 o                         
  -4 -28   4         16.90         18.62         1.12 o                         
  -3 -28   4        100.10        102.70         2.49 o                         
  -2 -28   4         27.93         26.64         1.45 o                         
  -1 -28   4         17.70         17.60         1.06 o                         
   0 -28   4        123.99        121.47         2.63 o                         
   1 -28   4         15.64         16.04         1.40 o                         
   2 -28   4         83.28         83.22         2.78 o                         
   3 -28   4         13.14         15.43         1.52 o                         
   4 -28   4          1.75          1.16         1.28 o                         
   5 -28   4          9.60          6.30         1.46 o                         
  -6 -27   4          6.18          5.25         1.06 o                         
  -5 -27   4          0.29          0.66         0.83 o                         
  -4 -27   4         45.30         44.82         1.51 o                         
  -3 -27   4         45.08         47.18         1.66 o                         
  -2 -27   4        117.42        109.10         2.62 o                         
  -1 -27   4        104.91        104.30         2.13 o                         
   0 -27   4          9.98         10.69         0.87 o                         
   1 -27   4         98.47        101.33         3.21 o                         
   2 -27   4          5.59          5.22         1.09 o                         
   3 -27   4         21.23         21.85         1.50 o                         
   4 -27   4          9.11         10.58         1.67 o                         
   5 -27   4          3.03          0.76         2.53 o                         
  -6 -26   4         17.80         13.99         1.17 o                         
  -5 -26   4          4.82          5.39         0.86 o                         
  -4 -26   4          7.04          7.58         0.83 o                         
  -3 -26   4         49.12         45.55         1.49 o                         
  -2 -26   4         18.07         17.97         1.11 o                         
  -1 -26   4         94.31         91.90         1.95 o                         
   0 -26   4         41.06         40.15         1.42 o                         
   1 -26   4         29.47         29.06         2.02 o                         
   2 -26   4         74.10         73.47         2.48 o                         
   3 -26   4          6.74          7.35         0.95 o                         
   4 -26   4         36.19         34.21         2.32 o                         
   5 -26   4          0.17         -0.58         1.08 o                         
  -6 -25   4          6.54          5.79         0.98 o                         
  -5 -25   4         22.67         20.15         1.09 o                         
  -4 -25   4         77.63         79.62         1.71 o                         
  -3 -25   4         50.58         50.47         1.48 o                         
  -2 -25   4          5.14          4.79         0.77 o                         
  -1 -25   4        163.40        159.92         3.21 o                         
   0 -25   4         33.27         33.55         1.45 o                         
   1 -25   4        132.77        129.39         3.20 o                         
   2 -25   4          5.59          5.39         1.00 o                         
   3 -25   4          4.75          4.70         0.84 o                         
   4 -25   4         43.95         46.96         1.80 o                         
   5 -25   4          3.34          2.08         1.21 o                         
   6 -25   4          3.55          2.03         1.20 o                         
  -6 -24   4          3.90          3.73         0.95 o                         
  -5 -24   4          1.47          2.02         0.91 o                         
  -4 -24   4         48.73         50.13         1.36 o                         
  -3 -24   4         92.85         94.79         2.03 o                         
  -2 -24   4         20.83         22.86         0.92 o                         
  -1 -24   4        438.52        421.52         7.47 o                         
   0 -24   4         54.76         52.79         1.90 o                         
   1 -24   4         50.63         53.17         1.82 o                         
   2 -24   4         18.56         18.60         1.32 o                         
   3 -24   4         69.41         70.05         1.98 o                         
   4 -24   4          4.38          4.20         1.12 o                         
   5 -24   4          3.82          2.10         1.19 o                         
   6 -24   4          1.41          3.58         1.41 o                         
  -6 -23   4          0.34          0.97         0.97 o                         
  -5 -23   4         15.31         15.82         0.97 o                         
  -4 -23   4          4.22          4.32         0.66 o                         
  -3 -23   4        114.45        112.19         1.87 o                         
  -2 -23   4         58.17         56.03         1.29 o                         
  -1 -23   4         97.83         91.22         1.96 o                         
   0 -23   4         29.58         32.28         1.22 o                         
   1 -23   4         92.21         86.74         2.32 o                         
   2 -23   4         42.03         41.62         1.51 o                         
   3 -23   4         10.69         11.63         1.54 o                         
   4 -23   4         16.42         12.69         1.11 o                         
   5 -23   4         11.41          7.46         1.24 o                         
   6 -23   4         15.64         11.26         2.14 o                         
  -6 -22   4         23.42         19.25         1.34 o                         
  -5 -22   4          7.81          8.24         0.84 o                         
  -4 -22   4         19.19         21.78         1.02 o                         
  -3 -22   4         48.07         48.07         1.11 o                         
  -2 -22   4         46.73         42.47         1.07 o                         
  -1 -22   4        143.36        149.02         3.44 o                         
   0 -22   4         47.27         48.34         2.07 o                         
   1 -22   4        105.01        108.00         3.41 o                         
   2 -22   4         30.59         31.30         1.50 o                         
   3 -22   4        117.00        113.51         2.96 o                         
   4 -22   4         57.70         54.71         1.91 o                         
   5 -22   4         62.45         57.97         2.11 o                         
   6 -22   4          7.04          5.50         1.64 o                         
  -7 -21   4          1.22          0.08         1.15 o                         
  -6 -21   4          3.13          3.75         0.96 o                         
  -5 -21   4         14.81         15.72         0.98 o                         
  -4 -21   4          4.82          4.97         0.65 o                         
  -3 -21   4          6.98          9.24         0.59 o                         
  -2 -21   4        212.31        195.61         3.30 o                         
  -1 -21   4        118.44        131.74         3.41 o                         
   0 -21   4         22.43         18.70         1.32 o                         
   1 -21   4         91.19         99.43         2.94 o                         
   2 -21   4        283.81        280.48         5.41 o                         
   3 -21   4          6.76          6.17         0.93 o                         
   4 -21   4         77.89         75.67         1.91 o                         
   5 -21   4         10.08          9.16         1.22 o                         
   6 -21   4         24.06         18.51         1.55 o                         
  -7 -20   4          2.66          1.78         1.16 o                         
  -6 -20   4          9.19          6.18         1.21 o                         
  -5 -20   4         53.66         52.09         1.72 o                         
  -4 -20   4         49.32         48.02         1.25 o                         
  -3 -20   4         19.91         20.96         0.77 o                         
  -2 -20   4         19.88         19.77         0.85 o                         
  -1 -20   4        182.64        165.04         4.07 o                         
   0 -20   4          7.52          7.87         1.06 o                         
   1 -20   4         93.52         91.92         2.74 o                         
   2 -20   4         83.03         84.73         2.93 o                         
   3 -20   4         67.03         66.21         1.81 o                         
   4 -20   4         18.91         16.55         0.98 o                         
   5 -20   4         24.32         21.65         1.36 o                         
   6 -20   4         12.91         10.31         1.47 o                         
  -7 -19   4          3.29          2.84         1.24 o                         
  -6 -19   4          0.79          1.90         1.11 o                         
  -5 -19   4         32.39         33.39         1.39 o                         
  -4 -19   4          4.62          4.10         0.59 o                         
  -3 -19   4         29.57         32.07         0.89 o                         
  -2 -19   4        147.50        146.33         2.89 o                         
  -1 -19   4         14.26         10.59         1.04 o                         
   0 -19   4         16.80         16.26         1.18 o                         
   1 -19   4         66.58         68.06         2.24 o                         
   2 -19   4        108.91        112.61         2.67 o                         
   3 -19   4         62.11         61.85         1.54 o                         
   4 -19   4         89.89         88.16         2.34 o                         
   5 -19   4         45.43         41.18         2.74 o                         
   6 -19   4         34.83         28.20         3.46 o                         
  -7 -18   4          5.42          3.32         1.30 o                         
  -6 -18   4         99.53         93.35         2.75 o                         
  -5 -18   4         23.16         24.82         1.22 o                         
  -4 -18   4         86.52         89.22         1.89 o                         
  -3 -18   4         89.72         95.42         1.61 o                         
  -2 -18   4         34.55         35.96         1.21 o                         
  -1 -18   4        216.13        202.68         4.52 o                         
   0 -18   4        696.11        695.09        20.36 o                         
   1 -18   4         78.94         76.86         2.47 o                         
   2 -18   4         98.77        100.81         2.48 o                         
   3 -18   4         80.62         82.03         1.71 o                         
   4 -18   4         14.98         14.88         0.90 o                         
   5 -18   4         19.50         19.07         1.19 o                         
   6 -18   4         34.83         27.12         1.75 o                         
  -7 -17   4          4.89          4.45         1.24 o                         
  -6 -17   4          6.45          7.68         1.15 o                         
  -5 -17   4        208.33        213.01         4.27 o                         
  -4 -17   4         89.31         92.91         1.73 o                         
  -3 -17   4         30.89         28.90         1.00 o                         
  -2 -17   4         94.09         99.47         2.04 o                         
  -1 -17   4         70.82         70.86         1.74 o                         
   0 -17   4         21.03         21.46         1.41 o                         
   1 -17   4        228.29        217.56         4.83 o                         
   2 -17   4          4.17          5.27         0.72 o                         
   3 -17   4         74.91         72.00         1.39 o                         
   4 -17   4         64.14         64.80         1.64 o                         
   5 -17   4         55.25         53.61         1.83 o                         
   6 -17   4         36.77         29.17         3.43 o                         
  -7 -16   4          7.20          6.85         1.63 o                         
  -6 -16   4         23.95         22.89         1.90 o                         
  -5 -16   4         51.21         54.14         2.26 o                         
  -4 -16   4        128.65        136.02         2.32 o                         
  -3 -16   4         92.71         96.27         3.25 o                         
  -2 -16   4         14.82         14.09         0.84 o                         
  -1 -16   4         79.13         74.17         1.75 o                         
   0 -16   4         57.88         61.79         1.90 o                         
   1 -16   4        286.74        279.18         5.74 o                         
   2 -16   4        159.50        157.17         3.25 o                         
   3 -16   4        110.95        108.75         1.77 o                         
   4 -16   4         13.47         15.15         0.87 o                         
   5 -16   4         51.57         52.12         1.84 o                         
   6 -16   4          9.36          7.53         1.81 o                         
   7 -16   4         16.47          6.53         2.35 o                         
  -7 -15   4          3.06          2.54         1.37 o                         
  -6 -15   4         20.49         19.88         1.52 o                         
  -5 -15   4        137.15        137.27         2.52 o                         
  -4 -15   4         26.81         31.21         1.05 o                         
  -3 -15   4        102.85        109.30         3.35 o                         
  -2 -15   4         48.84         54.50         1.64 o                         
  -1 -15   4        140.00        134.25         2.76 o                         
   0 -15   4         37.53         37.72         1.31 o                         
   1 -15   4        500.13        492.74         8.92 o                         
   2 -15   4         99.49         98.83         2.36 o                         
   3 -15   4         67.46         68.99         1.87 o                         
   4 -15   4         25.84         23.93         1.18 o                         
   5 -15   4         63.29         64.75         2.18 o                         
   6 -15   4         39.90         39.81         5.14 o                         
   7 -15   4          7.20          2.33         1.58 o                         
  -7 -14   4          2.48          1.27         1.31 o                         
  -6 -14   4         92.98         90.26         3.15 o                         
  -5 -14   4         17.07         20.47         1.07 o                         
  -4 -14   4         43.76         47.17         1.23 o                         
  -3 -14   4        194.65        194.27         6.52 o                         
  -2 -14   4         18.84         24.22         1.10 o                         
  -1 -14   4        208.92        197.34         3.43 o                         
   0 -14   4        110.28        112.24         2.45 o                         
   1 -14   4        210.18        213.77         4.35 o                         
   2 -14   4        133.72        135.69         2.87 o                         
   3 -14   4        154.09        158.55         3.05 o                         
   4 -14   4          1.40          1.08         0.54 o                         
   5 -14   4         23.18         24.53         1.20 o                         
   6 -14   4         15.81         11.53         1.34 o                         
   7 -14   4          3.46          0.69         1.50 o                         
  -7 -13   4          7.02          6.32         2.47 o                         
  -6 -13   4         21.28         20.42         1.29 o                         
  -5 -13   4         44.88         45.14         1.47 o                         
  -4 -13   4         34.75         35.94         1.16 o                         
  -3 -13   4         13.17         12.55         1.17 o                         
  -2 -13   4        331.51        318.09         5.65 o                         
  -1 -13   4        129.94        146.06         3.24 o                         
   0 -13   4        144.75        139.33         3.12 o                         
   1 -13   4        218.02        214.30         4.27 o                         
   2 -13   4         37.58         36.27         1.35 o                         
   3 -13   4        319.16        311.03         5.61 o                         
   4 -13   4         24.07         26.08         0.93 o                         
   5 -13   4          8.49          9.93         1.00 o                         
   6 -13   4         24.94         19.95         1.64 o                         
   7 -13   4          2.10         -1.22         1.77 o                         
  -7 -12   4          9.39          7.01         2.48 o                         
  -6 -12   4         49.52         50.03         2.16 o                         
  -5 -12   4          7.90          7.63         0.80 o                         
  -4 -12   4         49.49         52.05         1.93 o                         
  -3 -12   4        115.53        115.51         3.40 o                         
  -2 -12   4         16.09         19.12         1.19 o                         
  -1 -12   4        139.42        150.07         4.46 o                         
   0 -12   4        335.07        329.23         6.56 o                         
   1 -12   4        284.82        296.37         6.64 o                         
   2 -12   4        637.56        577.58         9.30 o                         
   3 -12   4         77.12         74.29         2.37 o                         
   4 -12   4          4.10          3.77         0.60 o                         
   5 -12   4         25.11         30.13         1.20 o                         
   6 -12   4          9.84          6.62         1.55 o                         
   7 -12   4          0.62          1.07         1.46 o                         
  -7 -11   4         44.88         34.38         3.28 o                         
  -6 -11   4          5.95          5.95         0.98 o                         
  -5 -11   4        125.99        119.54         2.35 o                         
  -4 -11   4         27.73         28.97         1.14 o                         
  -3 -11   4         67.72         73.66         2.45 o                         
  -2 -11   4       1066.10       1040.19        16.23 o                         
  -1 -11   4        211.08        246.59         4.80 o                         
   0 -11   4         61.75         60.66         2.25 o                         
   1 -11   4         49.59         45.64         1.46 o                         
   2 -11   4        871.14        863.03        16.19 o                         
   3 -11   4         99.37         93.16         2.66 o                         
   4 -11   4          7.61         10.12         0.69 o                         
   5 -11   4         18.06         18.58         0.99 o                         
   6 -11   4         37.14         35.23         3.04 o                         
   7 -11   4         15.29         11.35         1.72 o                         
  -7 -10   4          0.27         -2.22         3.47 o                         
  -6 -10   4         31.35         31.00         1.84 o                         
  -5 -10   4         69.32         70.83         1.84 o                         
  -4 -10   4        152.11        154.23         3.44 o                         
  -3 -10   4         17.84         17.32         1.26 o                         
  -2 -10   4          1.30          2.30         0.55 o                         
  -1 -10   4         45.02         45.32         1.40 o                         
   0 -10   4         94.08         92.46         3.03 o                         
   1 -10   4        150.41        151.37         3.07 o                         
   2 -10   4        594.84        589.06        10.18 o                         
   3 -10   4         46.49         45.81         2.14 o                         
   4 -10   4         24.47         28.55         1.16 o                         
   5 -10   4         35.51         37.85         1.24 o                         
   6 -10   4          7.23          6.39         1.27 o                         
   7 -10   4          1.02          1.30         1.77 o                         
  -7  -9   4         18.52         10.67         3.96 o                         
  -6  -9   4          6.68          6.81         1.30 o                         
  -5  -9   4         58.59         62.41         1.74 o                         
  -4  -9   4         17.17         13.23         1.26 o                         
  -3  -9   4        166.99        173.97         3.96 o                         
  -2  -9   4        233.43        213.65         4.27 o                         
  -1  -9   4        399.51        426.39         7.84 o                         
   0  -9   4         92.12        100.98         1.97 o                         
   1  -9   4        116.26        112.86         2.84 o                         
   2  -9   4        203.03        189.83         4.02 o                         
   3  -9   4        510.75        480.70         8.81 o                         
   4  -9   4        150.32        151.04         2.50 o                         
   5  -9   4         19.54         20.53         1.07 o                         
   6  -9   4          4.34          5.34         1.11 o                         
   7  -9   4         10.19          6.61         1.61 o                         
  -6  -8   4          9.12          9.69         1.34 o                         
  -5  -8   4         13.45         12.81         1.07 o                         
  -4  -8   4         84.92         85.96         2.74 o                         
  -3  -8   4        249.39        240.88         5.17 o                         
  -2  -8   4        413.92        391.58         7.29 o                         
  -1  -8   4        137.11        146.52         3.05 o                         
   0  -8   4        552.39        638.63         8.87 o                         
   1  -8   4        448.99        495.80         8.00 o                         
   2  -8   4        168.75        166.72         3.95 o                         
   3  -8   4        233.75        216.55         4.79 o                         
   4  -8   4        138.75        141.33         2.38 o                         
   5  -8   4        185.17        198.54         3.31 o                         
   6  -8   4          3.70          3.66         1.04 o                         
   7  -8   4          5.33          2.34         2.30 o                         
  -6  -7   4         18.68         19.99         1.60 o                         
  -5  -7   4         12.04         12.00         0.96 o                         
  -4  -7   4        137.73        134.14         3.11 o                         
  -3  -7   4          3.32          5.55         0.65 o                         
  -2  -7   4        184.39        192.47         3.42 o                         
  -1  -7   4        430.45        437.85         6.66 o                         
   0  -7   4        335.62        366.88         5.60 o                         
   1  -7   4        766.33        765.87        11.84 o                         
   2  -7   4        378.18        402.01         6.57 o                         
   3  -7   4         27.73         27.70         1.99 o                         
   4  -7   4         89.08         84.01         1.73 o                         
   5  -7   4          8.86         10.43         0.90 o                         
   6  -7   4         13.93         14.60         1.26 o                         
   7  -7   4          2.59          3.82         1.77 o                         
  -6  -6   4         17.36         20.41         2.53 o                         
  -5  -6   4          4.94          2.82         0.74 o                         
  -4  -6   4        103.95        108.90         3.47 o                         
  -3  -6   4        177.97        173.87         3.40 o                         
  -2  -6   4        349.28        355.21         6.07 o                         
  -1  -6   4        243.58        230.55         3.76 o                         
   0  -6   4        671.56        827.49        11.59 o                         
   1  -6   4        482.11        502.74         8.02 o                         
   2  -6   4        306.80        302.32         5.22 o                         
   3  -6   4        268.71        255.16         5.37 o                         
   4  -6   4         26.70         31.75         1.09 o                         
   5  -6   4         77.40         84.68         2.00 o                         
   6  -6   4         15.77         18.72         1.22 o                         
   7  -6   4          4.44          3.47         2.82 o                         
  -5  -5   4         86.45         92.27         4.20 o                         
  -4  -5   4        185.96        185.51         3.96 o                         
  -3  -5   4         50.34         46.66         1.43 o                         
  -2  -5   4        103.00        100.82         2.13 o                         
  -1  -5   4        342.64        363.96         5.75 o                         
   0  -5   4        293.48        339.30         5.15 o                         
   1  -5   4        971.88       1093.22        15.95 o                         
   2  -5   4         61.04         58.79         2.08 o                         
   3  -5   4        144.12        153.90         4.15 o                         
   4  -5   4        172.73        179.90         3.48 o                         
   5  -5   4        119.89        127.08         2.32 o                         
   6  -5   4          4.58          4.02         1.06 o                         
   7  -5   4          0.41          1.85         1.40 o                         
  -5  -4   4         20.48         20.51         1.21 o                         
  -4  -4   4         38.11         36.46         1.50 o                         
  -3  -4   4        254.01        247.45         4.52 o                         
  -2  -4   4        130.39        128.54         2.47 o                         
  -1  -4   4       1531.64       1562.31        22.82 o                         
   0  -4   4        478.39        515.24         7.45 o                         
   1  -4   4       1168.86       1256.15        18.17 o                         
   2  -4   4        283.57        289.56         5.59 o                         
   3  -4   4         25.61         20.86         0.98 o                         
   4  -4   4        145.61        154.23         3.37 o                         
   5  -4   4         35.79         39.04         2.08 o                         
   6  -4   4         18.18         23.21         1.48 o                         
   7  -4   4          5.16          6.20         1.41 o                         
  -5  -3   4        140.38        152.30         5.46 o                         
  -4  -3   4        128.13        126.55         3.10 o                         
  -3  -3   4        509.57        548.98        10.06 o                         
  -2  -3   4        574.26        536.57         8.21 o                         
  -1  -3   4         18.17         18.53         1.13 o                         
   0  -3   4        307.48        335.16         5.09 o                         
   1  -3   4        573.38        579.56         9.04 o                         
   2  -3   4        284.64        272.50         5.30 o                         
   3  -3   4         80.66         81.81         1.97 o                         
   4  -3   4          0.59          0.73         0.72 o                         
   5  -3   4         23.54         25.01         1.06 o                         
   6  -3   4          5.72          6.28         1.22 o                         
   7  -3   4         22.58         23.46         2.58 o                         
  -4  -2   4         46.35         46.76         1.75 o                         
  -3  -2   4        451.14        478.99         8.89 o                         
  -2  -2   4         75.34         82.10         1.55 o                         
  -1  -2   4        293.24        319.47         6.51 o                         
   0  -2   4       1534.41       1633.23        22.15 o                         
   1  -2   4         30.43         30.41         1.40 o                         
   2  -2   4        737.90        774.05        13.49 o                         
   3  -2   4        125.37        125.86         2.43 o                         
   4  -2   4         44.43         46.11         1.28 o                         
   5  -2   4         70.79         69.81         1.70 o                         
   6  -2   4         28.14         28.19         1.82 o                         
   7  -2   4         15.33         13.47         1.75 o                         
  -4  -1   4         29.59         33.00         1.48 o                         
  -3  -1   4         47.19         46.98         1.50 o                         
  -2  -1   4        844.19        870.78        11.21 o                         
  -1  -1   4       1587.53       1659.63        24.21 o                         
   0  -1   4        207.05        206.12         3.25 o                         
   1  -1   4       1359.03       1431.51        21.86 o                         
   2  -1   4        368.91        363.21         6.76 o                         
   3  -1   4        135.77        138.56         3.46 o                         
   4  -1   4          1.12          0.45         0.61 o                         
   5  -1   4          7.15          7.18         0.80 o                         
   6  -1   4         26.37         31.17         2.32 o                         
   7  -1   4          6.12          7.43         1.60 o                         
  -4   0   4        117.06        118.30         2.97 o                         
  -3   0   4        153.92        147.25         2.87 o                         
  -2   0   4        320.11        375.57         5.27 o                         
  -1   0   4        845.82        930.99        17.52 o                         
   0   0   4       3671.17       3888.96        51.16 o                         
   1   0   4        164.44        169.61         3.16 o                         
   2   0   4         24.80         32.53         1.26 o                         
   3   0   4          0.08          0.53         0.43 o                         
   4   0   4         26.60         27.17         1.09 o                         
   5   0   4          0.12          1.30         0.74 o                         
   6   0   4          1.55          2.78         1.17 o                         
   7   0   4         14.64         15.02         1.93 o                         
  -4   1   4         31.39         30.13         3.06 o                         
  -3   1   4         48.26         46.85         1.27 o                         
  -2   1   4        832.52        875.94        12.17 o                         
  -1   1   4       1578.01       1685.44        28.28 o                         
   0   1   4        209.87        201.42         3.91 o                         
   1   1   4       1354.57       1449.92        23.45 o                         
   2   1   4        364.97        369.00         6.80 o                         
   3   1   4        135.29        137.09         2.46 o                         
   4   1   4          1.38          0.86         0.67 o                         
   5   1   4          7.46          6.77         0.78 o                         
   6   1   4         27.43         29.60         1.44 o                         
   7   1   4          6.15          7.65         1.98 o                         
  -4   2   4         48.20         44.56         1.99 o                         
  -3   2   4        454.71        476.31         7.31 o                         
  -2   2   4         76.93         81.40         1.73 o                         
  -1   2   4        303.79        317.48         7.20 o                         
   0   2   4       1528.30       1669.83        22.22 o                         
   1   2   4         30.01         31.95         0.94 o                         
   2   2   4        740.85        780.06        13.55 o                         
   3   2   4        126.60        127.84         3.09 o                         
   4   2   4         44.42         47.35         1.38 o                         
   5   2   4         67.32         72.94         1.73 o                         
   6   2   4         28.24         29.35         2.52 o                         
   7   2   4         15.22         17.65         1.92 o                         
  -4   3   4        130.82        126.61         3.18 o                         
  -3   3   4        512.45        542.54         8.24 o                         
  -2   3   4        576.87        552.08         7.64 o                         
  -1   3   4         20.76         18.35         0.92 o                         
   0   3   4        302.14        345.36         5.29 o                         
   1   3   4        583.10        575.69         8.45 o                         
   2   3   4        276.57        281.78         4.60 o                         
   3   3   4         77.90         84.85         2.60 o                         
   4   3   4          0.74          0.79         0.55 o                         
   5   3   4         24.65         24.02         1.60 o                         
   6   3   4          5.61          5.51         1.14 o                         
   7   3   4         21.44         23.43         2.20 o                         
  -4   4   4         35.94         37.90         1.85 o                         
  -3   4   4        255.33        250.16         4.61 o                         
  -2   4   4        129.04        137.05         2.75 o                         
  -1   4   4       1526.54       1656.80        22.59 o                         
   0   4   4        474.09        514.70         7.01 o                         
   1   4   4       1170.07       1223.12        17.69 o                         
   2   4   4        281.27        289.28         5.19 o                         
   3   4   4         26.04         20.67         1.66 o                         
   4   4   4        145.71        149.24         2.41 o                         
   5   4   4         35.16         37.29         1.32 o                         
   6   4   4         18.78         24.25         1.54 o                         
   7   4   4          5.18          3.49         1.78 o                         
  -4   5   4        183.67        187.09         4.24 o                         
  -3   5   4         49.99         46.02         1.48 o                         
  -2   5   4        101.35        103.57         2.15 o                         
  -1   5   4        342.56        378.45         6.49 o                         
   0   5   4        288.25        341.83         4.85 o                         
   1   5   4        990.10       1060.09        14.98 o                         
   2   5   4         61.97         58.63         1.59 o                         
   3   5   4        146.27        144.65         3.46 o                         
   4   5   4        171.10        174.00         2.86 o                         
   5   5   4        119.86        124.57         2.40 o                         
   6   5   4          4.64          6.08         1.09 o                         
   7   5   4          0.44          0.82         1.88 o                         
  -4   6   4        108.11        106.31         2.92 o                         
  -3   6   4        182.67        165.12         3.41 o                         
  -2   6   4        347.88        362.55         6.56 o                         
  -1   6   4        242.96        237.44         4.22 o                         
   0   6   4        665.29        827.44        12.13 o                         
   1   6   4        484.08        500.79         7.40 o                         
   2   6   4        305.44        301.94         5.45 o                         
   3   6   4        271.20        256.44         5.86 o                         
   4   6   4         26.70         29.11         1.02 o                         
   5   6   4         76.30         86.79         2.18 o                         
   6   6   4         16.32         17.25         1.24 o                         
   7   6   4          4.49          3.96         1.53 o                         
  -5   7   4         12.50         10.31         2.57 o                         
  -4   7   4        133.30        137.89         3.43 o                         
  -3   7   4          3.58          4.84         0.67 o                         
  -2   7   4        191.54        187.09         3.57 o                         
  -1   7   4        427.73        464.96         7.47 o                         
   0   7   4        330.00        368.07         5.25 o                         
   1   7   4        759.15        779.02        11.02 o                         
   2   7   4        384.93        380.24         6.19 o                         
   3   7   4         27.22         25.51         1.21 o                         
   4   7   4         86.37         86.46         1.64 o                         
   5   7   4          8.16         10.69         0.81 o                         
   6   7   4         14.34         16.57         1.35 o                         
   7   7   4          2.89          1.42         1.47 o                         
  -5   8   4         13.37         13.20         1.93 o                         
  -4   8   4         84.08         88.41         2.64 o                         
  -3   8   4        245.26        246.07         4.61 o                         
  -2   8   4        410.37        403.67         6.75 o                         
  -1   8   4        137.56        154.20         3.09 o                         
   0   8   4        565.22        624.13         8.58 o                         
   1   8   4        449.52        494.01         7.43 o                         
   2   8   4        166.35        156.68         3.25 o                         
   3   8   4        231.15        220.44         4.28 o                         
   4   8   4        138.32        138.04         2.27 o                         
   5   8   4        186.71        195.02         2.95 o                         
   6   8   4          3.52          4.76         1.19 o                         
   7   8   4          5.38          2.72         1.82 o                         
  -5   9   4         60.18         60.30         4.56 o                         
  -4   9   4         16.01         15.75         1.30 o                         
  -3   9   4        169.03        166.21         3.38 o                         
  -2   9   4        240.15        208.45         3.58 o                         
  -1   9   4        389.05        452.99         7.74 o                         
   0   9   4         92.73        101.41         2.55 o                         
   1   9   4        107.72        121.90         2.46 o                         
   2   9   4        206.41        187.64         3.37 o                         
   3   9   4        506.54        475.95         8.66 o                         
   4   9   4        154.04        146.59         2.39 o                         
   5   9   4         19.52         20.35         0.98 o                         
   6   9   4          4.73          3.92         1.27 o                         
   7   9   4          9.85         12.71         2.23 o                         
  -5  10   4         68.73         71.28         2.34 o                         
  -4  10   4        152.94        151.63         3.37 o                         
  -3  10   4         15.30         19.07         1.02 o                         
  -2  10   4          1.41          2.35         0.45 o                         
  -1  10   4         42.54         49.21         1.44 o                         
   0  10   4         92.49         93.97         1.79 o                         
   1  10   4        151.45        149.53         3.18 o                         
   2  10   4        592.01        576.52         8.99 o                         
   3  10   4         47.24         43.30         1.59 o                         
   4  10   4         24.45         27.95         0.99 o                         
   5  10   4         36.07         37.18         1.19 o                         
   6  10   4          6.48          4.40         1.35 o                         
   7  10   4          1.05          2.28         1.62 o                         
  -5  11   4        124.48        124.35         3.57 o                         
  -4  11   4         26.61         29.01         1.37 o                         
  -3  11   4         68.60         66.95         2.15 o                         
  -2  11   4       1060.05       1050.98        15.21 o                         
  -1  11   4        217.83        244.61         4.28 o                         
   0  11   4         59.70         61.41         1.38 o                         
   1  11   4         50.65         46.05         1.25 o                         
   2  11   4        874.89        842.27        13.98 o                         
   3  11   4         96.82         91.83         2.22 o                         
   4  11   4          9.26          7.82         0.66 o                         
   5  11   4         17.73         21.51         1.12 o                         
   6  11   4         38.24         38.59         2.30 o                         
   7  11   4         15.32         16.33         2.38 o                         
  -6  12   4         49.94         53.12         2.66 o                         
  -5  12   4          7.57          9.88         1.08 o                         
  -4  12   4         50.33         49.40         1.54 o                         
  -3  12   4        111.61        117.85         2.68 o                         
  -2  12   4         15.57         21.54         1.10 o                         
  -1  12   4        146.25        142.05         2.61 o                         
   0  12   4        325.68        331.79         6.05 o                         
   1  12   4        285.75        299.11         4.95 o                         
   2  12   4        637.56        581.55        11.01 o                         
   3  12   4         82.27         67.62         2.10 o                         
   4  12   4          4.06          3.83         0.53 o                         
   5  12   4         26.58         26.27         1.20 o                         
   6  12   4          9.99         11.81         1.73 o                         
   7  12   4          0.59          0.09         1.57 o                         
  -6  13   4         21.66         25.37         2.73 o                         
  -5  13   4         45.79         44.07         2.18 o                         
  -4  13   4         36.63         35.85         1.70 o                         
  -3  13   4         13.64         13.15         1.17 o                         
  -2  13   4        321.12        332.19         5.32 o                         
  -1  13   4        129.83        145.61         2.68 o                         
   0  13   4        141.45        146.63         2.78 o                         
   1  13   4        222.26        210.80         3.69 o                         
   2  13   4         34.99         39.72         1.42 o                         
   3  13   4        321.41        308.13         6.03 o                         
   4  13   4         25.33         23.63         0.94 o                         
   5  13   4          8.89          9.93         0.90 o                         
   6  13   4         24.41         25.27         1.66 o                         
   7  13   4          2.07          5.18         1.68 o                         
  -6  14   4         92.75        104.30         3.12 o                         
  -5  14   4         17.58         21.50         1.83 o                         
  -4  14   4         44.69         45.32         1.59 o                         
  -3  14   4        199.44        195.40         3.95 o                         
  -2  14   4         19.33         24.27         1.06 o                         
  -1  14   4        205.19        205.61         3.51 o                         
   0  14   4        102.92        117.54         2.96 o                         
   1  14   4        210.13        215.13         3.77 o                         
   2  14   4        134.31        136.58         3.03 o                         
   3  14   4        155.35        160.06         3.42 o                         
   4  14   4          1.38          1.16         0.50 o                         
   5  14   4         23.60         25.50         1.25 o                         
   6  14   4         15.40         14.11         1.49 o                         
   7  14   4          3.39          2.80         1.68 o                         
  -6  15   4         20.81         22.78         1.54 o                         
  -5  15   4        138.38        141.20         3.48 o                         
  -4  15   4         28.31         27.58         1.27 o                         
  -3  15   4        104.57        112.49         2.72 o                         
  -2  15   4         51.30         54.59         1.54 o                         
  -1  15   4        136.03        137.69         2.62 o                         
   0  15   4         37.84         37.31         1.31 o                         
   1  15   4        499.23        495.78         7.81 o                         
   2  15   4        100.73         98.52         2.47 o                         
   3  15   4         68.46         65.72         1.53 o                         
   4  15   4         24.70         24.01         1.24 o                         
   5  15   4         62.82         64.65         1.89 o                         
   6  15   4         39.05         44.17         3.36 o                         
   7  15   4          7.77          6.12         2.21 o                         
  -7  16   4          7.51          7.57         1.88 o                         
  -6  16   4         23.91         27.16         1.67 o                         
  -5  16   4         52.28         54.89         2.01 o                         
  -4  16   4        132.11        132.07         2.51 o                         
  -3  16   4         90.60        102.11         2.57 o                         
  -2  16   4         14.28         15.96         0.95 o                         
  -1  16   4         74.63         80.75         1.83 o                         
   0  16   4         57.40         59.35         1.91 o                         
   1  16   4        285.62        279.73         5.52 o                         
   2  16   4        163.26        158.88         3.65 o                         
   3  16   4        107.80        110.93         2.07 o                         
   4  16   4         13.65         12.45         0.74 o                         
   5  16   4         50.73         51.47         1.76 o                         
   6  16   4          8.94          8.54         1.31 o                         
   7  16   4         16.46         14.28         1.87 o                         
  -7  17   4          4.99          4.86         1.54 o                         
  -6  17   4          6.29          7.75         1.36 o                         
  -5  17   4        208.60        217.89         4.08 o                         
  -4  17   4         92.95         92.47         2.08 o                         
  -3  17   4         30.35         30.32         1.07 o                         
  -2  17   4         93.29         99.91         2.44 o                         
  -1  17   4         68.76         73.60         1.78 o                         
   0  17   4         21.99         20.72         1.24 o                         
   1  17   4        219.43        226.28         4.65 o                         
   2  17   4          4.89          4.54         0.72 o                         
   3  17   4         76.90         72.49         1.61 o                         
   4  17   4         65.41         65.42         1.47 o                         
   5  17   4         54.68         59.42         1.99 o                         
   6  17   4         35.73         37.48         3.14 o                         
  -7  18   4          5.26          3.57         4.01 o                         
  -6  18   4         98.75        106.43         3.50 o                         
  -5  18   4         23.85         26.24         1.28 o                         
  -4  18   4         89.15         86.14         1.81 o                         
  -3  18   4         89.02         92.09         2.59 o                         
  -2  18   4         33.78         36.58         1.47 o                         
  -1  18   4        208.38        210.27         3.75 o                         
   0  18   4        710.46        671.67        11.87 o                         
   1  18   4         78.64         76.71         2.24 o                         
   2  18   4         99.08        101.95         2.61 o                         
   3  18   4         80.99         82.64         1.76 o                         
   4  18   4         14.71         14.95         1.10 o                         
   5  18   4         19.16         21.48         1.26 o                         
   6  18   4         34.60         38.47         1.96 o                         
  -7  19   4          3.07          3.30         1.55 o                         
  -6  19   4          0.76          0.28         1.11 o                         
  -5  19   4         30.87         37.68         1.76 o                         
  -4  19   4          3.93          5.47         0.61 o                         
  -3  19   4         30.00         29.94         1.26 o                         
  -2  19   4        145.19        147.56         3.25 o                         
  -1  19   4         13.95         13.83         1.39 o                         
   0  19   4         17.78         15.50         1.07 o                         
   1  19   4         72.11         61.82         3.85 o                         
   2  19   4        109.17        111.16         2.74 o                         
   3  19   4         63.05         62.57         1.35 o                         
   4  19   4         89.11         86.79         1.77 o                         
   5  19   4         44.14         46.56         2.58 o                         
   6  19   4         34.68         36.25         2.23 o                         
  -7  20   4          2.70          1.90         1.29 o                         
  -6  20   4          8.64         10.14         1.41 o                         
  -5  20   4         54.26         51.42         2.08 o                         
  -4  20   4         48.63         47.52         1.33 o                         
  -3  20   4         19.38         20.79         0.96 o                         
  -2  20   4         19.39         21.86         1.25 o                         
  -1  20   4        175.98        169.55         4.68 o                         
   0  20   4          9.01          7.16         0.83 o                         
   1  20   4         92.84         84.29         4.07 o                         
   2  20   4         82.28         78.01         2.35 o                         
   3  20   4         68.78         64.01         1.39 o                         
   4  20   4         18.91         17.80         0.95 o                         
   5  20   4         23.75         25.97         1.47 o                         
   6  20   4         12.84         14.60         1.49 o                         
  -7  21   4          1.23          0.70         1.66 o                         
  -6  21   4          2.99          4.56         1.36 o                         
  -5  21   4         15.08         18.45         1.39 o                         
  -4  21   4          5.45          5.31         0.76 o                         
  -3  21   4          7.27          8.08         0.62 o                         
  -2  21   4        208.37        199.99         4.58 o                         
  -1  21   4        121.84        127.33         3.23 o                         
   0  21   4         21.36         19.42         1.25 o                         
   1  21   4         93.78         91.62         4.49 o                         
   2  21   4        284.56        267.43         6.08 o                         
   3  21   4          7.45          6.14         0.61 o                         
   4  21   4         77.53         76.30         1.78 o                         
   5  21   4         10.28         10.46         1.17 o                         
   6  21   4         23.61         25.24         1.76 o                         
  -6  22   4         22.37         22.92         1.78 o                         
  -5  22   4          7.99          9.46         1.20 o                         
  -4  22   4         18.58         21.08         1.12 o                         
  -3  22   4         48.27         46.90         1.32 o                         
  -2  22   4         45.80         42.76         1.41 o                         
  -1  22   4        146.21        150.41         3.64 o                         
   0  22   4         48.92         46.62         1.85 o                         
   1  22   4        104.89        105.53         2.93 o                         
   2  22   4         27.98         32.11         2.09 o                         
   3  22   4        119.35        111.31         2.33 o                         
   4  22   4         57.59         58.74         1.59 o                         
   5  22   4         61.43         62.64         2.03 o                         
   6  22   4          7.04          7.30         1.40 o                         
  -6  23   4          0.37         -0.52         1.06 o                         
  -5  23   4         14.26         15.40         1.37 o                         
  -4  23   4          4.90          4.23         0.80 o                         
  -3  23   4        114.76        108.16         2.01 o                         
  -2  23   4         54.97         58.00         1.82 o                         
  -1  23   4         94.75         93.71         3.13 o                         
   0  23   4         30.06         30.01         1.59 o                         
   1  23   4         90.52         91.31         5.14 o                         
   2  23   4         40.01         40.69         1.84 o                         
   3  23   4         10.36          9.03         0.85 o                         
   4  23   4         16.41         17.16         1.00 o                         
   5  23   4         10.89         13.26         1.12 o                         
   6  23   4         15.70         16.33         1.98 o                         
  -6  24   4          3.88          5.35         1.27 o                         
  -5  24   4          1.40          1.42         1.10 o                         
  -4  24   4         47.89         50.83         1.67 o                         
  -3  24   4         95.24         91.03         1.83 o                         
  -2  24   4         21.49         21.95         1.06 o                         
  -1  24   4        434.02        424.14         9.68 o                         
   0  24   4         55.57         52.82         1.90 o                         
   1  24   4         50.12         54.57         2.26 o                         
   2  24   4         17.67         19.44         1.43 o                         
   3  24   4         72.69         66.97         2.11 o                         
   4  24   4          4.34          3.45         0.79 o                         
   5  24   4          3.23          4.67         1.06 o                         
   6  24   4          1.69         -1.15         1.46 o                         
  -6  25   4          6.69          5.31         1.18 o                         
  -5  25   4         21.62         22.55         2.26 o                         
  -4  25   4         79.60         79.92         2.10 o                         
  -3  25   4         50.09         49.26         1.36 o                         
  -2  25   4          4.84          4.69         0.70 o                         
  -1  25   4        165.64        158.04         3.38 o                         
   0  25   4         33.30         32.96         1.60 o                         
   1  25   4        133.46        126.47         3.31 o                         
   2  25   4          5.66          5.39         1.00 o                         
   3  25   4          4.60          3.29         0.84 o                         
   4  25   4         46.85         41.55         1.68 o                         
   5  25   4          3.20          3.17         1.04 o                         
   6  25   4          3.35          1.99         1.47 o                         
  -6  26   4         17.24         15.87         1.47 o                         
  -5  26   4          5.01          4.98         0.97 o                         
  -4  26   4          7.03          6.64         0.92 o                         
  -3  26   4         45.85         49.86         1.40 o                         
  -2  26   4         17.98         17.83         1.06 o                         
  -1  26   4         93.26         94.33         2.62 o                         
   0  26   4         42.11         40.71         1.42 o                         
   1  26   4         28.94         27.49         1.51 o                         
   2  26   4         73.93         73.06         2.74 o                         
   3  26   4          5.64          6.35         0.97 o                         
   4  26   4         36.40         34.59         1.90 o                         
   5  26   4          0.15         -0.16         0.98 o                         
  -6  27   4          6.02          5.37         1.21 o                         
  -5  27   4          0.15          0.22         0.86 o                         
  -4  27   4         46.69         47.26         1.88 o                         
  -3  27   4         44.74         43.45         1.37 o                         
  -2  27   4        115.08        113.14         2.80 o                         
  -1  27   4        107.30        100.48         2.56 o                         
   0  27   4         10.12         12.21         1.21 o                         
   1  27   4         98.75         95.48         2.88 o                         
   2  27   4          5.06          5.50         1.51 o                         
   3  27   4         21.73         19.78         1.38 o                         
   4  27   4          9.32          9.74         1.19 o                         
   5  27   4          2.82          2.45         1.16 o                         
  -6  28   4          5.56          4.60         1.24 o                         
  -5  28   4          3.35          1.04         0.93 o                         
  -4  28   4         17.45         15.61         1.18 o                         
  -3  28   4        103.48        100.80         2.37 o                         
  -2  28   4         28.54         26.99         1.56 o                         
  -1  28   4         16.76         15.63         1.29 o                         
   0  28   4        125.42        123.96         2.96 o                         
   1  28   4         15.61         15.47         1.29 o                         
   2  28   4         85.46         80.47         3.95 o                         
   3  28   4         13.68         11.53         1.47 o                         
   4  28   4          1.71          1.91         1.13 o                         
   5  28   4          8.79          7.69         1.24 o                         
  -5  29   4          1.08         -0.21         0.91 o                         
  -4  29   4         42.13         44.05         2.75 o                         
  -3  29   4         63.72         61.29         1.88 o                         
  -2  29   4         26.30         31.42         2.42 o                         
  -1  29   4         34.72         33.00         1.82 o                         
   0  29   4         15.64         19.58         1.27 o                         
   1  29   4         28.53         29.22         1.73 o                         
   2  29   4         57.74         66.42         3.55 o                         
   3  29   4         29.51         31.01         3.68 o                         
   4  29   4         25.14         25.00         1.91 o                         
   5  29   4          9.45         11.49         1.41 o                         
  -5  30   4          5.60          3.27         1.00 o                         
  -4  30   4         21.63         21.78         1.54 o                         
  -3  30   4         40.06         42.31         1.63 o                         
  -2  30   4         48.46         50.18         1.99 o                         
  -1  30   4         79.55         73.71         2.64 o                         
   0  30   4         38.44         36.39         1.68 o                         
   1  30   4         41.61         41.66         2.13 o                         
   2  30   4         25.53         28.77         2.75 o                         
   3  30   4         44.43         44.64         2.80 o                         
   4  30   4         16.02         13.63         1.48 o                         
   5  30   4         11.75         12.89         1.58 o                         
  -5  31   4         15.06         12.46         1.22 o                         
  -4  31   4          7.72          6.44         1.16 o                         
  -3  31   4         32.57         30.61         1.47 o                         
  -2  31   4         54.08         50.60         2.30 o                         
  -1  31   4         90.26         87.49         3.76 o                         
   0  31   4         30.09         36.86         2.29 o                         
   1  31   4         30.18         33.57         2.02 o                         
   2  31   4         19.82         18.09         2.34 o                         
   3  31   4          4.71          5.70         1.89 o                         
   4  31   4          4.44          5.37         1.27 o                         
   5  31   4          4.96          5.43         1.81 o                         
  -5  32   4          6.63          5.03         1.26 o                         
  -4  32   4          5.85          4.62         1.16 o                         
  -3  32   4         32.94         39.39         2.41 o                         
  -2  32   4          3.92          4.80         1.07 o                         
  -1  32   4          5.09          4.91         1.30 o                         
   0  32   4        112.15        115.73         3.42 o                         
   1  32   4         30.17         34.23         2.08 o                         
   2  32   4         11.88         10.57         2.15 o                         
   3  32   4         12.45         12.68         3.97 o                         
   4  32   4          4.23          1.74         1.42 o                         
  -5  33   4         12.06         12.84         2.30 o                         
  -4  33   4          0.20          0.62         1.33 o                         
  -3  33   4         31.79         35.83         2.14 o                         
  -2  33   4         45.02         44.85         3.40 o                         
  -1  33   4         21.95         19.22         2.45 o                         
   0  33   4         15.72         18.44         1.58 o                         
   1  33   4         55.83         57.35         3.06 o                         
   2  33   4          5.91          4.16         2.21 o                         
   3  33   4          3.17          4.69         1.94 o                         
   4  33   4          6.42          5.17         1.66 o                         
  -4  34   4          4.85          4.23         1.45 o                         
  -3  34   4         12.37         13.58         1.80 o                         
  -2  34   4          3.29          3.67         1.71 o                         
  -1  34   4         13.59         15.53         2.61 o                         
   0  34   4        109.76        112.07         3.65 o                         
   1  34   4         36.86         42.86         6.64 o                         
   2  34   4          6.73          9.60         3.59 o                         
   3  34   4         14.70         13.56         2.83 o                         
   4  34   4          2.19          2.48         2.18 o                         
  -4  35   4          1.25          1.07         1.40 o                         
  -3  35   4         34.16         38.35         3.95 o                         
  -2  35   4         75.90         72.85         5.76 o                         
  -1  35   4         12.57          9.21         2.82 o                         
   0  35   4         19.93         23.62         2.95 o                         
   1  35   4          9.61         11.59         2.08 o                         
   2  35   4         37.76         43.20         7.04 o                         
   3  35   4          7.47          8.66         2.27 o                         
   4  35   4          4.94          3.35         2.27 o                         
  -4  36   4          7.17          8.96         1.68 o                         
  -3  36   4         10.16         10.65         2.25 o                         
  -2  36   4         18.84         17.22         3.11 o                         
  -1  36   4         39.23         46.15         4.88 o                         
   0  36   4         71.05         73.67         5.73 o                         
   1  36   4          7.98          6.10         1.76 o                         
   2  36   4          2.76          2.90         1.94 o                         
   3  36   4         11.02          8.22         4.52 o                         
  -3  37   4          2.33          2.07         2.33 o                         
  -2  37   4         60.29         58.70         5.38 o                         
  -1  37   4         13.10         12.93         2.20 o                         
   0  37   4         17.37         14.48         3.20 o                         
   1  37   4         14.16         19.72         3.44 o                         
   2  37   4          6.68          5.70         1.69 o                         
   3  37   4          2.67          6.05         4.83 o                         
  -3  38   4         40.46         33.02         3.15 o                         
  -2  38   4          9.27          8.69         2.17 o                         
  -1  38   4         20.06         21.92         6.53 o                         
   0  38   4          2.97          2.96         2.70 o                         
   1  38   4         29.70         31.63         4.25 o                         
   2  38   4         20.42         25.12         2.43 o                         
  -3  39   4          9.30          9.50         2.50 o                         
  -2  39   4         12.26          9.50         2.95 o                         
  -1  39   4         21.70         19.62         2.59 o                         
   0  39   4          5.93          5.05         1.98 o                         
   1  39   4         28.61         30.67         3.97 o                         
   2  39   4          4.10          4.23         2.25 o                         
  -2  40   4         10.58         10.41         2.27 o                         
  -1  40   4         31.55         28.48         4.12 o                         
   0  40   4          7.52          8.22         2.27 o                         
   1  40   4         12.27          8.38         2.99 o                         
  -1  41   4          5.49          6.40         2.14 o                         
   0  41   4          3.61          3.02         2.22 o                         
   1  41   4          9.87         11.07         3.34 o                         
  -1 -41   5          0.03         -3.43         3.43 o                         
   0 -41   5          8.85          7.72         3.18 o                         
  -2 -40   5         24.76         20.42         4.31 o                         
  -1 -40   5         55.92         55.28         5.96 o                         
   0 -40   5          3.54          1.63         3.61 o                         
   1 -40   5          7.43          4.85         2.27 o                         
  -2 -39   5          3.14          3.07         3.20 o                         
  -1 -39   5         34.32         29.06         6.65 o                         
   0 -39   5         12.03          9.31         2.25 o                         
   1 -39   5          0.87         -0.05         1.95 o                         
   2 -39   5          0.69          0.25         3.92 o                         
  -3 -38   5          3.49          2.81         1.80 o                         
  -2 -38   5         12.48         10.73         3.75 o                         
  -1 -38   5          5.57          7.88         2.02 o                         
   0 -38   5         40.77         32.82         3.72 o                         
   1 -38   5         10.32         10.19         2.29 o                         
   2 -38   5         11.94         12.12         3.26 o                         
  -3 -37   5          8.77          8.00         1.72 o                         
  -2 -37   5          5.32          3.77         1.99 o                         
  -1 -37   5         10.46          9.71         2.01 o                         
   0 -37   5         94.63         91.39         7.05 o                         
   1 -37   5          0.80          0.72         3.04 o                         
   2 -37   5          7.32          7.68         3.41 o                         
   3 -37   5         15.94         18.58         3.41 o                         
  -4 -36   5          1.21          3.19         1.33 o                         
  -3 -36   5         11.34          9.03         1.55 o                         
  -2 -36   5         10.86         11.80         1.95 o                         
  -1 -36   5         37.68         38.29         2.81 o                         
   0 -36   5         11.71         17.15         3.79 o                         
   1 -36   5         63.74         64.06         5.68 o                         
   2 -36   5          3.19          6.11         2.14 o                         
   3 -36   5          4.96          9.65         4.11 o                         
  -4 -35   5         22.86         17.99         1.84 o                         
  -3 -35   5         21.36         18.65         1.83 o                         
  -2 -35   5          6.02          3.70         1.88 o                         
  -1 -35   5          1.46         -0.40         1.59 o                         
   0 -35   5         34.02         37.05         3.38 o                         
   1 -35   5         35.13         38.63         4.16 o                         
   2 -35   5         10.76          6.57         2.07 o                         
   3 -35   5          4.22          3.82         5.38 o                         
  -4 -34   5          8.41          8.01         1.49 o                         
  -3 -34   5         38.80         37.68         2.23 o                         
  -2 -34   5         34.11         33.05         2.49 o                         
  -1 -34   5         56.28         55.61         2.31 o                         
   0 -34   5         67.71         71.58         4.45 o                         
   1 -34   5         30.07         38.77         3.47 o                         
   2 -34   5         38.46         45.65         3.32 o                         
   3 -34   5         34.31         30.63         2.95 o                         
   4 -34   5          3.64          3.79         2.47 o                         
  -5 -33   5         24.05         14.63         2.95 o                         
  -4 -33   5         11.10         10.42         1.36 o                         
  -3 -33   5         48.27         48.76         2.43 o                         
  -2 -33   5          3.95          4.37         1.21 o                         
  -1 -33   5         26.28         26.92         1.71 o                         
   0 -33   5         28.83         30.86         2.01 o                         
   1 -33   5         38.30         44.28         2.44 o                         
   2 -33   5          3.31          3.85         1.90 o                         
   3 -33   5          1.40          4.29         3.85 o                         
   4 -33   5         23.06         16.07         5.45 o                         
  -5 -32   5          2.28          1.67         0.99 o                         
  -4 -32   5         16.15         13.51         1.28 o                         
  -3 -32   5          3.70          3.41         1.21 o                         
  -2 -32   5         24.97         22.86         1.75 o                         
  -1 -32   5          7.28          8.21         1.26 o                         
   0 -32   5         20.23         21.61         2.29 o                         
   1 -32   5         63.83         68.75         2.78 o                         
   2 -32   5          4.45          5.43         1.94 o                         
   3 -32   5         11.23         10.67         2.39 o                         
   4 -32   5          6.50          2.89         2.30 o                         
  -5 -31   5          6.57          4.91         1.03 o                         
  -4 -31   5         10.57         10.39         1.34 o                         
  -3 -31   5         96.35         89.60         3.15 o                         
  -2 -31   5         10.53         10.72         1.34 o                         
  -1 -31   5          4.30          3.80         0.99 o                         
   0 -31   5          1.02          0.99         0.82 o                         
   1 -31   5          6.83          6.45         1.41 o                         
   2 -31   5         69.87         69.72         2.82 o                         
   3 -31   5          6.32          7.74         2.38 o                         
   4 -31   5         33.03         30.79         5.85 o                         
  -5 -30   5          8.72          8.22         1.03 o                         
  -4 -30   5         38.64         39.08         2.57 o                         
  -3 -30   5          6.38          7.45         1.41 o                         
  -2 -30   5         31.90         31.67         1.89 o                         
  -1 -30   5         34.03         36.09         1.55 o                         
   0 -30   5          4.40          3.62         0.84 o                         
   1 -30   5         29.33         31.66         1.89 o                         
   2 -30   5         25.16         28.20         1.96 o                         
   3 -30   5         15.81         17.85         2.10 o                         
   4 -30   5         27.09         21.88         2.92 o                         
   5 -30   5         24.20         13.89         5.47 o                         
  -5 -29   5          9.34          7.45         1.02 o                         
  -4 -29   5         25.80         24.70         1.33 o                         
  -3 -29   5         38.27         36.94         2.24 o                         
  -2 -29   5        127.91        130.93         3.59 o                         
  -1 -29   5          6.18          6.44         0.88 o                         
   0 -29   5          7.42          5.90         0.95 o                         
   1 -29   5         44.19         44.88         2.14 o                         
   2 -29   5          1.11          2.21         1.11 o                         
   3 -29   5         20.44         20.80         2.21 o                         
   4 -29   5         15.13          9.29         2.56 o                         
   5 -29   5         27.67         22.19         3.68 o                         
  -6 -28   5          1.98          0.31         0.98 o                         
  -5 -28   5          2.90          1.75         0.92 o                         
  -4 -28   5         30.99         30.62         1.41 o                         
  -3 -28   5         35.81         35.36         1.56 o                         
  -2 -28   5         17.01         14.44         1.34 o                         
  -1 -28   5         95.22         95.60         2.42 o                         
   0 -28   5         20.88         24.33         1.22 o                         
   1 -28   5         10.14         10.65         1.30 o                         
   2 -28   5          0.37          0.66         1.01 o                         
   3 -28   5         20.14         23.94         2.44 o                         
   4 -28   5          7.51          5.17         1.70 o                         
   5 -28   5          1.70          1.14         1.54 o                         
  -6 -27   5          0.95          0.64         0.92 o                         
  -5 -27   5         23.54         24.59         1.49 o                         
  -4 -27   5          0.58         -0.77         0.77 o                         
  -3 -27   5         15.73         15.47         1.10 o                         
  -2 -27   5        197.51        192.04         4.65 o                         
  -1 -27   5         47.02         49.26         1.76 o                         
   0 -27   5         42.45         43.45         1.59 o                         
   1 -27   5         51.92         50.55         1.64 o                         
   2 -27   5         50.03         46.64         2.13 o                         
   3 -27   5        217.26        219.41         6.85 o                         
   4 -27   5         56.73         52.56         2.99 o                         
   5 -27   5         18.14         15.25         2.42 o                         
  -6 -26   5          3.02          3.11         0.97 o                         
  -5 -26   5          0.37          0.40         0.90 o                         
  -4 -26   5         63.23         65.52         1.71 o                         
  -3 -26   5         53.79         57.02         1.62 o                         
  -2 -26   5         65.94         64.97         2.28 o                         
  -1 -26   5         32.31         35.09         1.49 o                         
   0 -26   5        136.34        136.59         2.72 o                         
   1 -26   5         36.75         40.18         1.45 o                         
   2 -26   5         35.74         36.29         1.84 o                         
   3 -26   5         24.61         25.20         2.47 o                         
   4 -26   5         26.50         27.23         3.45 o                         
   5 -26   5          9.26          9.01         1.80 o                         
  -6 -25   5          2.58          0.54         1.04 o                         
  -5 -25   5         10.16         11.38         0.96 o                         
  -4 -25   5         41.29         41.91         1.34 o                         
  -3 -25   5         28.15         28.66         1.21 o                         
  -2 -25   5         47.15         46.25         2.45 o                         
  -1 -25   5         19.42         21.36         1.14 o                         
   0 -25   5          8.08          8.56         0.95 o                         
   1 -25   5         44.59         39.62         1.39 o                         
   2 -25   5          2.66          2.74         0.94 o                         
   3 -25   5         15.49         18.54         1.45 o                         
   4 -25   5          2.78          3.59         1.71 o                         
   5 -25   5         27.46         26.98         3.19 o                         
  -6 -24   5          2.29          2.54         1.03 o                         
  -5 -24   5         14.74         14.48         0.98 o                         
  -4 -24   5         38.91         39.29         1.26 o                         
  -3 -24   5         17.28         17.69         0.97 o                         
  -2 -24   5         44.12         42.05         1.38 o                         
  -1 -24   5         15.92         14.33         0.94 o                         
   0 -24   5         67.97         60.66         1.70 o                         
   1 -24   5        133.51        133.09         3.13 o                         
   2 -24   5        173.47        168.05         3.93 o                         
   3 -24   5         41.25         39.28         1.83 o                         
   4 -24   5        135.77        130.34         3.89 o                         
   5 -24   5         59.82         48.17         6.71 o                         
   6 -24   5          3.58          0.15         1.71 o                         
  -6 -23   5         24.71         20.57         1.55 o                         
  -5 -23   5         43.36         44.99         1.76 o                         
  -4 -23   5         25.73         27.19         1.05 o                         
  -3 -23   5         10.51          9.27         0.71 o                         
  -2 -23   5         54.70         53.16         1.50 o                         
  -1 -23   5          9.96         10.63         0.84 o                         
   0 -23   5         77.52         76.86         1.91 o                         
   1 -23   5         61.48         58.03         1.89 o                         
   2 -23   5        155.92        151.43         2.95 o                         
   3 -23   5        103.48         95.60         3.37 o                         
   4 -23   5         57.56         56.53         2.52 o                         
   5 -23   5         18.49         16.91         2.29 o                         
   6 -23   5         16.82          9.02         1.73 o                         
  -6 -22   5          5.80          6.93         1.15 o                         
  -5 -22   5         36.09         39.03         1.32 o                         
  -4 -22   5         38.45         37.62         1.17 o                         
  -3 -22   5          6.73          7.88         0.67 o                         
  -2 -22   5         76.16         79.18         1.83 o                         
  -1 -22   5        105.44        106.55         2.33 o                         
   0 -22   5         99.64         92.79         2.12 o                         
   1 -22   5         25.51         25.73         1.44 o                         
   2 -22   5         74.94         79.79         1.91 o                         
   3 -22   5         21.31         19.81         1.29 o                         
   4 -22   5         13.13         11.55         1.53 o                         
   5 -22   5         18.04         20.20         1.73 o                         
   6 -22   5         17.99         12.88         1.97 o                         
  -7 -21   5          2.93          3.37         1.23 o                         
  -6 -21   5         16.31         16.45         1.34 o                         
  -5 -21   5          2.71          2.17         0.70 o                         
  -4 -21   5          2.67          1.83         0.56 o                         
  -3 -21   5         37.40         35.59         0.99 o                         
  -2 -21   5        169.66        161.46         2.67 o                         
  -1 -21   5         34.38         32.16         1.28 o                         
   0 -21   5        181.36        179.29         3.90 o                         
   1 -21   5        127.04        119.53         2.89 o                         
   2 -21   5         12.74         14.16         1.41 o                         
   3 -21   5         82.95         77.66         2.09 o                         
   4 -21   5         21.90         23.20         1.40 o                         
   5 -21   5         71.03         70.98         3.26 o                         
   6 -21   5          6.22          4.48         1.93 o                         
  -7 -20   5         15.60         11.78         1.49 o                         
  -6 -20   5         34.69         32.77         2.54 o                         
  -5 -20   5          5.67          5.98         0.85 o                         
  -4 -20   5         38.94         37.41         1.14 o                         
  -3 -20   5         26.43         27.61         0.97 o                         
  -2 -20   5          4.86          5.99         0.59 o                         
  -1 -20   5        151.37        153.25         4.25 o                         
   0 -20   5         54.85         52.12         2.29 o                         
   1 -20   5        438.55        452.61         8.07 o                         
   2 -20   5         56.43         55.64         1.85 o                         
   3 -20   5         42.25         42.35         1.30 o                         
   4 -20   5         80.73         72.25         1.96 o                         
   5 -20   5         90.71         89.57         5.92 o                         
   6 -20   5          4.16         -1.35         1.60 o                         
  -7 -19   5          0.06          1.45         1.33 o                         
  -6 -19   5         29.78         30.54         1.57 o                         
  -5 -19   5         12.46         15.31         0.99 o                         
  -4 -19   5          4.53          2.74         0.55 o                         
  -3 -19   5        122.66        122.89         1.88 o                         
  -2 -19   5         59.94         53.78         2.34 o                         
  -1 -19   5         22.59         23.82         1.30 o                         
   0 -19   5         30.95         32.81         1.60 o                         
   1 -19   5        425.48        440.24         8.70 o                         
   2 -19   5         99.69         91.88         2.44 o                         
   3 -19   5        142.83        137.06         2.42 o                         
   4 -19   5         13.62         13.82         1.11 o                         
   5 -19   5         30.69         28.21         1.46 o                         
   6 -19   5          5.62          4.00         1.74 o                         
  -7 -18   5          7.88          6.02         1.34 o                         
  -6 -18   5         36.93         32.65         1.48 o                         
  -5 -18   5         21.94         23.36         1.29 o                         
  -4 -18   5         26.49         28.54         0.96 o                         
  -3 -18   5         78.56         76.42         1.35 o                         
  -2 -18   5         53.67         43.32         1.98 o                         
  -1 -18   5        149.56        151.95         3.65 o                         
   0 -18   5        226.06        222.65         6.75 o                         
   1 -18   5        171.13        178.05         4.09 o                         
   2 -18   5        110.27        112.42         2.30 o                         
   3 -18   5         27.40         25.20         1.21 o                         
   4 -18   5         34.56         32.61         1.21 o                         
   5 -18   5         13.24         11.49         1.06 o                         
   6 -18   5         22.85         14.38         1.71 o                         
  -7 -17   5          6.10          4.43         1.52 o                         
  -6 -17   5          8.87          7.41         1.31 o                         
  -5 -17   5          0.44          0.66         0.72 o                         
  -4 -17   5         12.26         13.13         0.76 o                         
  -3 -17   5        108.45        107.36         1.65 o                         
  -2 -17   5         40.51         33.70         1.73 o                         
  -1 -17   5         24.61         17.09         0.98 o                         
   0 -17   5        553.22        548.84        10.82 o                         
   1 -17   5        110.56        106.40         3.23 o                         
   2 -17   5         96.23         86.32         2.33 o                         
   3 -17   5        165.18        157.92         2.48 o                         
   4 -17   5         60.32         57.93         1.76 o                         
   5 -17   5         14.86         13.72         1.08 o                         
   6 -17   5         14.83          8.88         1.66 o                         
  -7 -16   5         14.71         10.90         1.67 o                         
  -6 -16   5          1.67          2.20         1.16 o                         
  -5 -16   5         28.46         31.74         1.36 o                         
  -4 -16   5        102.51        102.83         1.86 o                         
  -3 -16   5         38.52         34.83         0.98 o                         
  -2 -16   5         40.93         36.91         1.74 o                         
  -1 -16   5         97.85         93.89         2.19 o                         
   0 -16   5        598.25        595.00        10.95 o                         
   1 -16   5        126.74        121.36         3.11 o                         
   2 -16   5        299.58        298.40         5.34 o                         
   3 -16   5         15.11         13.93         0.80 o                         
   4 -16   5         59.08         56.44         1.34 o                         
   5 -16   5         27.23         25.34         1.74 o                         
   6 -16   5          1.44         -0.88         1.39 o                         
  -7 -15   5          3.87          4.64         1.84 o                         
  -6 -15   5         11.85         10.73         1.29 o                         
  -5 -15   5          4.44          3.47         0.82 o                         
  -4 -15   5         61.83         61.56         1.44 o                         
  -3 -15   5        116.28        113.53         3.48 o                         
  -2 -15   5         29.74         28.50         1.50 o                         
  -1 -15   5        583.87        548.89         8.97 o                         
   0 -15   5       1104.99       1132.07        18.66 o                         
   1 -15   5        236.76        228.87         4.87 o                         
   2 -15   5         85.07         81.60         2.15 o                         
   3 -15   5         10.34          9.62         0.62 o                         
   4 -15   5          1.27          1.59         0.61 o                         
   5 -15   5         12.03          9.55         0.99 o                         
   6 -15   5          4.88          3.60         1.51 o                         
  -7 -14   5         12.18         10.10         1.93 o                         
  -6 -14   5          8.02          7.53         1.11 o                         
  -5 -14   5         11.21         11.24         0.83 o                         
  -4 -14   5         36.93         35.61         1.18 o                         
  -3 -14   5          2.23          2.60         0.86 o                         
  -2 -14   5        133.17        132.98         3.57 o                         
  -1 -14   5        325.90        312.47         6.20 o                         
   0 -14   5        175.65        171.53         3.29 o                         
   1 -14   5        428.66        403.72         6.93 o                         
   2 -14   5        477.11        452.24         7.51 o                         
   3 -14   5         25.35         24.93         0.85 o                         
   4 -14   5         93.76         95.74         1.71 o                         
   5 -14   5         14.58         14.38         0.99 o                         
   6 -14   5          4.82          3.24         1.44 o                         
   7 -14   5          3.40          3.36         1.72 o                         
  -7 -13   5          0.31          1.69         1.59 o                         
  -6 -13   5          4.24          2.49         1.04 o                         
  -5 -13   5         67.55         71.64         1.79 o                         
  -4 -13   5         65.12         69.10         1.58 o                         
  -3 -13   5         55.74         56.74         2.17 o                         
  -2 -13   5        253.47        215.02         5.08 o                         
  -1 -13   5        307.46        290.73         5.78 o                         
   0 -13   5        742.35        749.40        11.01 o                         
   1 -13   5        382.19        366.84         8.38 o                         
   2 -13   5        158.74        151.92         3.55 o                         
   3 -13   5        366.08        357.50         5.24 o                         
   4 -13   5         43.80         43.63         1.22 o                         
   5 -13   5         23.80         24.90         1.08 o                         
   6 -13   5          1.74          0.87         1.56 o                         
   7 -13   5          3.20          2.94         1.70 o                         
  -7 -12   5         16.92         16.72         2.27 o                         
  -6 -12   5          9.13          9.38         1.30 o                         
  -5 -12   5         31.63         35.07         1.39 o                         
  -4 -12   5         41.10         41.85         1.23 o                         
  -3 -12   5          6.97          7.32         0.92 o                         
  -2 -12   5        222.62        214.40         5.04 o                         
  -1 -12   5        589.45        560.85        10.03 o                         
   0 -12   5         27.66         37.31         1.34 o                         
   1 -12   5        270.83        262.61         5.12 o                         
   2 -12   5        239.44        222.89         4.23 o                         
   3 -12   5         45.47         45.30         2.16 o                         
   4 -12   5         94.86         92.87         1.75 o                         
   5 -12   5         17.49         17.46         1.04 o                         
   6 -12   5          9.24          8.02         1.46 o                         
   7 -12   5          4.60          4.43         1.93 o                         
  -7 -11   5          4.15          3.12         2.00 o                         
  -6 -11   5         11.04         13.42         1.36 o                         
  -5 -11   5         38.46         40.17         1.65 o                         
  -4 -11   5         32.34         31.77         1.07 o                         
  -3 -11   5        222.76        221.86         4.96 o                         
  -2 -11   5        269.90        248.84         5.27 o                         
  -1 -11   5        242.26        249.17         4.58 o                         
   0 -11   5        202.08        202.72         3.75 o                         
   1 -11   5        393.78        375.24         6.21 o                         
   2 -11   5         78.13         81.15         2.42 o                         
   3 -11   5        109.52        106.52         2.93 o                         
   4 -11   5         53.42         53.93         1.30 o                         
   5 -11   5          8.25          9.16         0.88 o                         
   6 -11   5          0.20         -0.06         1.11 o                         
   7 -11   5          3.69          2.26         1.50 o                         
  -6 -10   5         26.60         26.00         2.08 o                         
  -5 -10   5         12.02         12.41         0.88 o                         
  -4 -10   5         27.03         27.50         1.13 o                         
  -3 -10   5         29.40         27.93         1.49 o                         
  -2 -10   5        469.98        437.28         9.53 o                         
  -1 -10   5        195.63        199.56         3.56 o                         
   0 -10   5        152.44        164.25         3.23 o                         
   1 -10   5        721.49        757.51        10.95 o                         
   2 -10   5        190.84        191.24         4.18 o                         
   3 -10   5        207.63        197.35         4.41 o                         
   4 -10   5        129.43        128.02         2.06 o                         
   5 -10   5          2.03          0.83         0.83 o                         
   6 -10   5          3.59          3.68         1.09 o                         
   7 -10   5          6.22          6.23         1.55 o                         
  -7  -9   5         10.61          8.15         4.15 o                         
  -6  -9   5         45.99         46.23         2.04 o                         
  -5  -9   5          2.29          2.32         0.75 o                         
  -4  -9   5         65.13         63.77         1.70 o                         
  -3  -9   5        339.06        330.86         6.75 o                         
  -2  -9   5         93.27         75.82         3.22 o                         
  -1  -9   5          9.23          7.52         0.61 o                         
   0  -9   5        152.02        138.66         2.65 o                         
   1  -9   5        363.91        381.56         7.04 o                         
   2  -9   5        202.22        200.51         4.50 o                         
   3  -9   5         13.96         12.33         1.20 o                         
   4  -9   5         68.72         67.65         1.41 o                         
   5  -9   5         10.83         11.25         0.95 o                         
   6  -9   5         14.84         17.00         1.90 o                         
   7  -9   5          3.65          4.92         2.10 o                         
  -6  -8   5          1.34          2.87         1.12 o                         
  -5  -8   5         31.06         30.62         1.37 o                         
  -4  -8   5        265.25        267.05         6.14 o                         
  -3  -8   5        322.53        307.57         5.62 o                         
  -2  -8   5        388.88        376.34         8.26 o                         
  -1  -8   5        233.60        239.34         4.25 o                         
   0  -8   5        121.98        138.69         2.65 o                         
   1  -8   5        372.24        403.94         7.36 o                         
   2  -8   5         26.59         25.97         1.13 o                         
   3  -8   5         25.88         27.89         1.57 o                         
   4  -8   5         21.53         22.70         0.87 o                         
   5  -8   5         41.93         45.06         1.76 o                         
   6  -8   5          3.75          4.51         1.14 o                         
   7  -8   5         10.04          6.87         1.60 o                         
  -6  -7   5         31.35         32.95         2.87 o                         
  -5  -7   5         66.67         69.54         1.93 o                         
  -4  -7   5         58.72         57.52         1.97 o                         
  -3  -7   5         90.21         80.86         2.51 o                         
  -2  -7   5         54.63         49.63         1.81 o                         
  -1  -7   5         58.75         66.34         1.57 o                         
   0  -7   5        902.49        965.70        13.62 o                         
   1  -7   5        629.18        638.33        10.63 o                         
   2  -7   5        208.84        210.59         4.17 o                         
   3  -7   5        116.02        117.79         5.60 o                         
   4  -7   5         75.58         70.43         1.33 o                         
   5  -7   5         18.30         19.05         1.06 o                         
   6  -7   5         43.95         47.23         2.36 o                         
   7  -7   5          5.53          5.49         1.53 o                         
  -6  -6   5          2.98          2.17         1.40 o                         
  -5  -6   5         16.24         17.07         1.57 o                         
  -4  -6   5        326.62        331.81         6.30 o                         
  -3  -6   5         86.30         76.89         1.95 o                         
  -2  -6   5        445.70        439.23         8.35 o                         
  -1  -6   5        223.57        216.45         3.79 o                         
   0  -6   5        364.10        391.97         5.97 o                         
   1  -6   5         54.29         52.64         2.36 o
[truncated: 749,818 more chars]
